# Supplementary material for: RNA-Seq Analysis Reveals Genes Underlying Different Disease Responses to Porcine Circovirus Type 2 in Pigs
Source: PLoS One. 2016 May 12;11(5):e0155502. doi: 10.1371/journal.pone.0155502 (PMC4865221; doi:10.1371/journal.pone.0155502)
Supplement: S1 Table — (XLS) [file pone.0155502.s006.xls]

## Sheet: LW-u.gene.rpkm
S1 Table-1. Expression statistics for reference genes in the porcine (LW-u) transcriptome
GeneID	Uniq_reads_num(4031600)	Length	Coverage	RPKM
ENSSSCG00000018075	118020	1545	0.9948	18947.4
ENSSSCG00000009619	58025	1156	0.7587	12450.3
ENSSSCG00000018081	57387	681	0.9912	20902.1
ENSSSCG00000018082	49770	784	0.9987	15746.1
ENSSSCG00000018087	44879	1378	0.9978	8078.24
ENSSSCG00000007585	41820	1859	0.9962	5579.91
ENSSSCG00000018078	41323	688	0.9942	14897.9
ENSSSCG00000010336	40837	1897	0.9995	5339.6
ENSSSCG00000004489	39772	1165	0.9794	8467.87
ENSSSCG00000018091	30668	1821	0.994	4177.32
ENSSSCG00000000660	24343	4669	0.9914	1293.22
ENSSSCG00000018094	22984	1140	0.9956	5000.84
ENSSSCG00000018065	20875	957	0.9958	5410.5
ENSSSCG00000018069	19936	1044	0.9837	4736.53
ENSSSCG00000013551	19613	4963	0.8031	980.217
ENSSSCG00000016034	18243	3987	0.9995	1134.94
ENSSSCG00000008229	15678	1577	0.9994	2465.93
ENSSSCG00000001453	15430	1289	0.9721	2969.17
ENSSSCG00000016174	14557	8284	0.9979	435.867
ENSSSCG00000007978	13657	625	0.9568	5419.98
ENSSSCG00000008245	13532	465	0.972	7218.24
ENSSSCG00000018092	13299	528	0.9981	6247.52
ENSSSCG00000017083	12635	1849	0.8459	1694.97
ENSSSCG00000001231	12165	1537	0.8471	1963.18
ENSSSCG00000003153	12095	804	0.9988	3731.4
ENSSSCG00000012119	12087	619	0.9289	4843.4
ENSSSCG00000003525	11395	1311	0.9184	2155.93
ENSSSCG00000009544	11255	5382	0.9978	518.71
ENSSSCG00000010281	10238	2189	0.9822	1160.09
ENSSSCG00000006681	9914	2237	0.9857	1099.27
ENSSSCG00000013405	9582	3518	0.9659	675.59
ENSSSCG00000001227	9224	1736	0.9407	1317.93
ENSSSCG00000011033	9203	1898	0.9795	1202.7
ENSSSCG00000015476	9163	1814	0.9873	1252.92
ENSSSCG00000009403	8755	1676	0.9857	1295.7
ENSSSCG00000006063	8513	2693	0.9903	784.095
ENSSSCG00000010041	8356	884	0.6482	2344.6
ENSSSCG00000014725	8044	895	0.7642	2229.32
ENSSSCG00000009900	8017	1124	0.9653	1769.16
ENSSSCG00000018080	7808	204	0.9853	9493.63
ENSSSCG00000002366	7730	1370	0.938	1399.53
ENSSSCG00000015326	7490	4783	0.9872	388.422
ENSSSCG00000005317	7444	8465	0.9901	218.123
ENSSSCG00000001341	7393	1971	0.9559	930.372
ENSSSCG00000009222	7211	2848	0.9923	628.027
ENSSSCG00000008443	7207	2788	0.976	641.186
ENSSSCG00000008203	6996	955	0.9927	1817.06
ENSSSCG00000001701	6938	2572	0.9794	669.092
ENSSSCG00000002535	6929	1299	0.9962	1323.07
ENSSSCG00000001456	6840	1174	0.9915	1445.14
ENSSSCG00000016634	6656	2458	0.9955	671.667
ENSSSCG00000017355	6603	2094	0.9852	782.145
ENSSSCG00000007520	6573	3410	0.4214	478.114
ENSSSCG00000006740	6551	3394	0.9947	478.761
ENSSSCG00000001437	6530	1464	0.9939	1106.36
ENSSSCG00000013746	6511	1906	0.9937	847.32
ENSSSCG00000004945	6507	1454	0.9691	1110.04
ENSSSCG00000003088	6311	1133	0.9753	1381.63
ENSSSCG00000000207	6311	510	0.9	3069.38
ENSSSCG00000010328	6124	977	0.8557	1554.76
ENSSSCG00000009545	5964	5484	0.8377	269.751
ENSSSCG00000003524	5898	846	0.9988	1729.25
ENSSSCG00000013556	5742	2985	0.9491	477.135
ENSSSCG00000012405	5742	1465	0.987	972.183
ENSSSCG00000013181	5714	1787	0.9983	793.119
ENSSSCG00000001229	5674	1686	0.8932	834.746
ENSSSCG00000006182	5674	1155	0.7991	1218.51
ENSSSCG00000009097	5628	1597	0.9944	874.121
ENSSSCG00000000849	5618	1832	0.9885	760.639
ENSSSCG00000004970	5614	531	0.9002	2622.41
ENSSSCG00000011272	5607	1112	0.8121	1250.69
ENSSSCG00000006899	5413	1154	0.9679	1163.47
ENSSSCG00000013064	5298	1537	0.9245	854.989
ENSSSCG00000004700	5276	2027	0.9822	645.615
ENSSSCG00000011101	5247	3815	0.9636	341.145
ENSSSCG00000018084	5236	346	0.974	3753.58
ENSSSCG00000006558	5173	967	0.9431	1326.9
ENSSSCG00000003930	5130	1109	0.7908	1147.38
ENSSSCG00000017768	5125	572	0.9493	2222.39
ENSSSCG00000015140	5026	2225	0.5371	560.293
ENSSSCG00000017905	4913	890	0.9348	1369.24
ENSSSCG00000005601	4904	2044	0.9995	595.103
ENSSSCG00000011399	4843	1972	0.9163	609.158
ENSSSCG00000016023	4816	3627	0.7756	329.353
ENSSSCG00000008939	4710	944	0.9746	1237.57
ENSSSCG00000018086	4703	297	0.9461	3927.73
ENSSSCG00000017509	4668	802	0.8529	1443.71
ENSSSCG00000005512	4643	5190	0.9921	221.898
ENSSSCG00000006395	4543	1104	0.9991	1020.7
ENSSSCG00000006648	4537	1493	0.9839	753.757
ENSSSCG00000004177	4524	524	0.9466	2141.48
ENSSSCG00000000606	4466	913	0.9419	1213.31
ENSSSCG00000009412	4398	2470	0.9749	441.653
ENSSSCG00000005267	4398	1863	0.8111	585.551
ENSSSCG00000004578	4354	1455	0.9306	742.246
ENSSSCG00000005515	4329	1260	0.9929	852.196
ENSSSCG00000010447	4325	1606	0.9352	667.979
ENSSSCG00000012022	4306	2094	0.9986	510.058
ENSSSCG00000012365	4277	2382	0.9996	445.369
ENSSSCG00000003528	4268	921	0.5342	1149.44
ENSSSCG00000003894	4257	1688	0.9959	625.538
ENSSSCG00000001455	4194	1275	0.7537	815.907
ENSSSCG00000017277	4191	3410	0.9968	304.85
ENSSSCG00000006652	4170	2365	0.9962	437.348
ENSSSCG00000013775	4131	2959	0.9463	346.284
ENSSSCG00000014569	4092	848	0.684	1196.91
ENSSSCG00000011803	4015	1906	0.9906	522.499
ENSSSCG00000005654	4012	7884	0.9978	126.223
ENSSSCG00000013060	3976	349	0.9971	2825.81
ENSSSCG00000015716	3947	1766	0.8715	554.369
ENSSSCG00000017202	3934	2747	0.9971	355.221
ENSSSCG00000002829	3813	2773	0.9715	341.067
ENSSSCG00000001930	3768	2322	0.9978	402.505
ENSSSCG00000016075	3729	4308	0.9965	214.704
ENSSSCG00000013366	3701	1765	0.979	520.112
ENSSSCG00000006249	3666	587	0.9216	1549.09
ENSSSCG00000009668	3556	1666	0.988	529.431
ENSSSCG00000012173	3532	1081	0.975	810.434
ENSSSCG00000005625	3521	2906	0.9983	300.534
ENSSSCG00000016057	3516	2986	0.8895	292.066
ENSSSCG00000005169	3460	873	0.827	983.07
ENSSSCG00000013907	3457	524	0.9943	1636.4
ENSSSCG00000008758	3452	2019	0.9267	424.089
ENSSSCG00000003654	3421	22220	0.7754	38.1884
ENSSSCG00000000694	3410	534	0.9925	1583.93
ENSSSCG00000001457	3397	1235	0.9822	682.262
ENSSSCG00000015268	3388	2115	0.9905	397.334
ENSSSCG00000010313	3352	5378	0.9922	154.599
ENSSSCG00000006556	3337	1643	0.9708	503.78
ENSSSCG00000017666	3317	5749	0.999	143.112
ENSSSCG00000009327	3272	2341	0.9889	346.685
ENSSSCG00000000915	3268	1859	0.9919	436.039
ENSSSCG00000003048	3265	865	0.9873	936.245
ENSSSCG00000013849	3250	1498	0.9272	538.139
ENSSSCG00000014441	3191	3179	0.9987	248.977
ENSSSCG00000001814	3172	2648	0.9996	297.124
ENSSSCG00000006752	3151	3305	0.9952	236.483
ENSSSCG00000000710	3149	885	0.9751	882.576
ENSSSCG00000012077	3129	2454	0.5489	316.267
ENSSSCG00000010334	3083	1347	0.9918	567.713
ENSSSCG00000009555	3078	1946	0.9861	392.327
ENSSSCG00000000089	3071	1277	0.7181	596.501
ENSSSCG00000010712	3059	548	0.9599	1384.59
ENSSSCG00000014022	3038	2189	0.9945	344.243
ENSSSCG00000005595	3036	1084	0.7703	694.696
ENSSSCG00000001422	3008	3975	0.9919	187.7
ENSSSCG00000001770	2998	1434	0.9833	518.567
ENSSSCG00000015710	2992	2709	0.9435	273.952
ENSSSCG00000004789	2983	4312	0.9995	171.592
ENSSSCG00000005055	2976	1044	0.9665	707.058
ENSSSCG00000014020	2958	2592	0.9961	283.065
ENSSSCG00000016737	2931	771	0.8314	942.94
ENSSSCG00000002435	2916	1322	0.9766	547.115
ENSSSCG00000001711	2893	3122	0.9898	229.847
ENSSSCG00000000374	2875	522	0.818	1366.12
ENSSSCG00000000675	2860	2337	0.9953	303.55
ENSSSCG00000001471	2847	4708	0.9246	149.994
ENSSSCG00000003042	2806	809	0.8133	860.323
ENSSSCG00000017146	2784	10206	0.9104	67.6607
ENSSSCG00000004058	2780	1542	0.9981	447.181
ENSSSCG00000013460	2777	681	0.9956	1011.47
ENSSSCG00000009303	2771	894	0.7752	768.815
ENSSSCG00000012699	2765	2775	0.8674	247.147
ENSSSCG00000003555	2753	1216	0.9992	561.559
ENSSSCG00000015073	2746	1279	0.8835	532.54
ENSSSCG00000012897	2744	702	0.9544	969.549
ENSSSCG00000016710	2744	1796	0.8151	378.966
ENSSSCG00000009019	2729	921	0.6341	734.965
ENSSSCG00000016991	2723	1861	0.9807	362.931
ENSSSCG00000013297	2700	2294	0.9856	291.94
ENSSSCG00000012974	2696	603	0.8856	1108.98
ENSSSCG00000009361	2684	3026	0.9924	220.007
ENSSSCG00000010554	2665	5107	0.9869	129.436
ENSSSCG00000010450	2656	2464	0.9943	267.368
ENSSSCG00000012025	2655	546	0.5055	1206.13
ENSSSCG00000012403	2654	5376	0.9994	122.452
ENSSSCG00000001528	2646	887	0.9797	739.927
ENSSSCG00000001427	2635	5393	0.997	121.192
ENSSSCG00000017957	2627	1734	0.9596	375.78
ENSSSCG00000017389	2617	794	0.9257	817.534
ENSSSCG00000011274	2598	3178	0.9887	202.772
ENSSSCG00000017430	2585	1305	0.9617	491.329
ENSSSCG00000008056	2581	1153	0.9965	555.241
ENSSSCG00000003520	2579	1508	0.994	424.202
ENSSSCG00000008602	2574	1449	0.9834	440.618
ENSSSCG00000000288	2566	1537	0.9967	414.1
ENSSSCG00000013889	2563	732	0.862	868.481
ENSSSCG00000003672	2560	1839	0.9995	345.287
ENSSSCG00000018033	2557	687	0.8603	923.202
ENSSSCG00000015103	2544	1055	0.6152	598.118
ENSSSCG00000000361	2543	1385	0.7458	455.427
ENSSSCG00000000407	2530	1071	0.8796	585.941
ENSSSCG00000000145	2529	6416	0.3231	97.7703
ENSSSCG00000000676	2529	2878	0.9659	217.962
ENSSSCG00000006237	2524	1636	0.9621	382.674
ENSSSCG00000000010	2523	2728	0.982	229.401
ENSSSCG00000010221	2517	1389	0.9986	449.473
ENSSSCG00000000274	2506	1585	0.983	392.17
ENSSSCG00000012427	2473	579	0.9948	1059.42
ENSSSCG00000000084	2471	1410	0.9858	434.687
ENSSSCG00000000423	2465	5144	0.9967	118.861
ENSSSCG00000003212	2461	1358	0.9971	449.505
ENSSSCG00000010877	2436	2424	0.9971	249.268
ENSSSCG00000015545	2420	1717	0.8847	349.597
ENSSSCG00000003692	2416	1287	0.9324	465.63
ENSSSCG00000013302	2401	2358	0.9792	252.564
ENSSSCG00000014913	2394	2896	0.9465	205.045
ENSSSCG00000004051	2382	1682	0.893	351.268
ENSSSCG00000000104	2381	2387	0.9996	247.417
ENSSSCG00000006501	2373	1100	0.9836	535.091
ENSSSCG00000008898	2361	1193	0.9547	490.883
ENSSSCG00000011585	2358	887	0.885	659.391
ENSSSCG00000007693	2354	703	0.9957	830.565
ENSSSCG00000004002	2350	755	0.9629	772.047
ENSSSCG00000006589	2329	459	0.9651	1258.58
ENSSSCG00000012328	2321	13659	0.9532	42.1482
ENSSSCG00000013418	2310	1118	0.9955	512.499
ENSSSCG00000000273	2304	1234	0.9449	463.116
ENSSSCG00000000405	2300	1799	0.9778	317.117
ENSSSCG00000008913	2297	1514	0.9941	376.32
ENSSSCG00000017024	2292	2335	0.9923	243.473
ENSSSCG00000006612	2291	893	0.944	636.35
ENSSSCG00000005494	2290	5746	0.981	98.8536
ENSSSCG00000007431	2284	1480	0.9946	382.787
ENSSSCG00000015453	2273	2381	0.9874	236.79
ENSSSCG00000010908	2270	2410	0.978	233.631
ENSSSCG00000005656	2260	1481	0.9467	378.509
ENSSSCG00000007188	2229	1566	0.894	353.054
ENSSSCG00000006610	2221	838	0.8031	657.396
ENSSSCG00000001400	2221	1704	0.9883	323.297
ENSSSCG00000017936	2219	917	0.964	600.22
ENSSSCG00000003798	2208	1819	0.9863	301.085
ENSSSCG00000003292	2207	507	0.9724	1079.73
ENSSSCG00000010453	2198	1422	0.9958	383.399
ENSSSCG00000016535	2195	2215	0.9905	245.801
ENSSSCG00000001725	2181	4541	0.9826	119.132
ENSSSCG00000001952	2177	1723	0.9449	313.398
ENSSSCG00000006924	2176	2984	0.936	180.877
ENSSSCG00000001409	2176	6684	0.9791	80.7505
ENSSSCG00000011612	2160	2271	0.9811	235.917
ENSSSCG00000014016	2156	1953	0.9892	273.822
ENSSSCG00000006800	2145	1666	0.9736	319.356
ENSSSCG00000007522	2140	1418	0.9443	374.335
ENSSSCG00000008648	2139	1409	0.9702	376.55
ENSSSCG00000002749	2137	1296	0.8588	408.999
ENSSSCG00000016128	2136	1092	0.793	485.178
ENSSSCG00000006062	2126	1812	0.8935	291.023
ENSSSCG00000013381	2124	563	0.9645	935.769
ENSSSCG00000009483	2112	393	0.8142	1332.98
ENSSSCG00000000697	2109	6582	0.9786	79.477
ENSSSCG00000006357	2107	686	0.9315	761.839
ENSSSCG00000017939	2094	1369	0.9562	379.399
ENSSSCG00000014071	2086	1017	0.9803	508.763
ENSSSCG00000016998	2086	1344	0.9621	384.979
ENSSSCG00000006193	2086	2056	0.9864	251.66
ENSSSCG00000002039	2085	3265	0.958	158.396
ENSSSCG00000000522	2084	1823	0.9622	283.553
ENSSSCG00000016461	2074	1875	0.7472	274.366
ENSSSCG00000014802	2070	7124	0.9924	72.0724
ENSSSCG00000008540	2066	2683	0.9769	190.999
ENSSSCG00000004854	2061	5895	0.9213	86.7195
ENSSSCG00000017579	2060	3360	0.653	152.072
ENSSSCG00000017956	2058	1261	0.9913	404.812
ENSSSCG00000004425	2056	6177	0.7758	82.5597
ENSSSCG00000014670	2051	1932	0.9912	263.318
ENSSSCG00000013720	2049	3217	0.9882	157.984
ENSSSCG00000006502	2045	4100	0.9851	123.718
ENSSSCG00000017617	2043	1406	0.9566	360.417
ENSSSCG00000006496	2035	2721	0.9993	185.506
ENSSSCG00000000633	2028	1321	0.9667	380.792
ENSSSCG00000011129	2023	3393	0.9982	147.889
ENSSSCG00000002704	2022	2014	0.9593	249.026
ENSSSCG00000001769	2015	1873	0.9221	266.845
ENSSSCG00000013059	1998	903	0.9956	548.82
ENSSSCG00000012597	1996	2154	0.9958	229.846
ENSSSCG00000002300	1989	3148	0.9892	156.719
ENSSSCG00000010679	1985	4578	0.9941	107.549
ENSSSCG00000012842	1984	487	0.9733	1010.5
ENSSSCG00000002383	1984	2113	0.982	232.897
ENSSSCG00000013421	1983	2237	0.9951	219.877
ENSSSCG00000006775	1983	2945	0.8998	167.017
ENSSSCG00000012076	1982	2680	0.9739	183.439
ENSSSCG00000015663	1976	2068	0.4594	237.006
ENSSSCG00000017702	1958	770	0.974	630.732
ENSSSCG00000017543	1956	1909	0.9722	254.147
ENSSSCG00000008038	1952	1920	0.9938	252.174
ENSSSCG00000004499	1951	1745	0.988	277.322
ENSSSCG00000009974	1949	2429	0.9844	199.025
ENSSSCG00000014924	1946	1736	0.9902	278.045
ENSSSCG00000013602	1934	2374	0.9916	202.068
ENSSSCG00000013305	1934	2692	0.997	178.198
ENSSSCG00000002799	1928	7394	0.9884	64.677
ENSSSCG00000016185	1922	1034	0.913	461.058
ENSSSCG00000004199	1910	3691	0.9981	128.355
ENSSSCG00000011137	1909	2335	0.9996	202.788
ENSSSCG00000000252	1905	1711	0.9942	276.164
ENSSSCG00000000492	1894	1287	0.9324	365.026
ENSSSCG00000001571	1885	1887	0.9475	247.778
ENSSSCG00000000743	1876	2126	0.9563	218.873
ENSSSCG00000000689	1872	1173	0.9574	395.85
ENSSSCG00000013002	1871	906	0.6623	512.234
ENSSSCG00000001469	1870	1404	0.9893	330.367
ENSSSCG00000003682	1866	6524	0.9877	70.9447
ENSSSCG00000013237	1863	1395	0.9957	331.254
ENSSSCG00000000604	1861	1222	0.9231	377.744
ENSSSCG00000002471	1853	838	0.9248	548.471
ENSSSCG00000016635	1851	3069	0.8674	149.6
ENSSSCG00000016035	1845	4205	0.9948	108.831
ENSSSCG00000012270	1837	3642	0.9401	125.11
ENSSSCG00000013655	1832	2302	0.9987	197.398
ENSSSCG00000005518	1831	3687	0.9341	123.179
ENSSSCG00000000190	1825	1657	0.1515	273.189
ENSSSCG00000011000	1815	1751	0.9766	257.106
ENSSSCG00000014564	1813	785	0.7873	572.863
ENSSSCG00000017296	1809	4163	0.9914	107.784
ENSSSCG00000011942	1807	2591	0.9938	172.987
ENSSSCG00000007085	1804	1611	0.9988	277.756
ENSSSCG00000008638	1800	1791	0.9838	249.287
ENSSSCG00000011952	1796	820	0.8598	543.269
ENSSSCG00000014133	1789	681	0.7636	651.607
ENSSSCG00000008170	1789	823	0.6355	539.179
ENSSSCG00000016379	1788	3248	0.9917	136.544
ENSSSCG00000005300	1784	2298	0.9896	192.561
ENSSSCG00000009881	1783	2172	0.9876	203.617
ENSSSCG00000017428	1778	3220	0.9978	136.961
ENSSSCG00000017983	1777	4602	0.9926	95.7775
ENSSSCG00000012625	1765	1857	0.9989	235.752
ENSSSCG00000011266	1761	712	0.986	613.482
ENSSSCG00000016275	1741	1420	0.9951	304.112
ENSSSCG00000014565	1737	1548	0.7926	278.324
ENSSSCG00000017987	1731	5888	0.9961	72.9209
ENSSSCG00000009772	1726	1423	0.9782	300.856
ENSSSCG00000010203	1725	1245	0.9976	343.671
ENSSSCG00000008433	1724	1171	0.7694	365.177
ENSSSCG00000017920	1723	1207	0.9785	354.079
ENSSSCG00000006016	1723	1234	0.9595	346.332
ENSSSCG00000007309	1722	2497	0.9868	171.056
ENSSSCG00000013639	1719	2692	0.9892	158.388
ENSSSCG00000000396	1714	3159	0.9801	134.581
ENSSSCG00000013174	1711	3251	0.9914	130.544
ENSSSCG00000012277	1710	745	0.9369	569.328
ENSSSCG00000017817	1700	3244	0.9507	129.984
ENSSSCG00000014578	1699	3784	0.9992	111.369
ENSSSCG00000008980	1697	2030	0.9921	207.352
ENSSSCG00000007458	1696	3387	0.7989	124.203
ENSSSCG00000012278	1693	1557	0.9904	269.706
ENSSSCG00000009244	1689	4071	0.9796	102.908
ENSSSCG00000011213	1688	5128	0.9891	81.6483
ENSSSCG00000007797	1688	4248	0.996	98.5622
ENSSSCG00000012583	1685	4880	0.9965	85.6451
ENSSSCG00000014833	1684	1663	0.979	251.173
ENSSSCG00000016262	1682	3440	0.8055	121.28
ENSSSCG00000005503	1677	3316	0.99	125.441
ENSSSCG00000011377	1676	5114	0.9761	81.2898
ENSSSCG00000010452	1669	1479	0.998	279.905
ENSSSCG00000014387	1658	3909	0.957	105.206
ENSSSCG00000013021	1651	2753	0.8765	148.752
ENSSSCG00000000071	1649	1712	0.979	238.913
ENSSSCG00000007381	1648	1455	0.9814	280.942
ENSSSCG00000008095	1647	498	0.2129	820.327
ENSSSCG00000016564	1642	1249	0.8455	326.087
ENSSSCG00000005003	1640	698	0.4355	582.789
ENSSSCG00000009167	1631	1241	0.7744	325.99
ENSSSCG00000001502	1629	558	0.9498	724.118
ENSSSCG00000011343	1628	3584	0.7743	112.67
ENSSSCG00000003691	1624	1093	0.7813	368.543
ENSSSCG00000005024	1622	3267	0.9954	123.147
ENSSSCG00000014997	1617	2119	0.974	189.279
ENSSSCG00000011592	1616	6277	0.9836	63.8575
ENSSSCG00000016267	1614	2115	0.9631	189.285
ENSSSCG00000002965	1603	2268	0.996	175.313
ENSSSCG00000012957	1602	2890	0.9789	137.495
ENSSSCG00000017092	1600	1315	0.9901	301.798
ENSSSCG00000017212	1598	1081	0.9463	366.669
ENSSSCG00000007468	1597	1041	0.9962	380.519
ENSSSCG00000012229	1596	2340	0.9645	169.176
ENSSSCG00000012766	1596	1768	0.9842	223.91
ENSSSCG00000010636	1596	2636	0.9917	150.179
ENSSSCG00000005096	1594	3151	0.9857	125.477
ENSSSCG00000003187	1590	1602	0.7572	246.182
ENSSSCG00000000753	1589	7293	0.952	54.0431
ENSSSCG00000010331	1579	2359	0.9716	166.026
ENSSSCG00000008844	1576	4275	0.9909	91.4414
ENSSSCG00000012252	1573	2608	0.9942	149.604
ENSSSCG00000003402	1566	1968	0.9736	197.374
ENSSSCG00000003829	1562	1221	0.9984	317.313
ENSSSCG00000004870	1561	2239	0.9777	172.93
ENSSSCG00000009761	1561	8539	0.9792	45.3439
ENSSSCG00000017300	1559	4335	0.994	89.203
ENSSSCG00000016692	1554	1865	0.9887	206.678
ENSSSCG00000003914	1543	1013	0.9576	377.815
ENSSSCG00000006081	1542	825	0.7976	463.61
ENSSSCG00000012440	1539	1621	0.884	235.493
ENSSSCG00000010708	1531	1006	0.998	377.485
ENSSSCG00000003791	1528	2775	0.9856	136.579
ENSSSCG00000011237	1527	2789	0.9681	135.804
ENSSSCG00000015987	1525	1824	0.9452	207.38
ENSSSCG00000016857	1525	2900	0.9972	130.435
ENSSSCG00000006887	1514	1416	0.9951	265.207
ENSSSCG00000006386	1513	4354	0.9986	86.1932
ENSSSCG00000005041	1511	2192	0.9973	170.98
ENSSSCG00000006553	1501	3928	0.9878	94.7833
ENSSSCG00000014817	1500	4911	0.9676	75.7607
ENSSSCG00000010002	1495	2953	0.9983	125.574
ENSSSCG00000017752	1493	1916	0.9937	193.28
ENSSSCG00000000914	1483	1786	0.9524	205.96
ENSSSCG00000006033	1479	1114	0.991	329.31
ENSSSCG00000000504	1471	6285	0.9871	58.0537
ENSSSCG00000008973	1459	2207	0.9542	163.974
ENSSSCG00000003637	1455	3083	0.9877	117.061
ENSSSCG00000011395	1455	3107	0.991	116.157
ENSSSCG00000002034	1454	4267	0.9693	84.5209
ENSSSCG00000015324	1454	967	0.9555	372.958
ENSSSCG00000001834	1447	1976	0.9818	181.637
ENSSSCG00000009626	1440	2749	0.9967	129.93
ENSSSCG00000000125	1433	986	0.6359	360.489
ENSSSCG00000017259	1432	1525	0.9915	232.914
ENSSSCG00000005612	1432	648	0.9444	548.139
ENSSSCG00000011466	1431	1649	0.9909	215.249
ENSSSCG00000007502	1430	2073	0.1394	171.104
ENSSSCG00000008051	1427	4305	0.9988	82.2192
ENSSSCG00000014338	1422	2790	0.9925	126.421
ENSSSCG00000009146	1421	437	0.9908	806.557
ENSSSCG00000013094	1420	4111	0.9893	85.6768
ENSSSCG00000014184	1410	3498	0.998	99.982
ENSSSCG00000004082	1410	8775	0.9683	39.8561
ENSSSCG00000004192	1405	1488	0.9993	234.205
ENSSSCG00000002259	1397	8392	0.9551	41.2908
ENSSSCG00000012840	1396	1546	0.9735	223.974
ENSSSCG00000001507	1393	1981	0.999	174.417
ENSSSCG00000004237	1392	1972	0.9949	175.087
ENSSSCG00000006296	1390	1878	0.9531	183.587
ENSSSCG00000011038	1389	2348	0.9945	146.733
ENSSSCG00000000891	1389	2160	0.9505	159.504
ENSSSCG00000015560	1389	1369	0.9518	251.664
ENSSSCG00000015781	1386	938	0.9755	366.508
ENSSSCG00000000886	1380	1485	0.9609	230.502
ENSSSCG00000005462	1378	935	0.9775	365.561
ENSSSCG00000014810	1373	1199	0.8549	284.036
ENSSSCG00000011615	1373	1331	0.988	255.867
ENSSSCG00000016661	1372	1994	0.9218	170.668
ENSSSCG00000007116	1365	2592	0.9988	130.623
ENSSSCG00000002006	1363	1011	0.9852	334.401
ENSSSCG00000009396	1356	1616	0.9678	208.133
ENSSSCG00000000452	1355	1860	0.9876	180.696
ENSSSCG00000008633	1354	1842	0.9891	182.327
ENSSSCG00000009910	1353	2417	0.9983	138.849
ENSSSCG00000007000	1349	13767	0.902	24.305
ENSSSCG00000006588	1347	627	0.9426	532.872
ENSSSCG00000008294	1342	1006	0.9533	330.885
ENSSSCG00000002302	1342	951	0.9968	350.021
ENSSSCG00000017412	1341	1636	0.9658	203.314
ENSSSCG00000009821	1340	885	0.9198	375.564
ENSSSCG00000013309	1340	1710	0.9544	194.371
ENSSSCG00000008180	1338	4190	0.995	79.2072
ENSSSCG00000008977	1336	1135	0.9542	291.967
ENSSSCG00000014859	1330	630	0.9937	523.641
ENSSSCG00000003709	1327	10347	0.7577	31.8111
ENSSSCG00000011621	1315	2182	0.9574	149.484
ENSSSCG00000007355	1312	2911	0.9804	111.793
ENSSSCG00000014048	1311	3029	0.9894	107.356
ENSSSCG00000000146	1308	5901	0.2632	54.98
ENSSSCG00000000496	1303	1970	0.9421	164.059
ENSSSCG00000017514	1298	3155	0.9914	102.046
ENSSSCG00000002774	1295	4190	0.9912	76.6617
ENSSSCG00000014065	1284	738	0.8279	431.55
ENSSSCG00000016031	1282	1761	0.9977	180.572
ENSSSCG00000015227	1277	2696	0.7289	117.488
ENSSSCG00000012570	1276	690	0.2188	458.695
ENSSSCG00000010368	1272	2219	0.9892	142.185
ENSSSCG00000016094	1270	1920	0.9844	164.068
ENSSSCG00000012961	1268	947	0.8363	332.118
ENSSSCG00000000377	1268	1964	0.9766	160.14
ENSSSCG00000011928	1268	3046	0.9842	103.255
ENSSSCG00000015444	1262	5107	0.9781	61.2937
ENSSSCG00000014073	1259	1811	0.9658	172.437
ENSSSCG00000004595	1259	3686	0.9398	84.7214
ENSSSCG00000006776	1258	3111	0.9875	100.301
ENSSSCG00000007669	1257	1635	0.9957	190.695
ENSSSCG00000000068	1256	7080	0.96	44.0027
ENSSSCG00000000685	1255	1013	0.9911	307.296
ENSSSCG00000008769	1255	1442	0.9466	215.874
ENSSSCG00000005110	1254	21162	0.6709	14.6982
ENSSSCG00000010476	1254	5016	0.9771	62.0101
ENSSSCG00000004414	1253	1077	0.9963	288.574
ENSSSCG00000006324	1248	2271	0.9952	136.308
ENSSSCG00000014170	1248	2442	0.9455	126.763
ENSSSCG00000017404	1248	1182	0.9983	261.89
ENSSSCG00000005316	1244	1106	0.9304	278.989
ENSSSCG00000012257	1240	1980	0.804	155.338
ENSSSCG00000017900	1239	3312	0.9894	92.7905
ENSSSCG00000009746	1236	1062	0.9529	288.68
ENSSSCG00000013736	1235	949	0.9895	322.792
ENSSSCG00000003592	1235	1674	0.9749	182.993
ENSSSCG00000012847	1234	1122	0.9947	272.8
ENSSSCG00000003367	1232	824	0.8155	370.857
ENSSSCG00000015106	1232	3816	0.9696	80.0802
ENSSSCG00000017754	1231	1005	0.9751	303.819
ENSSSCG00000015214	1229	2811	0.9836	108.446
ENSSSCG00000008429	1229	1650	0.9309	184.753
ENSSSCG00000012364	1226	1650	0.9642	184.302
ENSSSCG00000013525	1225	967	0.7828	314.219
ENSSSCG00000008136	1222	9605	0.7677	31.5571
ENSSSCG00000017555	1218	1730	0.9549	174.632
ENSSSCG00000000038	1216	1268	0.9416	237.868
ENSSSCG00000010893	1213	2925	0.908	102.863
ENSSSCG00000004637	1212	801	0.6542	375.312
ENSSSCG00000013731	1210	1528	0.9902	196.419
ENSSSCG00000012988	1210	4611	0.9087	65.0898
ENSSSCG00000009473	1208	14360	0.8831	20.8658
ENSSSCG00000008799	1208	3120	0.9833	96.0362
ENSSSCG00000016077	1206	2293	0.9786	130.457
ENSSSCG00000013905	1205	1817	0.995	164.496
ENSSSCG00000005232	1204	5390	0.9607	55.4064
ENSSSCG00000009247	1199	1504	0.9953	197.74
ENSSSCG00000005970	1196	2946	0.9861	100.698
ENSSSCG00000010292	1196	2718	0.9926	109.145
ENSSSCG00000011874	1193	4868	0.9889	60.7872
ENSSSCG00000017705	1192	746	0.9853	396.333
ENSSSCG00000012251	1192	8783	0.9262	33.6632
ENSSSCG00000012999	1191	3016	0.9808	97.9497
ENSSSCG00000008074	1189	1624	0.9926	181.601
ENSSSCG00000016859	1189	2880	0.9708	102.403
ENSSSCG00000000094	1185	2747	0.9814	107
ENSSSCG00000006153	1180	1274	0.9521	229.739
ENSSSCG00000007146	1178	5639	0.9832	51.8162
ENSSSCG00000009047	1175	3838	0.9802	75.9374
ENSSSCG00000008417	1175	180	0.3667	1619.15
ENSSSCG00000005724	1173	8163	0.9623	35.6427
ENSSSCG00000008358	1172	1543	0.9812	188.401
ENSSSCG00000002505	1172	2789	0.9864	104.232
ENSSSCG00000015310	1171	12424	0.9241	23.3786
ENSSSCG00000006276	1170	771	0.9974	376.404
ENSSSCG00000017012	1168	4330	0.9848	66.9079
ENSSSCG00000004193	1166	2590	0.9896	111.666
ENSSSCG00000016581	1165	2078	0.9971	139.06
ENSSSCG00000013260	1163	847	0.9622	340.58
ENSSSCG00000017164	1157	1244	0.91	230.694
ENSSSCG00000010008	1157	1706	0.9619	168.22
ENSSSCG00000014277	1152	2077	0.9952	137.575
ENSSSCG00000006933	1151	2959	0.9818	96.4835
ENSSSCG00000013901	1148	1050	0.999	271.191
ENSSSCG00000007759	1147	1796	0.9761	158.409
ENSSSCG00000004382	1147	2952	0.9265	96.3762
ENSSSCG00000004484	1147	6247	0.8724	45.5422
ENSSSCG00000010517	1146	1170	0.9735	242.952
ENSSSCG00000006954	1146	927	0.9784	306.639
ENSSSCG00000003514	1144	7911	0.9464	35.8688
ENSSSCG00000005451	1144	2752	0.9869	103.11
ENSSSCG00000010249	1142	447	0.9799	633.696
ENSSSCG00000006008	1141	828	0.3768	341.805
ENSSSCG00000007789	1140	9693	0.9308	29.1722
ENSSSCG00000015490	1138	1062	0.9896	265.791
ENSSSCG00000009467	1134	1339	0.8977	210.066
ENSSSCG00000011374	1134	2445	0.9906	115.042
ENSSSCG00000010451	1133	1398	0.9971	201.023
ENSSSCG00000007721	1131	3828	0.9937	73.2847
ENSSSCG00000015808	1131	3175	0.9946	88.3571
ENSSSCG00000006930	1130	1429	0.9419	196.141
ENSSSCG00000017818	1130	1495	0.9732	187.482
ENSSSCG00000016754	1129	3423	0.9933	81.8106
ENSSSCG00000008571	1129	2866	0.985	97.7103
ENSSSCG00000006940	1126	1920	0.988	145.465
ENSSSCG00000000064	1123	2739	0.9489	101.698
ENSSSCG00000006088	1123	1541	0.9987	180.759
ENSSSCG00000013627	1123	2321	0.9035	120.013
ENSSSCG00000007907	1120	4226	0.9849	65.7372
ENSSSCG00000008303	1120	1921	0.9641	144.615
ENSSSCG00000011882	1116	10375	0.9014	26.6808
ENSSSCG00000000690	1115	1537	0.9987	179.938
ENSSSCG00000012772	1110	1189	0.963	231.56
ENSSSCG00000005614	1109	2232	0.8154	123.242
ENSSSCG00000003493	1107	1143	0.9991	240.228
ENSSSCG00000004163	1104	3607	0.9637	75.9181
ENSSSCG00000005060	1104	4094	0.9675	66.8873
ENSSSCG00000003488	1103	5913	0.9594	46.269
ENSSSCG00000011074	1101	5754	0.9964	47.4613
ENSSSCG00000011662	1095	2997	0.9887	90.6254
ENSSSCG00000016063	1094	1389	0.9986	195.361
ENSSSCG00000001075	1093	1999	0.999	135.622
ENSSSCG00000007375	1092	1510	0.9954	179.378
ENSSSCG00000003545	1090	3083	0.926	87.6951
ENSSSCG00000013660	1089	1062	0.9209	254.347
ENSSSCG00000001499	1089	23043	0.5947	11.7223
ENSSSCG00000011102	1082	3256	0.9945	82.4262
ENSSSCG00000000712	1080	4518	0.9905	59.2925
ENSSSCG00000016013	1077	4452	0.9978	60.0044
ENSSSCG00000003513	1075	2658	0.9812	100.317
ENSSSCG00000010454	1068	1446	0.9965	183.2
ENSSSCG00000010226	1068	7685	0.9578	34.4707
ENSSSCG00000002002	1068	1587	0.9811	166.923
ENSSSCG00000011183	1066	3272	0.9966	80.8103
ENSSSCG00000008987	1065	1917	0.9896	137.8
ENSSSCG00000013638	1064	2749	0.9738	96.004
ENSSSCG00000006001	1062	3063	0.9951	86.0003
ENSSSCG00000001971	1060	8414	0.9288	31.2483
ENSSSCG00000000485	1059	1178	0.9134	222.984
ENSSSCG00000014435	1059	2046	0.9814	128.385
ENSSSCG00000008377	1054	2289	0.9908	114.213
ENSSSCG00000009882	1052	2456	0.6132	106.245
ENSSSCG00000012397	1051	1495	0.9719	174.375
ENSSSCG00000010734	1049	2165	0.9824	120.182
ENSSSCG00000016019	1048	3925	0.9934	66.2284
ENSSSCG00000015116	1048	2162	0.9857	120.234
ENSSSCG00000010320	1046	1549	0.9574	167.495
ENSSSCG00000000657	1045	1323	0.9456	195.92
ENSSSCG00000004048	1045	1936	0.9225	133.885
ENSSSCG00000008079	1044	3115	0.9936	83.1314
ENSSSCG00000011322	1042	2927	0.971	88.3014
ENSSSCG00000014292	1040	3148	0.9987	81.9448
ENSSSCG00000006644	1039	1841	0.9571	139.986
ENSSSCG00000009851	1038	1079	0.9991	238.615
ENSSSCG00000016912	1038	1554	0.9196	165.68
ENSSSCG00000017712	1036	3504	0.9886	73.3362
ENSSSCG00000011884	1036	2047	0.9912	125.535
ENSSSCG00000006487	1035	1999	0.9815	128.425
ENSSSCG00000000916	1033	1419	0.9922	180.568
ENSSSCG00000006238	1030	3054	0.9623	83.6548
ENSSSCG00000010952	1028	5178	0.9761	49.244
ENSSSCG00000003505	1027	1652	0.9715	154.199
ENSSSCG00000017006	1027	2206	0.9542	115.475
ENSSSCG00000003983	1027	2924	0.9843	87.1196
ENSSSCG00000008192	1023	5521	0.985	45.96
ENSSSCG00000010853	1022	1642	0.9836	154.383
ENSSSCG00000001951	1022	1012	0.9486	250.491
ENSSSCG00000001410	1022	3783	0.9667	67.0096
ENSSSCG00000001927	1022	1795	0.9933	141.224
ENSSSCG00000011229	1021	3032	0.9908	83.5255
ENSSSCG00000015480	1016	2847	0.9912	88.5174
ENSSSCG00000004024	1014	1423	0.9705	176.748
ENSSSCG00000015235	1013	2224	0.9559	112.979
ENSSSCG00000012026	1013	2527	0.9858	99.4321
ENSSSCG00000010092	1012	6614	0.9622	37.9524
ENSSSCG00000007473	1011	5032	0.9521	49.8348
ENSSSCG00000006789	1010	1306	0.9502	191.823
ENSSSCG00000017421	1010	4158	0.9868	60.2503
ENSSSCG00000007830	1009	5423	0.9633	46.1503
ENSSSCG00000017333	1008	3688	0.9959	67.7941
ENSSSCG00000017306	1008	4561	0.6426	54.818
ENSSSCG00000006418	1006	2100	0.9671	118.823
ENSSSCG00000002041	1005	2164	0.9787	115.194
ENSSSCG00000003104	1002	2891	0.9696	85.9691
ENSSSCG00000010907	1000	1696	0.9741	146.25
ENSSSCG00000001470	1000	1103	0.951	224.878
ENSSSCG00000007039	995	2533	0.9917	97.434
ENSSSCG00000003559	995	5142	0.9382	47.9969
ENSSSCG00000002776	995	1636	0.9749	150.856
ENSSSCG00000011443	995	7480	0.9408	32.9947
ENSSSCG00000002780	994	1034	0.9768	238.445
ENSSSCG00000015867	992	3565	0.9403	69.02
ENSSSCG00000008257	992	252	0.9008	976.413
ENSSSCG00000017094	992	6133	0.9467	40.12
ENSSSCG00000007812	988	3662	0.9743	66.9208
ENSSSCG00000001461	987	1758	0.6604	139.258
ENSSSCG00000004542	984	2281	0.9798	107.002
ENSSSCG00000001695	982	1875	0.9824	129.907
ENSSSCG00000016842	980	8584	0.9386	28.3178
ENSSSCG00000015849	980	1949	0.979	124.72
ENSSSCG00000017783	978	6627	0.982	36.6053
ENSSSCG00000011243	977	7322	0.9712	33.0969
ENSSSCG00000017206	976	1350	0.9926	179.324
ENSSSCG00000010846	976	914	0.442	264.866
ENSSSCG00000009216	976	1459	0.9664	165.927
ENSSSCG00000001046	976	2556	0.9049	94.7134
ENSSSCG00000012396	975	6793	0.962	35.6013
ENSSSCG00000017581	974	246	0.9878	982.079
ENSSSCG00000003512	973	5859	0.9087	41.1919
ENSSSCG00000015555	973	4818	0.9541	50.092
ENSSSCG00000000968	971	5541	0.9913	43.4664
ENSSSCG00000014872	971	684	0.2968	352.116
ENSSSCG00000014145	970	872	0.9736	275.917
ENSSSCG00000009909	967	619	0.8239	387.488
ENSSSCG00000002841	964	2923	0.9757	81.8033
ENSSSCG00000003270	960	2367	0.9679	100.599
ENSSSCG00000006385	960	2558	0.9953	93.0879
ENSSSCG00000009334	959	3602	0.9592	66.0385
ENSSSCG00000014364	958	7899	0.9537	30.0826
ENSSSCG00000003332	957	1537	0.9811	154.44
ENSSSCG00000013876	957	3216	0.9978	73.8106
ENSSSCG00000008359	957	1462	0.9843	162.363
ENSSSCG00000014042	955	1250	0.9544	189.503
ENSSSCG00000005436	952	2018	0.9757	117.014
ENSSSCG00000003253	952	969	0.9959	243.689
ENSSSCG00000004156	952	1525	0.9856	154.842
ENSSSCG00000000293	949	3820	0.9859	61.6205
ENSSSCG00000005459	949	5914	0.9794	39.8022
ENSSSCG00000000141	945	2431	0.7701	96.4205
ENSSSCG00000006083	945	1701	0.9912	137.8
ENSSSCG00000016721	944	1955	0.9872	119.77
ENSSSCG00000002919	943	549	0.9891	426.051
ENSSSCG00000012633	942	1647	0.9903	141.867
ENSSSCG00000013597	941	332	0.9458	703.03
ENSSSCG00000010625	940	4124	0.9779	56.5369
ENSSSCG00000017239	938	536	0.916	434.071
ENSSSCG00000003872	937	3265	0.9822	71.1834
ENSSSCG00000011862	936	1852	0.5756	125.36
ENSSSCG00000006889	934	3342	0.9075	69.3207
ENSSSCG00000013648	933	5112	0.9818	45.2703
ENSSSCG00000016370	929	1668	0.9484	138.147
ENSSSCG00000014310	927	1719	0.9709	133.76
ENSSSCG00000015570	926	2999	0.9827	76.5874
ENSSSCG00000005514	922	1716	0.9901	133.271
ENSSSCG00000015413	922	1416	0.9901	161.507
ENSSSCG00000015078	919	315	0.6762	723.648
ENSSSCG00000008756	918	3020	0.9944	75.3977
ENSSSCG00000004091	917	5366	0.9717	42.3878
ENSSSCG00000005638	917	1016	0.7963	223.871
ENSSSCG00000003301	915	3021	0.9858	75.1265
ENSSSCG00000002004	913	881	0.9659	257.05
ENSSSCG00000001564	911	1270	0.985	177.925
ENSSSCG00000010834	909	6271	0.8568	35.9542
ENSSSCG00000005122	909	4362	0.9168	51.6893
ENSSSCG00000015013	908	1827	0.9967	123.274
ENSSSCG00000003468	908	3357	0.9902	67.0899
ENSSSCG00000010238	907	1670	0.9982	134.714
ENSSSCG00000014167	906	828	0.971	271.407
ENSSSCG00000011066	905	2550	0.9804	88.0301
ENSSSCG00000007253	905	2591	0.9788	86.6371
ENSSSCG00000014296	901	1785	0.9703	125.201
ENSSSCG00000007486	900	3102	0.1335	71.9653
ENSSSCG00000013538	900	2663	0.9403	83.8289
ENSSSCG00000010253	897	3128	0.8577	71.1293
ENSSSCG00000017091	897	2367	0.8661	93.9976
ENSSSCG00000001543	896	753	0.429	295.145
ENSSSCG00000015567	894	2626	0.9878	84.4433
ENSSSCG00000001094	892	1431	0.9762	154.614
ENSSSCG00000004658	892	7539	0.963	29.3477
ENSSSCG00000016061	891	3691	0.877	59.8765
ENSSSCG00000013279	890	1108	0.9693	199.238
ENSSSCG00000008382	890	9882	0.8702	22.3392
ENSSSCG00000014013	890	999	0.979	220.977
ENSSSCG00000012623	889	1266	0.9376	174.177
ENSSSCG00000008397	887	2055	0.9781	107.062
ENSSSCG00000014391	886	4798	0.9946	45.8032
ENSSSCG00000015938	885	1865	0.9534	117.703
ENSSSCG00000004385	884	1044	0.8343	210.027
ENSSSCG00000006777	883	1114	0.9767	196.607
ENSSSCG00000016677	883	2475	0.9786	88.4928
ENSSSCG00000012893	880	2037	0.9941	107.155
ENSSSCG00000012023	880	738	0.9986	295.766
ENSSSCG00000008239	879	1238	0.9927	176.113
ENSSSCG00000001011	879	2125	0.9798	102.601
ENSSSCG00000014136	878	10498	0.7192	20.7449
ENSSSCG00000001868	876	1519	0.9914	143.044
ENSSSCG00000002523	875	5637	0.9865	38.5019
ENSSSCG00000014372	875	1908	0.9937	113.75
ENSSSCG00000018039	873	5995	0.8422	36.12
ENSSSCG00000007469	873	3454	0.9855	62.6923
ENSSSCG00000000382	871	3513	0.9795	61.4982
ENSSSCG00000010508	870	2337	0.9893	92.3386
ENSSSCG00000013783	870	1177	0.9949	183.343
ENSSSCG00000017591	869	1068	0.9213	201.823
ENSSSCG00000010627	869	2227	0.9888	96.7881
ENSSSCG00000007514	867	2027	0.9936	106.093
ENSSSCG00000018041	865	2194	0.9936	97.7917
ENSSSCG00000006970	865	3501	0.9783	61.2839
ENSSSCG00000011013	864	2185	0.9822	98.081
ENSSSCG00000010383	863	9948	0.8925	21.5178
ENSSSCG00000017804	861	2038	0.9926	104.79
ENSSSCG00000003208	859	1368	0.9971	155.751
ENSSSCG00000003105	859	2110	0.9986	100.98
ENSSSCG00000009168	859	3314	0.9985	64.2929
ENSSSCG00000003199	858	3192	0.9756	66.6725
ENSSSCG00000012985	857	4229	0.956	50.265
ENSSSCG00000010569	855	3121	0.9888	67.9509
ENSSSCG00000010340	854	1498	0.9493	141.406
ENSSSCG00000008461	852	1784	0.5807	118.459
ENSSSCG00000001022	852	1621	0.9901	130.37
ENSSSCG00000012890	851	2638	0.9871	80.0161
ENSSSCG00000005453	851	630	0.9921	335.052
ENSSSCG00000014850	849	1111	0.9532	189.547
ENSSSCG00000002537	849	1923	0.8133	109.509
ENSSSCG00000016502	849	2404	0.9775	87.5983
ENSSSCG00000009536	848	1632	0.981	128.884
ENSSSCG00000003396	848	3124	0.991	67.3298
ENSSSCG00000017472	847	1567	0.9911	134.072
ENSSSCG00000006525	847	1320	0.9985	159.159
ENSSSCG00000017584	846	2457	0.9613	85.4059
ENSSSCG00000006862	845	2507	0.9781	83.6036
ENSSSCG00000006835	844	1958	0.9438	106.918
ENSSSCG00000000232	844	1631	0.9914	128.354
ENSSSCG00000007746	843	2201	0.9687	95.0014
ENSSSCG00000012068	839	1758	0.9972	118.377
ENSSSCG00000012275	838	2385	0.9912	87.1522
ENSSSCG00000006522	836	2621	0.9138	79.1155
ENSSSCG00000000406	836	1265	0.9684	163.922
ENSSSCG00000003577	834	2182	0.9468	94.8056
ENSSSCG00000001089	834	2759	0.9953	74.9785
ENSSSCG00000007509	833	4833	0.9404	42.7514
ENSSSCG00000008368	833	1904	0.9821	108.518
ENSSSCG00000003694	832	2167	0.9714	95.2329
ENSSSCG00000016709	832	1340	0.9724	154.007
ENSSSCG00000010399	831	2543	0.9772	81.0545
ENSSSCG00000009440	831	2750	0.9607	74.9533
ENSSSCG00000002873	830	1129	0.9601	182.35
ENSSSCG00000010425	829	1098	0.7067	187.273
ENSSSCG00000003085	827	2113	0.9811	97.0797
ENSSSCG00000016657	826	2392	0.9699	85.6528
ENSSSCG00000000155	825	633	0.9984	323.276
ENSSSCG00000003671	825	1274	0.9639	160.623
ENSSSCG00000009509	825	3879	0.6295	52.7542
ENSSSCG00000001032	824	411	0.8516	497.288
ENSSSCG00000014101	824	3923	0.9816	52.0992
ENSSSCG00000014339	823	1169	0.9803	174.626
ENSSSCG00000000767	822	1365	0.9678	149.369
ENSSSCG00000012832	822	8301	0.9687	24.562
ENSSSCG00000014442	822	3464	0.9911	58.8595
ENSSSCG00000008164	822	3254	0.9336	62.658
ENSSSCG00000005828	820	1265	0.9913	160.785
ENSSSCG00000007606	819	12079	0.7997	16.818
ENSSSCG00000012271	819	3007	0.9534	67.5574
ENSSSCG00000013779	818	1802	0.9867	112.596
ENSSSCG00000001817	816	2394	0.9912	84.5451
ENSSSCG00000005372	815	1122	0.9866	180.172
ENSSSCG00000008336	814	1970	0.965	102.49
ENSSSCG00000003006	814	2038	0.7664	99.0701
ENSSSCG00000004557	809	587	0.9404	341.848
ENSSSCG00000007362	808	1153	0.876	173.822
ENSSSCG00000004209	807	4500	0.9764	44.4819
ENSSSCG00000004233	807	1527	0.9627	131.086
ENSSSCG00000007829	806	3165	0.9526	63.1661
ENSSSCG00000017232	804	1957	0.9928	101.903
ENSSSCG00000011186	804	7800	0.9279	25.5672
ENSSSCG00000017489	804	2162	0.9903	92.2408
ENSSSCG00000015599	803	2430	0.9868	81.9656
ENSSSCG00000003439	803	1133	0.9876	175.796
ENSSSCG00000003761	802	4365	0.9551	45.5735
ENSSSCG00000015784	802	3013	0.9645	66.0234
ENSSSCG00000001912	801	2647	0.9966	75.0587
ENSSSCG00000005671	801	2603	0.9923	76.3275
ENSSSCG00000004528	801	1564	0.8472	127.034
ENSSSCG00000000806	801	4704	0.9934	42.2365
ENSSSCG00000004697	800	768	0.8802	258.376
ENSSSCG00000000708	799	1917	0.9776	103.383
ENSSSCG00000015690	799	1995	0.981	99.3405
ENSSSCG00000000985	799	3383	0.8034	58.5824
ENSSSCG00000013062	798	2686	0.9661	73.6918
ENSSSCG00000004431	798	1403	0.9202	141.081
ENSSSCG00000007951	798	6426	0.9185	30.8024
ENSSSCG00000003132	798	1455	0.9711	136.039
ENSSSCG00000017866	797	1339	0.9642	147.639
ENSSSCG00000003040	796	2824	0.9642	69.9151
ENSSSCG00000016725	796	4627	0.9687	42.6713
ENSSSCG00000016451	795	870	0.9897	226.658
ENSSSCG00000001526	794	1882	0.9819	104.646
ENSSSCG00000009422	794	2749	0.8654	71.6421
ENSSSCG00000008528	792	834	0.988	235.549
ENSSSCG00000002452	792	1959	0.2481	100.28
ENSSSCG00000012604	791	1414	0.9406	138.755
ENSSSCG00000017728	791	3280	0.9924	59.8171
ENSSSCG00000010309	791	5782	0.9493	33.9329
ENSSSCG00000011769	790	2152	0.9865	91.0558
ENSSSCG00000014040	790	1648	0.9745	118.903
ENSSSCG00000017286	790	2527	0.9802	77.5433
ENSSSCG00000009660	789	1940	0.9969	100.878
ENSSSCG00000003017	789	663	0.9879	295.179
ENSSSCG00000014794	789	5641	0.9692	34.6931
ENSSSCG00000010703	788	2000	0.9275	97.7279
ENSSSCG00000010088	787	1727	0.9739	113.033
ENSSSCG00000008129	787	1976	0.9651	98.7894
ENSSSCG00000009791	786	1908	0.9838	102.18
ENSSSCG00000001396	786	1339	0.9358	145.601
ENSSSCG00000013784	786	1719	0.9471	113.415
ENSSSCG00000005264	786	1818	0.9928	107.239
ENSSSCG00000008247	786	1363	0.9098	143.037
ENSSSCG00000012853	785	1736	0.9977	112.161
ENSSSCG00000010053	785	3760	0.9753	51.785
ENSSSCG00000009654	784	453	0.755	429.28
ENSSSCG00000017750	784	1380	0.9971	140.916
ENSSSCG00000010579	783	5924	0.9814	32.7846
ENSSSCG00000012981	781	1745	0.9903	111.014
ENSSSCG00000001408	781	1203	0.9086	161.03
ENSSSCG00000010821	781	4849	0.9088	39.9504
ENSSSCG00000010280	780	1625	0.9994	119.059
ENSSSCG00000015083	780	1136	0.868	170.309
ENSSSCG00000011226	780	1430	0.9832	135.295
ENSSSCG00000007815	779	6549	0.9689	29.5043
ENSSSCG00000013735	778	1041	0.999	185.375
ENSSSCG00000001438	778	3190	0.8837	60.4939
ENSSSCG00000000119	777	1690	0.7473	114.04
ENSSSCG00000010493	774	1125	0.9698	170.652
ENSSSCG00000001440	774	6718	0.9286	28.5775
ENSSSCG00000004875	774	1785	0.9933	107.554
ENSSSCG00000001632	774	1279	0.8061	150.104
ENSSSCG00000011027	774	3120	0.9763	61.5331
ENSSSCG00000010306	772	3887	0.9954	49.2635
ENSSSCG00000002954	772	1117	0.9624	171.43
ENSSSCG00000009249	771	974	0.9713	196.344
ENSSSCG00000012703	771	1869	0.9904	102.322
ENSSSCG00000008312	770	5865	0.9246	32.5646
ENSSSCG00000009570	770	3333	0.9745	57.3031
ENSSSCG00000004294	770	2138	0.963	89.3317
ENSSSCG00000012642	769	4086	0.9652	46.6821
ENSSSCG00000005997	769	6174	0.9427	30.8946
ENSSSCG00000003806	768	2099	0.9624	90.7552
ENSSSCG00000015616	768	1404	0.9665	135.68
ENSSSCG00000003680	767	2244	0.9327	84.7803
ENSSSCG00000015559	766	1997	0.997	95.1422
ENSSSCG00000001028	765	1478	0.9371	128.384
ENSSSCG00000011731	765	4321	0.9782	43.9137
ENSSSCG00000013600	763	1621	0.8698	116.752
ENSSSCG00000003387	763	3617	0.9007	52.3237
ENSSSCG00000009898	762	8493	0.8903	22.2544
ENSSSCG00000010401	759	4304	0.9689	43.7413
ENSSSCG00000013917	759	3622	0.9945	51.9776
ENSSSCG00000013771	758	2393	0.9628	78.5686
ENSSSCG00000017191	758	2464	0.9866	76.3047
ENSSSCG00000003613	758	1705	0.9941	110.273
ENSSSCG00000011616	757	1802	0.9623	104.199
ENSSSCG00000017918	756	1565	0.9962	119.82
ENSSSCG00000008573	756	1506	0.9907	124.514
ENSSSCG00000008509	756	3500	0.9757	53.5767
ENSSSCG00000003870	755	4375	0.9349	42.8047
ENSSSCG00000007571	753	2400	0.9892	77.8227
ENSSSCG00000015387	751	1510	0.9238	123.363
ENSSSCG00000002382	751	1006	0.9851	185.167
ENSSSCG00000014075	751	1076	0.9656	173.121
ENSSSCG00000017732	750	1963	0.9358	94.7684
ENSSSCG00000003588	750	2189	0.9625	84.9842
ENSSSCG00000001918	750	1471	0.985	126.465
ENSSSCG00000011628	749	7470	0.9443	24.8705
ENSSSCG00000004195	749	860	0.9767	216.026
ENSSSCG00000011356	749	1622	0.9729	114.539
ENSSSCG00000015934	748	2343	0.9885	79.1866
ENSSSCG00000002406	747	1387	0.9575	133.588
ENSSSCG00000006785	747	1519	0.9579	121.979
ENSSSCG00000009834	745	4495	0.8928	41.1102
ENSSSCG00000011299	744	968	0.9215	190.643
ENSSSCG00000006275	744	1482	0.6525	124.522
ENSSSCG00000013030	741	878	0.9351	209.337
ENSSSCG00000014621	741	2574	0.9549	71.4056
ENSSSCG00000000379	740	3696	0.9767	49.6618
ENSSSCG00000001656	740	3023	0.7827	60.7178
ENSSSCG00000010137	740	1181	0.884	155.419
ENSSSCG00000017882	739	4051	0.9973	45.2486
ENSSSCG00000008740	739	2708	0.9926	67.689
ENSSSCG00000012913	738	1332	0.9692	137.428
ENSSSCG00000015122	738	1008	0.9325	181.601
ENSSSCG00000017836	738	2452	0.9971	74.6549
ENSSSCG00000013576	738	1883	0.9857	97.214
ENSSSCG00000006488	737	1603	0.9863	114.04
ENSSSCG00000011552	737	1122	0.9929	162.929
ENSSSCG00000011565	737	895	0.9486	204.252
ENSSSCG00000008860	737	741	0.4467	246.702
ENSSSCG00000005260	737	3547	0.5895	51.5382
ENSSSCG00000002743	736	1786	0.9922	102.216
ENSSSCG00000008697	736	12747	0.8132	14.3216
ENSSSCG00000015853	735	14996	0.7453	12.1572
ENSSSCG00000009628	735	3400	0.9932	53.6205
ENSSSCG00000003763	735	1977	0.9858	92.2154
ENSSSCG00000012178	734	2404	0.8652	75.7328
ENSSSCG00000003511	734	2036	0.975	89.4213
ENSSSCG00000007284	733	6760	0.9457	26.8955
ENSSSCG00000013442	733	1541	0.9695	117.984
ENSSSCG00000012639	732	5431	0.9063	33.4313
ENSSSCG00000002023	732	1216	0.7747	149.314
ENSSSCG00000005072	731	1001	0.9421	181.136
ENSSSCG00000009169	731	1610	0.9944	112.62
ENSSSCG00000017156	731	3603	0.975	50.3241
ENSSSCG00000006232	731	1713	0.9895	105.848
ENSSSCG00000004610	730	2565	0.9879	70.5924
ENSSSCG00000002682	730	3820	0.9916	47.4004
ENSSSCG00000002374	730	2544	0.9972	71.1751
ENSSSCG00000017169	729	2671	0.9506	67.6981
ENSSSCG00000014899	729	1495	0.998	120.951
ENSSSCG00000009150	728	1780	0.9657	101.446
ENSSSCG00000017116	727	1605	0.9894	112.352
ENSSSCG00000003189	726	1343	0.9657	134.086
ENSSSCG00000013144	725	2154	0.9824	83.4862
ENSSSCG00000017089	725	1575	0.9917	114.177
ENSSSCG00000012841	724	2058	0.9976	87.2601
ENSSSCG00000008041	724	13027	0.7632	13.7853
ENSSSCG00000013241	724	1690	0.774	106.261
ENSSSCG00000010299	723	1890	0.9143	94.8853
ENSSSCG00000004561	723	14894	0.7611	12.0406
ENSSSCG00000011540	722	4742	0.7889	37.7658
ENSSSCG00000017448	722	1212	0.9992	147.76
ENSSSCG00000010212	721	6143	0.9334	29.1124
ENSSSCG00000016324	721	1879	0.7642	95.1768
ENSSSCG00000000526	720	1110	0.7559	160.891
ENSSSCG00000016708	719	1459	0.9767	122.235
ENSSSCG00000006250	719	1909	0.9157	93.4212
ENSSSCG00000015311	719	2295	0.9525	77.7085
ENSSSCG00000016509	717	2144	0.9963	82.9501
ENSSSCG00000005959	717	1875	0.9013	94.8507
ENSSSCG00000007109	716	3334	0.9742	53.2684
ENSSSCG00000004522	714	2522	0.933	70.2224
ENSSSCG00000014878	714	2267	0.9779	78.1213
ENSSSCG00000005190	711	2418	0.988	72.935
ENSSSCG00000017346	710	3423	0.9576	51.4487
ENSSSCG00000005849	709	1464	0.694	120.123
ENSSSCG00000012808	709	1382	0.9776	127.251
ENSSSCG00000006928	708	1455	0.9732	120.696
ENSSSCG00000016855	707	2919	0.9921	60.077
ENSSSCG00000006543	707	3477	0.9977	50.4356
ENSSSCG00000016954	707	2839	0.9898	61.7699
ENSSSCG00000004570	706	1343	0.9479	130.392
ENSSSCG00000007115	706	1740	0.9908	100.642
ENSSSCG00000000576	706	1002	0.5729	174.767
ENSSSCG00000010017	705	3281	0.9778	53.2973
ENSSSCG00000001238	705	1610	0.9739	108.614
ENSSSCG00000010916	703	3415	0.9985	51.0607
ENSSSCG00000006709	703	7239	0.9039	24.0879
ENSSSCG00000014008	703	456	0.9978	382.396
ENSSSCG00000004665	701	1227	0.9747	141.709
ENSSSCG00000009602	700	1728	0.9659	100.479
ENSSSCG00000012148	700	1760	0.9807	98.6525
ENSSSCG00000013727	700	891	0.9921	194.869
ENSSSCG00000007097	699	3146	0.9135	55.1113
ENSSSCG00000007289	699	2085	0.9851	83.156
ENSSSCG00000004029	697	1498	0.98	115.41
ENSSSCG00000013647	697	1646	0.9295	105.033
ENSSSCG00000003566	696	1334	0.994	129.412
ENSSSCG00000007405	695	708	0.7627	243.486
ENSSSCG00000017513	695	3108	0.9807	55.4659
ENSSSCG00000000253	695	1245	0.9727	138.464
ENSSSCG00000017799	694	4302	0.9828	40.014
ENSSSCG00000001654	694	3128	0.9204	55.032
ENSSSCG00000005005	694	482	0.9855	357.137
ENSSSCG00000000034	693	2464	0.9237	69.7614
ENSSSCG00000000654	690	1161	0.9647	147.414
ENSSSCG00000009664	690	3235	0.9895	52.9051
ENSSSCG00000006919	688	1893	0.9429	90.1489
ENSSSCG00000014901	688	5350	0.9409	31.8975
ENSSSCG00000001900	687	2427	0.9922	70.2117
ENSSSCG00000008701	687	1115	0.9543	152.829
ENSSSCG00000015440	686	2342	0.9855	72.654
ENSSSCG00000009699	686	1224	0.969	139.016
ENSSSCG00000014882	686	3870	0.9659	43.9679
ENSSSCG00000001435	685	1901	0.9837	89.3781
ENSSSCG00000012325	684	4074	0.9747	41.6445
ENSSSCG00000014089	684	1350	0.9711	125.674
ENSSSCG00000005341	683	1071	0.9505	158.181
ENSSSCG00000016406	683	2878	0.9979	58.8644
ENSSSCG00000004537	683	1940	0.9459	87.3256
ENSSSCG00000015129	681	4899	0.982	34.4796
ENSSSCG00000006845	680	1928	0.9834	87.4832
ENSSSCG00000008774	680	1963	0.9088	85.9233
ENSSSCG00000010035	679	1096	0.9845	153.667
ENSSSCG00000011357	679	1211	0.9785	139.075
ENSSSCG00000009793	679	4641	0.975	36.2895
ENSSSCG00000011753	679	642	0.9922	262.336
ENSSSCG00000016438	679	2354	0.9686	71.5461
ENSSSCG00000008316	679	1280	0.8609	131.578
ENSSSCG00000017902	678	3679	0.9908	45.7112
ENSSSCG00000002963	678	550	0.9782	305.766
ENSSSCG00000010067	677	602	0.9402	278.943
ENSSSCG00000017771	677	2573	0.9977	65.2637
ENSSSCG00000001475	676	2396	0.9407	69.9814
ENSSSCG00000007610	676	1424	0.335	117.75
ENSSSCG00000001570	676	1410	0.9929	118.919
ENSSSCG00000004481	675	1698	0.9299	98.6027
ENSSSCG00000006468	675	1352	0.9371	123.837
ENSSSCG00000014316	674	1821	0.9149	91.8063
ENSSSCG00000015244	673	2312	0.5004	72.2021
ENSSSCG00000006372	673	3102	0.9923	53.8141
ENSSSCG00000006358	672	1621	0.9821	102.827
ENSSSCG00000001958	672	3830	0.9984	43.5204
ENSSSCG00000010283	672	1086	0.9659	153.484
ENSSSCG00000001025	672	6990	0.9302	23.846
ENSSSCG00000008645	672	1288	0.9969	129.412
ENSSSCG00000006297	670	1715	0.9907	96.9021
ENSSSCG00000005608	669	3102	0.981	53.4942
ENSSSCG00000013630	669	2146	0.9655	77.3248
ENSSSCG00000003558	669	2835	0.8896	58.5323
ENSSSCG00000007166	668	3290	0.8985	50.362
ENSSSCG00000000744	668	303	0.6964	546.835
ENSSSCG00000000036	668	2291	0.969	72.3226
ENSSSCG00000015025	667	944	0.9735	175.257
ENSSSCG00000015271	667	1002	0.9621	165.113
ENSSSCG00000011866	667	6099	0.5898	27.1263
ENSSSCG00000009819	666	2844	0.7697	58.0854
ENSSSCG00000013427	666	1338	0.9828	123.464
ENSSSCG00000007609	665	1494	0.9946	110.406
ENSSSCG00000009853	665	1734	0.9666	95.1251
ENSSSCG00000005308	665	5004	0.9626	32.963
ENSSSCG00000012902	665	1428	0.9517	115.509
ENSSSCG00000010849	664	2686	0.9795	61.3175
ENSSSCG00000006568	663	4991	0.9665	32.9495
ENSSSCG00000010123	663	657	0.9985	250.306
ENSSSCG00000014369	662	1571	0.9936	104.521
ENSSSCG00000013114	662	1893	0.6355	86.7421
ENSSSCG00000011022	662	6870	0.6451	23.9014
ENSSSCG00000008971	661	3122	0.9827	52.5159
ENSSSCG00000001708	660	2850	0.9691	57.441
ENSSSCG00000015552	660	981	0.9766	166.877
ENSSSCG00000016590	659	1988	0.9899	82.2227
ENSSSCG00000009099	659	1707	0.99	95.7579
ENSSSCG00000001818	658	2787	0.99	58.5614
ENSSSCG00000003780	658	1758	0.9585	92.8388
ENSSSCG00000011511	657	4051	0.9793	40.2277
ENSSSCG00000005205	657	6282	0.9172	25.9412
ENSSSCG00000009904	657	900	0.66	181.07
ENSSSCG00000013178	656	2735	0.9912	59.4934
ENSSSCG00000017688	656	2698	0.9759	60.3093
ENSSSCG00000006084	655	1655	0.9885	98.1671
ENSSSCG00000015782	655	1871	0.9861	86.8341
ENSSSCG00000013402	655	4018	0.9754	40.4347
ENSSSCG00000013239	655	1624	0.8547	100.041
ENSSSCG00000014566	655	692	0.5491	234.778
ENSSSCG00000014411	654	4033	0.9355	40.2228
ENSSSCG00000006201	654	6009	0.9629	26.9959
ENSSSCG00000017248	653	3306	0.9976	48.9929
ENSSSCG00000013355	653	225	0.6222	719.869
ENSSSCG00000003046	653	857	0.9673	188.997
ENSSSCG00000005516	652	1199	0.9566	134.881
ENSSSCG00000002042	652	1613	0.9901	100.262
ENSSSCG00000016955	651	2553	0.9788	63.2489
ENSSSCG00000002050	651	747	0.909	216.164
ENSSSCG00000016925	651	2783	0.9756	58.0217
ENSSSCG00000001727	651	2053	0.9912	78.6529
ENSSSCG00000004307	650	1678	0.9827	96.0824
ENSSSCG00000013312	650	3687	0.9639	43.7283
ENSSSCG00000004612	649	2127	0.9953	75.6832
ENSSSCG00000011643	648	2621	0.921	61.324
ENSSSCG00000017360	648	2711	0.9889	59.2882
ENSSSCG00000000784	648	8008	0.883	20.0712
ENSSSCG00000013391	647	1221	0.9582	131.435
ENSSSCG00000002368	647	5777	0.9334	27.7795
ENSSSCG00000009359	646	2840	0.9662	56.4205
ENSSSCG00000010594	645	1818	0.9912	88.0012
ENSSSCG00000007500	645	408	0.9363	392.123
ENSSSCG00000016095	644	1802	0.9473	88.6449
ENSSSCG00000010928	642	5193	0.9732	30.6647
ENSSSCG00000011782	642	4027	0.9844	39.5436
ENSSSCG00000006066	642	2624	0.995	60.6867
ENSSSCG00000006100	641	5615	0.9612	28.3159
ENSSSCG00000007272	641	1283	0.9174	123.924
ENSSSCG00000003707	641	4674	0.9491	34.0167
ENSSSCG00000006581	641	1008	0.8611	157.732
ENSSSCG00000003938	640	3183	0.9896	49.873
ENSSSCG00000014172	639	3190	0.9837	49.6859
ENSSSCG00000006989	639	2093	0.9661	75.7276
ENSSSCG00000009865	639	2238	0.9991	70.8212
ENSSSCG00000012634	637	6515	0.8645	24.252
ENSSSCG00000003211	637	2066	0.9613	76.4771
ENSSSCG00000000136	637	2697	0.9818	58.5843
ENSSSCG00000002266	637	6052	0.9765	26.1074
ENSSSCG00000015405	636	2319	0.9793	68.0266
ENSSSCG00000017033	636	2153	0.9847	73.2716
ENSSSCG00000017287	636	1419	0.9345	111.172
ENSSSCG00000001754	635	1312	0.9512	120.05
ENSSSCG00000013041	635	1586	0.9054	99.31
ENSSSCG00000004639	634	3952	0.9861	39.7919
ENSSSCG00000005387	634	1687	0.8483	93.2173
ENSSSCG00000004267	634	5859	0.9143	26.8404
ENSSSCG00000000662	634	1635	0.9272	96.1821
ENSSSCG00000004727	634	1233	0.9667	127.541
ENSSSCG00000010965	633	853	0.9848	184.068
ENSSSCG00000003107	632	4579	0.9694	34.2349
ENSSSCG00000016017	632	2756	0.9815	56.8801
ENSSSCG00000001429	631	12477	0.6414	12.5442
ENSSSCG00000001063	631	2106	0.9763	74.3179
ENSSSCG00000007898	631	995	0.9819	157.3
ENSSSCG00000006544	631	1671	0.9509	93.6646
ENSSSCG00000005477	629	3694	0.9805	42.2354
ENSSSCG00000006020	628	687	0.5677	226.739
ENSSSCG00000013259	628	2570	0.984	60.6107
ENSSSCG00000009565	628	2261	0.8598	68.894
ENSSSCG00000011469	628	5250	0.9716	29.6704
ENSSSCG00000006736	628	2352	0.9766	66.2285
ENSSSCG00000004973	628	4237	0.9842	36.7641
ENSSSCG00000015099	627	4488	0.9677	34.6527
ENSSSCG00000011676	626	1463	0.9747	106.134
ENSSSCG00000013523	626	3001	0.9537	51.7405
ENSSSCG00000015200	626	1483	0.9865	104.702
ENSSSCG00000015097	625	2522	0.9929	61.4692
ENSSSCG00000000019	625	1964	0.9017	78.9335
ENSSSCG00000005247	625	4366	0.9675	35.5074
ENSSSCG00000008412	624	5567	0.9357	27.8026
ENSSSCG00000012294	623	1007	0.9821	153.455
ENSSSCG00000011393	622	3248	0.9744	47.5004
ENSSSCG00000003231	622	1184	0.9932	130.305
ENSSSCG00000011709	621	987	0.9635	156.062
ENSSSCG00000008559	621	2522	0.9374	61.0758
ENSSSCG00000015719	620	703	0.8122	218.755
ENSSSCG00000015622	620	1894	0.9483	81.1959
ENSSSCG00000014205	619	1332	0.9887	115.268
ENSSSCG00000012884	619	3631	0.9898	42.2851
ENSSSCG00000011284	619	4782	0.8626	32.1073
ENSSSCG00000000403	619	5983	0.94	25.6622
ENSSSCG00000002698	619	1314	0.9292	116.847
ENSSSCG00000014307	618	1687	0.8743	90.8649
ENSSSCG00000016272	618	3283	0.9513	46.6918
ENSSSCG00000008569	617	1607	0.9869	95.234
ENSSSCG00000015943	617	1602	0.9981	95.5312
ENSSSCG00000017777	617	1556	0.9987	98.3554
ENSSSCG00000015814	616	3291	0.6627	46.4275
ENSSSCG00000006463	616	3736	0.9917	40.8975
ENSSSCG00000008195	616	762	0.6732	200.516
ENSSSCG00000011930	616	1549	0.9697	98.6397
ENSSSCG00000015988	616	2354	0.6304	64.9078
ENSSSCG00000006623	615	942	0.9544	161.937
ENSSSCG00000012247	614	1620	0.9809	94.0104
ENSSSCG00000007240	614	2028	0.9512	75.0971
ENSSSCG00000009823	614	1019	0.9215	149.457
ENSSSCG00000008408	613	1185	0.7418	128.311
ENSSSCG00000000191	613	4158	0.9978	36.5678
ENSSSCG00000010824	612	4336	0.9903	35.0094
ENSSSCG00000003787	612	2805	0.9754	54.1179
ENSSSCG00000015392	611	1282	0.9906	118.216
ENSSSCG00000010574	611	1818	0.9917	83.3623
ENSSSCG00000008452	611	4327	0.9665	35.0249
ENSSSCG00000009850	610	3141	0.9401	48.1709
ENSSSCG00000010707	610	1968	0.9787	76.8825
ENSSSCG00000011373	610	3069	0.97	49.301
ENSSSCG00000010966	609	735	0.9524	205.519
ENSSSCG00000013315	608	1393	0.9691	108.262
ENSSSCG00000017043	608	2010	0.9985	75.0292
ENSSSCG00000000970	608	3491	0.9885	43.1993
ENSSSCG00000002529	607	252	0.9921	597.463
ENSSSCG00000012784	606	762	0.8911	197.261
ENSSSCG00000016475	606	1305	0.8498	115.182
ENSSSCG00000017339	606	1918	0.9729	78.3694
ENSSSCG00000013500	605	1382	0.9689	108.585
ENSSSCG00000002441	605	2463	0.9578	60.9275
ENSSSCG00000008600	605	3252	0.9902	46.1453
ENSSSCG00000009611	604	3830	0.9692	39.1166
ENSSSCG00000005643	603	3600	0.9844	41.5468
ENSSSCG00000012982	603	2577	0.967	58.0397
ENSSSCG00000002425	603	3537	0.9932	42.2868
ENSSSCG00000016911	602	3306	0.9673	45.1665
ENSSSCG00000002885	602	1614	0.9876	92.5157
ENSSSCG00000011214	602	2478	0.9165	60.2584
ENSSSCG00000002444	600	2265	0.9121	65.7061
ENSSSCG00000015662	600	975	0.9621	152.64
ENSSSCG00000012055	597	3352	0.9833	44.1767
ENSSSCG00000006340	597	2360	0.9025	62.7458
ENSSSCG00000016113	597	3143	0.9863	47.1143
ENSSSCG00000005437	597	1811	0.9928	81.7671
ENSSSCG00000005590	597	987	0.9777	150.031
ENSSSCG00000013614	597	997	0.994	148.526
ENSSSCG00000009888	597	1037	0.9412	142.797
ENSSSCG00000003432	597	2140	0.9808	69.1963
ENSSSCG00000010159	596	1302	0.9931	113.542
ENSSSCG00000017198	596	2291	0.9913	64.5273
ENSSSCG00000013052	596	1459	0.9465	101.324
ENSSSCG00000012916	596	1032	0.9564	143.248
ENSSSCG00000002740	596	2984	0.9819	49.5416
ENSSSCG00000015802	596	2186	0.936	67.6268
ENSSSCG00000004653	595	3544	0.9506	41.6434
ENSSSCG00000009230	595	10672	0.7988	13.8291
ENSSSCG00000007968	595	2516	0.9857	58.6582
ENSSSCG00000012848	594	2842	0.9961	51.8424
ENSSSCG00000009828	594	1566	0.9496	94.0843
ENSSSCG00000016186	593	863	0.9618	170.438
ENSSSCG00000010010	592	2281	0.9877	64.3753
ENSSSCG00000015897	592	2238	0.9075	65.6121
ENSSSCG00000002752	591	7938	0.9143	18.4671
ENSSSCG00000011235	591	2123	0.9562	69.0494
ENSSSCG00000003090	591	1959	0.9694	74.83
ENSSSCG00000007174	590	1872	0.9728	78.1752
ENSSSCG00000006536	590	2017	0.942	72.5552
ENSSSCG00000006647	589	1575	0.9695	92.7593
ENSSSCG00000010081	588	1622	0.9858	89.9185
ENSSSCG00000002433	587	1578	0.9575	92.2685
ENSSSCG00000014337	587	1848	0.9502	78.7877
ENSSSCG00000008900	587	2041	0.9887	71.3375
ENSSSCG00000008598	587	591	0.9966	246.362
ENSSSCG00000017477	585	3009	0.9631	48.2232
ENSSSCG00000012114	585	2140	0.9692	67.8055
ENSSSCG00000003768	585	2569	0.8727	56.4826
ENSSSCG00000010798	584	2443	0.9562	59.2942
ENSSSCG00000017155	584	1446	0.9212	100.177
ENSSSCG00000011372	583	1667	0.9766	86.7472
ENSSSCG00000000706	583	1788	0.9911	80.8767
ENSSSCG00000001549	582	1543	0.9877	93.5577
ENSSSCG00000010440	582	1739	0.9977	83.013
ENSSSCG00000002372	581	6907	0.9031	20.8646
ENSSSCG00000001414	580	1071	0.8805	134.326
ENSSSCG00000010773	580	2924	0.9586	49.2009
ENSSSCG00000008557	579	3465	0.9763	41.4475
ENSSSCG00000003578	579	1251	0.9257	114.801
ENSSSCG00000016101	579	1981	0.9561	72.4964
ENSSSCG00000000572	578	1856	0.9725	77.2454
ENSSSCG00000000843	578	2350	0.9532	61.0074
ENSSSCG00000007558	578	6877	0.9144	20.8474
ENSSSCG00000010184	577	597	0.9832	239.731
ENSSSCG00000002876	576	2385	0.9849	59.9041
ENSSSCG00000004556	576	1804	0.9933	79.197
ENSSSCG00000010111	576	2222	0.9892	64.2985
ENSSSCG00000004293	576	3018	0.9556	47.3397
ENSSSCG00000002470	576	2947	0.9868	48.4803
ENSSSCG00000002312	576	842	0.9798	169.681
ENSSSCG00000011856	575	442	0.69	322.677
ENSSSCG00000013046	574	569	0.9227	250.22
ENSSSCG00000007524	574	551	0.7187	258.394
ENSSSCG00000010651	573	3262	0.9298	43.5706
ENSSSCG00000003820	573	2725	0.967	52.1568
ENSSSCG00000016636	573	2507	0.9665	56.6921
ENSSSCG00000007260	572	1085	0.9041	130.764
ENSSSCG00000003853	571	2222	0.8677	63.7404
ENSSSCG00000013477	571	1861	0.2176	76.1048
ENSSSCG00000010302	570	5064	0.9581	27.9192
ENSSSCG00000011338	570	4905	0.9674	28.8243
ENSSSCG00000011684	570	2690	0.984	52.5588
ENSSSCG00000002547	570	1794	0.9526	78.8088
ENSSSCG00000015424	569	1577	0.9417	89.4959
ENSSSCG00000008048	568	1011	0.9426	139.354
ENSSSCG00000005183	568	2450	0.9661	57.5049
ENSSSCG00000009871	568	1505	0.9834	93.6126
ENSSSCG00000012534	568	867	0.9954	162.499
ENSSSCG00000006231	567	8976	0.8861	15.6683
ENSSSCG00000005318	567	1491	0.8927	94.3253
ENSSSCG00000011535	566	1190	0.9849	117.976
ENSSSCG00000006760	565	2562	0.9945	54.7006
ENSSSCG00000009944	565	1876	0.9909	74.703
ENSSSCG00000011166	565	2450	0.9861	57.2012
ENSSSCG00000006137	565	3355	0.9768	41.7713
ENSSSCG00000011902	564	4014	0.9808	34.8517
ENSSSCG00000014852	564	2155	0.9619	64.9164
ENSSSCG00000013107	563	1797	0.9777	77.7111
ENSSSCG00000009018	563	2850	0.96	48.9989
ENSSSCG00000008439	562	1601	0.7314	87.0698
ENSSSCG00000010411	562	1462	0.9843	95.348
ENSSSCG00000004020	561	1043	0.931	133.414
ENSSSCG00000017906	561	1559	0.9904	89.2564
ENSSSCG00000001946	561	1630	0.9405	85.3685
ENSSSCG00000008040	561	5536	0.9725	25.1356
ENSSSCG00000013640	561	2549	0.9882	54.5903
ENSSSCG00000005906	560	3401	0.9644	40.8417
ENSSSCG00000012322	560	4740	0.7373	29.3044
ENSSSCG00000010132	560	1355	0.972	102.511
ENSSSCG00000017289	560	3173	0.9379	43.7764
ENSSSCG00000012572	559	5171	0.9488	26.8139
ENSSSCG00000006389	558	750	0.992	184.542
ENSSSCG00000005915	558	1684	0.965	82.1892
ENSSSCG00000014331	557	5900	0.9544	23.4167
ENSSSCG00000005913	557	1220	0.9664	113.245
ENSSSCG00000009864	557	6396	0.952	21.6008
ENSSSCG00000016408	557	1650	0.8406	83.7325
ENSSSCG00000011562	557	1330	0.9759	103.879
ENSSSCG00000013883	556	2110	0.9858	65.3604
ENSSSCG00000017668	555	1797	0.9293	76.6068
ENSSSCG00000000290	555	1313	0.9825	104.846
ENSSSCG00000007195	555	1339	0.9866	102.81
ENSSSCG00000014017	555	2213	0.9824	62.2063
ENSSSCG00000004044	555	7464	0.6746	18.4435
ENSSSCG00000012680	554	1630	0.9626	84.3033
ENSSSCG00000006638	554	1264	0.9889	108.714
ENSSSCG00000012793	554	6434	0.9649	21.3575
ENSSSCG00000000295	554	1413	0.9901	97.2501
ENSSSCG00000005533	554	1888	0.9936	72.7831
ENSSSCG00000000908	553	1102	0.9991	124.47
ENSSSCG00000008953	552	1487	0.9388	92.0769
ENSSSCG00000003948	552	1372	0.9789	99.7947
ENSSSCG00000010930	552	2057	0.9684	66.5622
ENSSSCG00000009657	552	2358	0.9915	58.0655
ENSSSCG00000001921	552	5085	0.9632	26.9259
ENSSSCG00000016420	552	1720	0.993	79.6037
ENSSSCG00000013592	552	1564	0.9668	87.5437
ENSSSCG00000002135	551	1425	0.9684	95.909
ENSSSCG00000010894	551	3542	0.9771	38.5856
ENSSSCG00000017204	551	5665	0.949	24.1254
ENSSSCG00000004678	551	5130	0.7148	26.6414
ENSSSCG00000001398	551	1429	0.9909	95.6405
ENSSSCG00000007228	551	1203	0.8944	113.608
ENSSSCG00000004958	551	2240	0.9469	61.0135
ENSSSCG00000015478	551	1572	0.9523	86.9404
ENSSSCG00000002956	550	1468	0.8413	92.9307
ENSSSCG00000016874	550	1724	0.9577	79.1312
ENSSSCG00000005022	550	6426	0.9444	21.2297
ENSSSCG00000011833	550	3344	0.9779	40.7961
ENSSSCG00000004535	550	2395	0.9424	56.9613
ENSSSCG00000011613	549	645	0.9953	211.123
ENSSSCG00000012822	548	1936	0.9995	70.2098
ENSSSCG00000002770	548	886	0.9695	153.416
ENSSSCG00000006461	548	4957	0.9582	27.4211
ENSSSCG00000009123	547	2562	0.9375	52.9579
ENSSSCG00000017069	547	2889	0.9173	46.9637
ENSSSCG00000009032	547	948	0.5559	143.12
ENSSSCG00000011447	547	1265	0.8664	107.255
ENSSSCG00000000366	546	2319	0.997	58.4002
ENSSSCG00000015962	546	2272	0.9916	59.6083
ENSSSCG00000009886	546	2273	0.9855	59.5821
ENSSSCG00000002426	545	2973	0.9465	45.4699
ENSSSCG00000006371	545	1570	0.9936	86.1032
ENSSSCG00000015657	545	3128	0.1925	43.2168
ENSSSCG00000006892	545	2587	0.9919	52.2544
ENSSSCG00000008510	545	4336	0.8252	31.1767
ENSSSCG00000002538	544	5183	0.946	26.034
ENSSSCG00000009978	544	3426	0.9737	39.3853
ENSSSCG00000007465	543	1705	0.9953	78.9947
ENSSSCG00000017558	543	2237	0.9356	60.2083
ENSSSCG00000006628	542	2717	0.8826	49.4803
ENSSSCG00000009090	542	15542	0.6251	8.64998
ENSSSCG00000013629	542	4334	0.9746	31.0194
ENSSSCG00000008828	542	1094	0.9918	122.887
ENSSSCG00000016916	542	2928	0.9436	45.9146
ENSSSCG00000000862	542	2853	0.9737	47.1216
ENSSSCG00000011020	542	2367	0.9962	56.7968
ENSSSCG00000015689	542	2188	0.9639	61.4433
ENSSSCG00000013484	542	1665	0.9622	80.7435
ENSSSCG00000000532	541	1760	0.9551	76.2443
ENSSSCG00000010011	541	2294	0.932	58.496
ENSSSCG00000012149	540	1970	0.9731	67.9908
ENSSSCG00000002629	540	2295	0.9198	58.3625
ENSSSCG00000006925	540	2052	0.9664	65.2738
ENSSSCG00000013307	540	1394	0.9304	96.0845
ENSSSCG00000013034	540	3998	0.9747	33.5022
ENSSSCG00000007356	540	4121	0.976	32.5023
ENSSSCG00000015842	539	1558	0.9332	85.8112
ENSSSCG00000004618	539	1393	0.9864	95.9755
ENSSSCG00000016237	538	5518	0.8719	24.1837
ENSSSCG00000009407	538	1128	0.953	118.303
ENSSSCG00000003683	537	862	0.9814	154.522
ENSSSCG00000013572	536	4365	0.9734	30.4581
ENSSSCG00000003458	536	890	0.9955	149.382
ENSSSCG00000004524	536	3486	0.9048	38.1382
ENSSSCG00000010835	535	1779	0.9258	74.5934
ENSSSCG00000014618	535	2790	0.9649	47.5633
ENSSSCG00000003839	535	1436	0.8141	92.4106
ENSSSCG00000010587	535	1656	0.9897	80.1339
ENSSSCG00000012654	535	2513	0.9881	52.8061
ENSSSCG00000010497	534	2181	0.978	60.7307
ENSSSCG00000011107	534	1508	0.9814	87.834
ENSSSCG00000007817	534	2331	0.8992	56.8227
ENSSSCG00000004730	533	2292	0.9786	57.6813
ENSSSCG00000008581	533	4667	0.9569	28.3277
ENSSSCG00000004132	533	2118	0.8107	62.42
ENSSSCG00000004574	533	11661	0.733	11.3374
ENSSSCG00000002283	533	2787	0.9717	47.4365
ENSSSCG00000017473	533	5721	0.9199	23.1088
ENSSSCG00000000840	533	4006	0.9336	33.0019
ENSSSCG00000017090	533	844	0.9111	156.642
ENSSSCG00000012885	531	4976	0.9345	26.4689
ENSSSCG00000009223	531	1376	0.9666	95.7191
ENSSSCG00000017062	531	883	0.9604	149.161
ENSSSCG00000003136	531	1577	0.9803	83.519
ENSSSCG00000005621	531	1464	0.9857	89.9655
ENSSSCG00000010261	530	1089	0.9642	120.718
ENSSSCG00000009704	530	1012	0.9338	129.903
ENSSSCG00000012965	529	977	0.8495	134.302
ENSSSCG00000011798	529	1665	0.961	78.8069
ENSSSCG00000008629	529	4504	0.923	29.1326
ENSSSCG00000004600	529	2588	0.9521	50.7007
ENSSSCG00000009786	529	4001	0.98	32.7952
ENSSSCG00000001509	528	2400	0.9946	54.5689
ENSSSCG00000014156	528	1880	0.9878	69.6624
ENSSSCG00000013221	527	153	0.9739	854.362
ENSSSCG00000010606	527	4116	0.9502	31.7583
ENSSSCG00000015650	527	1523	0.9974	85.8288
ENSSSCG00000013429	526	1605	0.967	81.2893
ENSSSCG00000013553	526	2630	0.9719	49.6081
ENSSSCG00000010156	526	3956	0.9767	32.9801
ENSSSCG00000002771	525	4540	0.9683	28.6831
ENSSSCG00000000075	525	2754	0.9622	47.2844
ENSSSCG00000014855	525	675	0.3156	192.92
ENSSSCG00000017773	525	3132	0.9949	41.5777
ENSSSCG00000003413	525	8205	0.8258	15.871
ENSSSCG00000013431	524	742	0.9933	175.166
ENSSSCG00000010955	524	1903	0.8755	68.2991
ENSSSCG00000006061	523	841	0.8086	154.251
ENSSSCG00000017213	523	947	0.9578	136.985
ENSSSCG00000010991	523	1741	0.9856	74.5119
ENSSSCG00000011332	523	2506	0.9992	51.7658
ENSSSCG00000000899	522	1451	0.9972	89.233
ENSSSCG00000010329	522	4194	0.9194	30.872
ENSSSCG00000012963	521	2553	0.9706	50.6185
ENSSSCG00000014177	521	5566	0.9332	23.2176
ENSSSCG00000017386	521	2123	0.9868	60.871
ENSSSCG00000010790	521	1062	0.8992	121.685
ENSSSCG00000003150	520	1257	0.7192	102.61
ENSSSCG00000016620	520	1522	0.9428	84.7444
ENSSSCG00000007484	520	5965	0.8744	21.623
ENSSSCG00000003643	519	1887	0.973	68.221
ENSSSCG00000016781	519	9322	0.7536	13.8096
ENSSSCG00000005073	519	4400	0.9548	29.2575
ENSSSCG00000013598	518	2639	0.9966	48.687
ENSSSCG00000014619	518	1062	0.9567	120.984
ENSSSCG00000001506	518	2929	0.9225	43.8665
ENSSSCG00000013445	518	1925	0.934	66.7454
ENSSSCG00000006323	517	1251	0.9065	102.508
ENSSSCG00000011375	517	4275	0.9439	29.9969
ENSSSCG00000013383	517	1104	0.9312	116.157
ENSSSCG00000010357	516	4117	0.9548	31.0879
ENSSSCG00000004241	515	1149	0.9939	111.176
ENSSSCG00000004747	515	2062	0.9952	61.95
ENSSSCG00000015948	515	1610	0.9863	79.3421
ENSSSCG00000014559	514	1981	0.8647	64.3578
ENSSSCG00000015434	514	1128	0.922	113.026
ENSSSCG00000009217	513	3200	0.8956	39.764
ENSSSCG00000006624	513	2078	0.9047	61.2342
ENSSSCG00000015096	513	1165	0.782	109.223
ENSSSCG00000017366	512	2076	0.9947	61.1738
ENSSSCG00000011421	512	880	0.9239	144.314
ENSSSCG00000008068	512	3642	0.9467	34.8701
ENSSSCG00000008268	512	1342	0.9762	94.6324
ENSSSCG00000002905	512	1589	0.983	79.9224
ENSSSCG00000012757	512	1147	0.952	110.721
ENSSSCG00000016009	512	3290	0.9714	38.6008
ENSSSCG00000005628	511	1626	0.9988	77.9512
ENSSSCG00000003885	511	1106	0.9213	114.601
ENSSSCG00000011062	510	1706	0.8798	74.1504
ENSSSCG00000005423	510	7261	0.9142	17.4219
ENSSSCG00000000393	510	4237	0.9613	29.8562
ENSSSCG00000006824	509	1964	0.9873	64.2834
ENSSSCG00000007181	509	1604	0.9532	78.7111
ENSSSCG00000004138	509	7320	0.9113	17.2476
ENSSSCG00000013444	509	1638	0.9811	77.0773
ENSSSCG00000015504	509	1346	0.9532	93.7984
ENSSSCG00000013930	508	3854	0.9561	32.6945
ENSSSCG00000005273	508	1543	0.8775	81.6621
ENSSSCG00000000804	507	1973	0.9863	63.7387
ENSSSCG00000017047	507	2165	0.9376	58.0862
ENSSSCG00000009720	507	5277	0.7233	23.8311
ENSSSCG00000010083	507	2147	0.9739	58.5731
ENSSSCG00000014218	507	1419	0.9521	88.6233
ENSSSCG00000017280	507	1324	0.9124	94.9823
ENSSSCG00000017748	507	8487	0.8174	14.8175
ENSSSCG00000017578	506	2406	0.9547	52.1648
ENSSSCG00000003743	506	1972	0.9975	63.6453
ENSSSCG00000016367	506	1967	0.9009	63.8071
ENSSSCG00000007279	506	633	0.9763	198.276
ENSSSCG00000007478	506	7818	0.8486	16.0538
ENSSSCG00000017707	505	2186	0.9392	57.3012
ENSSSCG00000005029	505	1016	0.9911	123.288
ENSSSCG00000011743	505	3411	0.9317	36.7225
ENSSSCG00000010823	504	3641	0.9272	34.3346
ENSSSCG00000002342	504	1983	0.9586	63.0421
ENSSSCG00000014791	503	2825	0.9519	44.1644
ENSSSCG00000003166	503	1090	0.3009	114.463
ENSSSCG00000012116	503	1596	0.968	78.1732
ENSSSCG00000007667	502	1798	0.9811	69.2527
ENSSSCG00000009119	502	2307	0.8661	53.9733
ENSSSCG00000014044	502	7176	0.8623	17.3518
ENSSSCG00000003603	501	4948	0.9359	25.1149
ENSSSCG00000008467	501	3174	0.9792	39.1519
ENSSSCG00000002142	501	4280	0.9474	29.0346
ENSSSCG00000015878	501	3597	0.9739	34.5478
ENSSSCG00000015825	500	4014	0.9699	30.8969
ENSSSCG00000004636	500	6043	0.8987	20.523
ENSSSCG00000005384	500	681	0.953	182.115
ENSSSCG00000002558	499	4749	0.9429	26.0628
ENSSSCG00000017887	499	1130	0.931	109.533
ENSSSCG00000003904	499	2928	0.9573	42.2719
ENSSSCG00000011702	499	1010	0.9931	122.547
ENSSSCG00000008915	499	1083	0.976	114.286
ENSSSCG00000005929	498	3738	0.9591	33.0455
ENSSSCG00000017419	498	1766	0.932	69.9457
ENSSSCG00000013604	497	2073	0.974	59.4675
ENSSSCG00000005667	497	5667	0.9377	21.7533
ENSSSCG00000010686	497	2045	0.9922	60.2817
ENSSSCG00000006508	497	7887	0.9069	15.6303
ENSSSCG00000002989	496	1885	0.9878	65.2669
ENSSSCG00000001049	496	7989	0.902	15.3997
ENSSSCG00000004779	496	2982	0.9681	41.2569
ENSSSCG00000002795	495	2397	0.9866	51.2224
ENSSSCG00000008127	495	3180	0.9387	38.6101
ENSSSCG00000012790	495	3186	0.979	38.5374
ENSSSCG00000001424	494	3883	0.9639	31.556
ENSSSCG00000013855	494	906	0.9746	135.245
ENSSSCG00000007088	494	1597	0.9324	76.7264
ENSSSCG00000007330	494	890	0.9955	137.676
ENSSSCG00000011863	494	1940	0.9278	63.1608
ENSSSCG00000015246	493	3043	0.9533	40.1853
ENSSSCG00000000921	493	1539	0.8804	79.4568
ENSSSCG00000009956	493	2546	0.9635	48.0298
ENSSSCG00000011657	493	929	0.9968	131.63
ENSSSCG00000010943	493	2729	0.5497	44.8091
ENSSSCG00000009946	492	2544	0.9615	47.9701
ENSSSCG00000006070	492	228	0.9956	535.245
ENSSSCG00000005099	492	831	0.5439	146.854
ENSSSCG00000015331	492	1300	0.9985	93.8738
ENSSSCG00000003389	492	297	0.9966	410.895
ENSSSCG00000016223	492	2552	0.9953	47.8197
ENSSSCG00000002874	491	486	0.9959	250.592
ENSSSCG00000006590	491	505	0.7624	241.164
ENSSSCG00000017059	491	1375	0.9891	88.573
ENSSSCG00000000058	491	915	0.8328	133.102
ENSSSCG00000006369	490	1164	0.994	104.416
ENSSSCG00000012062	490	6293	0.8357	19.3135
ENSSSCG00000016298	490	3399	0.952	35.7575
ENSSSCG00000008043	489	2598	0.9596	46.6866
ENSSSCG00000014811	489	2700	0.9519	44.9229
ENSSSCG00000003582	489	2067	0.9782	58.6801
ENSSSCG00000004696	489	1925	0.9818	63.0087
ENSSSCG00000004482	488	3444	0.9187	35.1463
ENSSSCG00000001430	488	2600	0.9796	46.5553
ENSSSCG00000003660	488	2215	0.9788	54.6473
ENSSSCG00000001418	487	1935	0.9876	62.4267
ENSSSCG00000009872	487	2107	0.9872	57.3307
ENSSSCG00000010685	487	1753	0.9663	68.908
ENSSSCG00000011440	487	2316	0.9957	52.157
ENSSSCG00000005364	487	3526	0.9762	34.2586
ENSSSCG00000003385	487	600	0.98	201.326
ENSSSCG00000016872	487	2326	0.9867	51.9328
ENSSSCG00000000612	486	3294	0.9617	36.5961
ENSSSCG00000002846	484	1810	0.9801	66.3268
ENSSSCG00000001362	484	6196	0.8802	19.3757
ENSSSCG00000010576	484	2461	0.9703	48.7816
ENSSSCG00000011698	484	857	0.9253	140.084
ENSSSCG00000008019	483	2215	0.9928	54.0874
ENSSSCG00000017475	483	1726	0.9838	69.4111
ENSSSCG00000013318	483	1653	0.8258	72.4764
ENSSSCG00000007306	482	2180	0.9615	54.842
ENSSSCG00000013456	482	1737	0.9937	68.8287
ENSSSCG00000014264	482	1229	0.8251	97.2787
ENSSSCG00000003776	482	2002	0.9046	59.718
ENSSSCG00000010575	481	5283	0.9006	22.5833
ENSSSCG00000015815	481	2927	0.987	40.761
ENSSSCG00000004759	481	2383	0.9547	50.0661
ENSSSCG00000002414	481	2830	0.9777	42.1581
ENSSSCG00000017779	481	3605	0.914	33.095
ENSSSCG00000010585	480	1605	0.9614	74.1803
ENSSSCG00000008167	480	1588	0.9547	74.9745
ENSSSCG00000003642	480	3132	0.8694	38.0139
ENSSSCG00000010539	479	1250	0.9152	95.0491
ENSSSCG00000001697	479	2709	0.9631	43.858
ENSSSCG00000012856	479	1143	0.9755	103.947
ENSSSCG00000015973	479	981	0.8909	121.113
ENSSSCG00000001382	479	3209	0.9657	37.0244
ENSSSCG00000003695	478	2783	0.9817	42.6027
ENSSSCG00000013568	478	3003	0.9893	39.4816
ENSSSCG00000013856	477	1901	0.9811	62.2385
ENSSSCG00000005745	477	1573	0.9847	75.2163
ENSSSCG00000000458	477	6078	0.8682	19.4662
ENSSSCG00000003805	477	2309	0.9866	51.2409
ENSSSCG00000011959	477	3270	0.9147	36.1821
ENSSSCG00000016856	476	1528	0.947	77.2692
ENSSSCG00000017731	476	1471	0.9891	80.2633
ENSSSCG00000004421	475	1671	0.9844	70.5082
ENSSSCG00000013124	475	3106	0.9288	37.9328
ENSSSCG00000017016	475	3742	0.7889	31.4856
ENSSSCG00000006665	475	1551	0.9755	75.9634
ENSSSCG00000005012	475	765	0.9922	154.012
ENSSSCG00000007681	474	3678	0.8649	31.9661
ENSSSCG00000002332	474	5767	0.8859	20.3869
ENSSSCG00000013780	473	942	0.9894	124.547
ENSSSCG00000017643	473	1335	0.9745	87.8825
ENSSSCG00000010621	472	2367	0.9658	49.4614
ENSSSCG00000006261	472	1757	0.9892	66.6335
ENSSSCG00000011710	472	1413	0.9936	82.8557
ENSSSCG00000003264	471	2852	0.9081	40.9632
ENSSSCG00000010509	471	2949	0.961	39.6158
ENSSSCG00000009600	471	2948	0.9729	39.6293
ENSSSCG00000004050	471	1279	0.9875	91.3425
ENSSSCG00000006490	471	3597	0.9803	32.479
ENSSSCG00000008614	471	3875	0.9352	30.1489
ENSSSCG00000011720	470	1366	0.9729	85.3434
ENSSSCG00000015298	470	970	0.9701	120.185
ENSSSCG00000008406	470	5714	0.9127	20.4023
ENSSSCG00000016372	470	2024	0.9684	57.5983
ENSSSCG00000013888	470	3649	0.9863	31.9482
ENSSSCG00000006379	470	986	0.9594	118.234
ENSSSCG00000007736	470	1392	0.9253	83.7493
ENSSSCG00000010107	470	2400	0.9796	48.5746
ENSSSCG00000001242	469	2883	0.9792	40.3507
ENSSSCG00000003550	469	2143	0.9463	54.2842
ENSSSCG00000003480	469	3974	0.9612	29.273
ENSSSCG00000009414	468	4926	0.9052	23.5654
ENSSSCG00000016711	468	1547	0.8707	75.0375
ENSSSCG00000010145	468	6804	0.8811	17.061
ENSSSCG00000012903	467	3961	0.9669	29.2439
ENSSSCG00000017104	467	2662	0.9808	43.5142
ENSSSCG00000016744	466	943	0.9661	122.574
ENSSSCG00000000502	466	1987	0.9356	58.1715
ENSSSCG00000015558	466	3826	0.92	30.2109
ENSSSCG00000014921	466	1137	0.9974	101.66
ENSSSCG00000017935	466	1275	0.9741	90.6564
ENSSSCG00000007732	465	1196	0.9523	96.4371
ENSSSCG00000012867	465	2029	0.8043	56.8452
ENSSSCG00000008484	465	1080	0.9556	106.795
ENSSSCG00000004260	465	1241	0.8187	92.9402
ENSSSCG00000007007	464	1357	0.986	84.8127
ENSSSCG00000005038	464	1598	0.9831	72.0218
ENSSSCG00000005969	464	2859	0.9885	40.2556
ENSSSCG00000010243	464	4322	0.6379	26.6291
ENSSSCG00000003182	463	3930	0.7985	29.2221
ENSSSCG00000017934	462	1250	0.9592	91.6758
ENSSSCG00000014280	462	4460	0.9341	25.6939
ENSSSCG00000014171	462	2625	0.9196	43.6551
ENSSSCG00000014804	462	1171	0.9462	97.8605
ENSSSCG00000011534	462	1239	0.9984	92.4897
ENSSSCG00000000431	461	3365	0.9495	33.9812
ENSSSCG00000003591	461	2609	0.99	43.8278
ENSSSCG00000015443	461	2307	0.9731	49.5651
ENSSSCG00000006572	460	3818	0.928	29.8844
ENSSSCG00000005958	460	3495	0.9843	32.6462
ENSSSCG00000009210	460	867	0.9285	131.602
ENSSSCG00000002544	460	3421	0.9901	33.3524
ENSSSCG00000009072	460	1838	0.9304	62.0776
ENSSSCG00000016772	460	2899	0.9886	39.3579
ENSSSCG00000013931	460	3043	0.9813	37.4954
ENSSSCG00000008414	459	2267	0.9612	50.2208
ENSSSCG00000008348	459	771	0.9222	147.666
ENSSSCG00000011346	459	6224	0.8911	18.2922
ENSSSCG00000002843	459	2159	0.9963	52.733
ENSSSCG00000011232	459	1195	0.9858	95.2725
ENSSSCG00000011642	459	2015	0.9866	56.5015
ENSSSCG00000012318	458	2733	0.9733	41.567
ENSSSCG00000008344	458	2350	0.9664	48.3415
ENSSSCG00000013401	458	2384	0.979	47.6521
ENSSSCG00000001420	458	4744	0.7951	23.9466
ENSSSCG00000004446	457	1110	0.9405	102.121
ENSSSCG00000015880	457	5327	0.9405	21.2792
ENSSSCG00000007692	457	958	0.9729	118.324
ENSSSCG00000016266	456	1975	0.9651	57.2691
ENSSSCG00000000365	456	966	0.9462	117.087
ENSSSCG00000016695	456	1839	0.9815	61.5043
ENSSSCG00000017066	456	4955	0.9366	22.8267
ENSSSCG00000001999	455	1794	0.9894	62.9088
ENSSSCG00000003197	455	2160	0.9889	52.2493
ENSSSCG00000002254	455	2313	0.93	48.7931
ENSSSCG00000001880	455	3825	0.9895	29.5055
ENSSSCG00000012836	455	2262	0.9094	49.8932
ENSSSCG00000016027	455	3760	0.7144	30.0155
ENSSSCG00000013848	454	1241	0.9847	90.7416
ENSSSCG00000011501	454	1576	0.9898	71.4533
ENSSSCG00000005522	454	921	0.6786	122.27
ENSSSCG00000011251	454	1428	0.9916	78.8588
ENSSSCG00000006054	454	1872	0.9738	60.1551
ENSSSCG00000012970	454	1267	0.9913	88.8795
ENSSSCG00000008857	453	1732	0.9221	64.8743
ENSSSCG00000003809	453	1274	0.989	88.1965
ENSSSCG00000002392	453	2352	0.9953	47.7731
ENSSSCG00000013863	452	978	0.9796	114.636
ENSSSCG00000010921	452	2326	0.9776	48.2005
ENSSSCG00000002540	452	1736	0.8312	64.582
ENSSSCG00000009065	452	3405	0.9894	32.9264
ENSSSCG00000014343	451	3242	0.3347	34.5053
ENSSSCG00000010748	451	2700	0.9756	41.4319
ENSSSCG00000010687	451	3464	0.974	32.294
ENSSSCG00000007248	451	4380	0.9564	25.5402
ENSSSCG00000017272	451	5834	0.885	19.1749
ENSSSCG00000010876	451	3824	0.9584	29.2537
ENSSSCG00000001056	450	2642	0.8952	42.2476
ENSSSCG00000006923	450	2377	0.8856	46.9576
ENSSSCG00000003120	449	1101	0.99	101.154
ENSSSCG00000008061	449	821	0.9586	135.652
ENSSSCG00000015618	449	2425	0.9658	45.9258
ENSSSCG00000017505	449	4948	0.9402	22.5081
ENSSSCG00000001100	448	4206	0.9555	26.4199
ENSSSCG00000009138	448	2178	0.9054	51.0203
ENSSSCG00000006830	448	1026	0.9269	108.306
ENSSSCG00000005711	448	4564	0.8444	24.3475
ENSSSCG00000004823	447	3627	0.979	30.5691
ENSSSCG00000005664	447	2732	0.9908	40.5835
ENSSSCG00000007401	447	818	0.9792	135.543
ENSSSCG00000001156	447	2501	0.972	44.3319
ENSSSCG00000001819	446	3586	0.9763	30.8494
ENSSSCG00000003874	446	1180	0.9975	93.7509
ENSSSCG00000013526	446	3072	0.9626	36.0111
ENSSSCG00000011741	446	1984	0.9768	55.7591
ENSSSCG00000001527	446	1321	0.9569	83.7442
ENSSSCG00000000951	446	1367	0.7776	80.9262
ENSSSCG00000015769	445	1122	0.9768	98.3761
ENSSSCG00000017694	445	6690	0.7952	16.499
ENSSSCG00000012269	445	2205	0.9977	50.0581
ENSSSCG00000008339	444	2693	0.9937	40.8949
ENSSSCG00000011946	444	1942	0.9825	56.7096
ENSSSCG00000010854	444	3111	0.938	35.4002
ENSSSCG00000013475	444	2420	0.9897	45.5083
ENSSSCG00000004432	444	2075	0.8622	53.0747
ENSSSCG00000014361	444	703	0.9972	156.657
ENSSSCG00000002689	443	1848	0.9984	59.4599
ENSSSCG00000003395	443	3865	0.9666	28.43
ENSSSCG00000014180	443	5288	0.8582	20.7795
ENSSSCG00000003220	443	1306	0.9954	84.1362
ENSSSCG00000000037	443	2302	0.9822	47.7332
ENSSSCG00000010739	443	1968	0.9944	55.8343
ENSSSCG00000001501	443	2979	0.9836	36.8855
ENSSSCG00000014023	442	2670	0.9562	41.0614
ENSSSCG00000011916	442	2314	0.9538	47.3785
ENSSSCG00000011351	442	603	0.9735	181.814
ENSSSCG00000004527	441	534	0.4494	204.842
ENSSSCG00000012991	441	174	0.9943	628.654
ENSSSCG00000000052	441	5679	0.8327	19.2615
ENSSSCG00000001518	440	8721	0.8546	12.5144
ENSSSCG00000001038	440	944	0.9534	115.612
ENSSSCG00000016769	440	3333	0.982	32.7446
ENSSSCG00000017791	439	4146	0.9631	26.2638
ENSSSCG00000014416	439	2189	0.9899	49.7441
ENSSSCG00000017087	439	1323	0.6319	82.3052
ENSSSCG00000011239	439	3633	0.9758	29.9724
ENSSSCG00000010247	439	2399	0.9846	45.3897
ENSSSCG00000017525	439	768	0.9961	141.784
ENSSSCG00000002879	439	2692	0.9562	40.4494
ENSSSCG00000017177	439	1479	0.9831	73.6239
ENSSSCG00000017416	438	2407	0.9572	45.1357
ENSSSCG00000006657	438	1395	0.9892	77.8794
ENSSSCG00000008773	438	2484	0.9577	43.7366
ENSSSCG00000006388	438	2403	0.9659	45.2109
ENSSSCG00000001651	438	2608	0.9072	41.6571
ENSSSCG00000008123	438	1797	0.99	60.4573
ENSSSCG00000006287	437	2535	0.9574	42.7589
ENSSSCG00000000625	437	4715	0.902	22.9891
ENSSSCG00000000864	437	1038	0.999	104.426
ENSSSCG00000017042	437	1651	0.974	65.6534
ENSSSCG00000000536	437	1682	0.9732	64.4433
ENSSSCG00000004725	436	6422	0.9362	16.8399
ENSSSCG00000014036	435	705	0.9915	153.046
ENSSSCG00000017940	435	1235	0.9628	87.3665
ENSSSCG00000011810	435	2159	0.9893	49.9757
ENSSSCG00000010996	435	1641	0.9531	65.7511
ENSSSCG00000010682	435	1346	0.977	80.1617
ENSSSCG00000013018	435	4659	0.9496	23.159
ENSSSCG00000013017	435	1677	0.9911	64.3397
ENSSSCG00000015435	435	2168	0.9792	49.7683
ENSSSCG00000008749	434	3845	0.9826	27.9973
ENSSSCG00000014242	434	5180	0.8832	20.7818
ENSSSCG00000008466	434	864	0.9734	124.594
ENSSSCG00000016795	434	687	0.9971	156.695
ENSSSCG00000002340	434	1531	0.9784	70.3132
ENSSSCG00000011438	434	2460	0.963	43.76
ENSSSCG00000008655	433	2565	0.9887	41.8719
ENSSSCG00000007278	433	2067	0.9777	51.9601
ENSSSCG00000005672	433	1415	0.9894	75.9021
ENSSSCG00000011640	433	1266	0.8997	84.8353
ENSSSCG00000011752	433	3942	0.95	27.2454
ENSSSCG00000013285	433	2103	0.9753	51.0706
ENSSSCG00000007467	433	1008	0.9603	106.549
ENSSSCG00000016446	433	1115	0.8933	96.3242
ENSSSCG00000017394	432	1657	0.9578	64.6672
ENSSSCG00000017835	432	4034	0.9522	26.5626
ENSSSCG00000016026	431	2078	0.949	51.4463
ENSSSCG00000002711	431	1084	0.9696	98.6213
ENSSSCG00000003605	431	501	0.8503	213.384
ENSSSCG00000001914	431	2108	0.9843	50.7142
ENSSSCG00000016750	431	1718	0.7986	62.2267
ENSSSCG00000002289	430	1785	0.8549	59.752
ENSSSCG00000009589	430	2546	0.9745	41.8921
ENSSSCG00000005640	430	2695	0.9425	39.576
ENSSSCG00000002508	430	1918	0.9906	55.6087
ENSSSCG00000017929	430	671	0.9896	158.953
ENSSSCG00000013467	429	1589	0.9981	66.9662
ENSSSCG00000002404	429	1603	0.9944	66.3814
ENSSSCG00000015894	429	2768	0.9483	38.4427
ENSSSCG00000012683	429	1453	0.9814	73.2343
ENSSSCG00000001010	429	1996	0.9709	53.3113
ENSSSCG00000001050	428	1840	0.9652	57.6964
ENSSSCG00000002755	428	5313	0.8861	19.9814
ENSSSCG00000002676	428	1088	0.92	97.5747
ENSSSCG00000003035	428	1501	0.9287	70.7271
ENSSSCG00000008493	428	3334	0.9094	31.842
ENSSSCG00000001641	427	5827	0.8957	18.1763
ENSSSCG00000015273	427	3630	0.9689	29.1772
ENSSSCG00000016646	427	2083	0.9962	50.8465
ENSSSCG00000009947	427	1092	0.9936	96.9902
ENSSSCG00000003976	427	1794	0.908	59.0375
ENSSSCG00000007203	426	1580	0.9741	66.8767
ENSSSCG00000000549	426	3280	0.9491	32.215
ENSSSCG00000017504	426	4476	0.9403	23.6071
ENSSSCG00000015203	426	3063	0.9771	34.4973
ENSSSCG00000015695	425	2373	0.965	44.4236
ENSSSCG00000011445	424	4170	0.9681	25.2204
ENSSSCG00000013432	424	1457	0.9959	72.182
ENSSSCG00000011340	424	3585	0.8112	29.3359
ENSSSCG00000002797	424	1400	0.9979	75.1208
ENSSSCG00000011889	423	1796	0.9772	58.4193
ENSSSCG00000000223	423	1996	0.989	52.5657
ENSSSCG00000006571	423	3684	0.9601	28.4802
ENSSSCG00000004169	422	2860	0.8846	36.599
ENSSSCG00000007133	422	2299	0.943	45.5298
ENSSSCG00000010726	422	1435	0.9686	72.9429
ENSSSCG00000007739	421	2264	0.9576	46.1241
ENSSSCG00000017148	421	4230	0.9506	24.6868
ENSSSCG00000003342	421	2201	0.9905	47.4444
ENSSSCG00000015267	421	1608	0.9851	64.9409
ENSSSCG00000012336	421	2123	0.976	49.1875
ENSSSCG00000005965	420	2464	0.8929	42.2796
ENSSSCG00000006621	420	3853	0.9702	27.0379
ENSSSCG00000005990	420	1248	0.9848	83.4752
ENSSSCG00000016127	420	2616	0.9434	39.823
ENSSSCG00000017913	419	826	0.9746	125.822
ENSSSCG00000009807	419	2038	0.9858	50.9956
ENSSSCG00000017209	419	1371	0.9395	75.8052
ENSSSCG00000008169	419	3189	0.9661	32.5898
ENSSSCG00000006642	419	2016	0.9831	51.5521
ENSSSCG00000006567	419	2521	0.9627	41.2253
ENSSSCG00000009241	418	1668	0.9652	62.1588
ENSSSCG00000006512	418	1494	0.8648	69.3982
ENSSSCG00000014121	418	5214	0.8556	19.8851
ENSSSCG00000010683	418	2515	0.9686	41.225
ENSSSCG00000008495	418	2608	0.926	39.755
ENSSSCG00000013409	418	5547	0.903	18.6914
ENSSSCG00000013147	417	2199	0.9923	47.0363
ENSSSCG00000013582	417	2651	0.983	39.0166
ENSSSCG00000016742	417	2121	0.9958	48.7661
ENSSSCG00000006554	417	1402	0.9294	73.7752
ENSSSCG00000006309	416	1745	0.9524	59.1317
ENSSSCG00000014427	416	4046	0.9451	25.5029
ENSSSCG00000014210	416	592	0.9848	174.299
ENSSSCG00000001959	416	2965	0.9275	34.801
ENSSSCG00000006227	415	1360	0.8993	75.6888
ENSSSCG00000006527	415	607	0.8171	169.583
ENSSSCG00000003451	415	774	0.9884	132.993
ENSSSCG00000004387	414	2019	0.9188	50.8612
ENSSSCG00000007433	414	2988	0.8879	34.3671
ENSSSCG00000015730	413	1023	0.9834	100.138
ENSSSCG00000011342	413	3966	0.9423	25.8297
ENSSSCG00000015888	413	1736	0.9263	59.0096
ENSSSCG00000002298	413	7762	0.8234	13.1977
ENSSSCG00000018049	413	1906	0.9008	53.7464
ENSSSCG00000008221	412	4633	0.8262	22.0576
ENSSSCG00000009511	412	1550	0.9568	65.9308
ENSSSCG00000001866	412	1830	0.9273	55.843
ENSSSCG00000005011	412	3619	0.9566	28.2378
ENSSSCG00000016743	412	1316	0.9909	77.654
ENSSSCG00000010705	412	438	0.9954	233.317
ENSSSCG00000017257	412	5151	0.92	19.8394
ENSSSCG00000003586	412	1658	0.9964	61.6361
ENSSSCG00000007931	412	1963	0.9878	52.0594
ENSSSCG00000001002	411	2106	0.9217	48.4068
ENSSSCG00000007918	411	828	0.1981	123.122
ENSSSCG00000003477	411	1339	0.8588	76.1349
ENSSSCG00000009778	411	1225	0.9306	83.2201
ENSSSCG00000013155	411	1472	0.9871	69.2559
ENSSSCG00000001686	411	1544	0.6004	66.0263
ENSSSCG00000008008	411	1236	0.9854	82.4795
ENSSSCG00000017382	410	2695	0.9911	37.7353
ENSSSCG00000009625	410	1577	0.9841	64.4874
ENSSSCG00000010332	410	1049	0.9828	96.9462
ENSSSCG00000004785	410	1002	0.983	101.494
ENSSSCG00000015531	409	8230	0.833	12.3267
ENSSSCG00000013747	409	1513	0.8936	67.0513
ENSSSCG00000017385	409	1685	0.9745	60.2069
ENSSSCG00000002707	409	1001	0.966	101.347
ENSSSCG00000002895	409	5431	0.8744	18.6795
ENSSSCG00000016953	408	2420	0.9521	41.8184
ENSSSCG00000009567	408	2918	0.9191	34.6815
ENSSSCG00000010198	408	4218	0.9144	23.9925
ENSSSCG00000004684	407	7732	0.6322	13.0565
ENSSSCG00000015573	407	2982	0.9681	33.8539
ENSSSCG00000000774	407	1271	0.9567	79.4276
ENSSSCG00000008490	407	765	0.9869	131.964
ENSSSCG00000004478	407	4312	0.9318	23.412
ENSSSCG00000005976	407	680	0.9926	148.46
ENSSSCG00000013539	407	1818	0.9884	55.5294
ENSSSCG00000001892	406	1434	0.9874	70.2262
ENSSSCG00000017822	406	2311	0.9905	43.5761
ENSSSCG00000005240	406	3680	0.9546	27.3653
ENSSSCG00000015563	405	2362	0.9848	42.5302
ENSSSCG00000003746	405	879	0.2184	114.285
ENSSSCG00000009876	405	1806	0.9884	55.6237
ENSSSCG00000002632	404	3033	0.1243	33.0394
ENSSSCG00000010674	404	1430	0.979	70.0758
ENSSSCG00000002282	403	889	0.8605	112.441
ENSSSCG00000011468	403	3013	0.9167	33.1763
ENSSSCG00000013435	403	1684	0.9786	59.3589
ENSSSCG00000007067	403	4222	0.9242	23.6761
ENSSSCG00000011387	403	4100	0.9437	24.3806
ENSSSCG00000012448	403	1635	0.9156	61.1378
ENSSSCG00000010341	403	1447	0.9786	69.0811
ENSSSCG00000005215	402	4812	0.9547	20.7216
ENSSSCG00000014291	402	4224	0.9029	23.6061
ENSSSCG00000008692	402	1305	0.9234	76.4079
ENSSSCG00000002457	402	2846	0.974	35.0359
ENSSSCG00000012435	402	1236	0.9636	80.6734
ENSSSCG00000004948	402	1491	0.9772	66.8761
ENSSSCG00000004830	401	3837	0.9328	25.9224
ENSSSCG00000016616	401	1427	0.9236	69.7016
ENSSSCG00000005084	401	1608	0.9956	61.8559
ENSSSCG00000003702	401	2606	0.9486	38.1674
ENSSSCG00000002664	401	3776	0.9282	26.3412
ENSSSCG00000008676	401	1284	0.9875	77.4644
ENSSSCG00000008206	401	863	0.6095	115.254
ENSSSCG00000016578	400	8459	0.8179	11.7291
ENSSSCG00000008498	400	6591	0.8645	15.0533
ENSSSCG00000008205	400	354	0.8983	280.272
ENSSSCG00000000457	400	2400	0.9921	41.3401
ENSSSCG00000014258	399	1531	0.9778	64.6428
ENSSSCG00000009868	399	3291	0.9894	30.0724
ENSSSCG00000002723	399	2424	0.9505	40.8284
ENSSSCG00000006325	399	934	0.7345	105.962
ENSSSCG00000000033	398	778	0.973	126.89
ENSSSCG00000003614	398	1118	0.9785	88.3006
ENSSSCG00000008363	398	1843	0.9908	53.5649
ENSSSCG00000004751	398	1440	0.9722	68.5556
ENSSSCG00000015576	398	4579	0.8255	21.5593
ENSSSCG00000011317	398	4301	0.9135	22.9528
ENSSSCG00000002244	397	1218	0.9754	80.8473
ENSSSCG00000010467	397	6191	0.8837	15.9057
ENSSSCG00000001723	397	1862	0.9178	52.8851
ENSSSCG00000013245	397	2301	0.9952	42.7953
ENSSSCG00000003005	397	1374	0.6958	71.6682
ENSSSCG00000006646	397	2370	0.9873	41.5494
ENSSSCG00000004190	397	1427	0.9909	69.0064
ENSSSCG00000011849	397	3559	0.9534	27.6685
ENSSSCG00000001955	397	2511	0.828	39.2163
ENSSSCG00000000702	397	1942	0.9799	50.7065
ENSSSCG00000009556	397	2927	0.9535	33.6427
ENSSSCG00000006363	397	1046	0.956	94.1416
ENSSSCG00000015135	396	7023	0.78	13.9861
ENSSSCG00000012160	396	1955	0.9882	50.2425
ENSSSCG00000010999	395	1991	0.9699	49.2094
ENSSSCG00000013392	395	1908	0.9822	51.3501
ENSSSCG00000010929	395	1314	0.9802	74.5632
ENSSSCG00000016877	395	2836	0.9619	34.5472
ENSSSCG00000002851	394	1039	0.9846	94.0596
ENSSSCG00000016211	394	3016	0.9781	32.4032
ENSSSCG00000009185	394	1524	0.9226	64.126
ENSSSCG00000004070	394	3780	0.9831	25.854
ENSSSCG00000007436	394	2297	0.9369	42.5459
ENSSSCG00000006630	393	1351	0.9852	72.1539
ENSSSCG00000006913	393	4367	0.9537	22.3219
ENSSSCG00000013314	393	4971	0.9515	19.6097
ENSSSCG00000002330	393	7032	0.8545	13.8623
[truncated: 10,990 more rows]

## Sheet: YL-u.gene.rpkm
S1 Table-2. Expression statistics for reference genes in the porcine (YL-u) transcriptome
GeneID	Uniq_reads_num(3514356)	Length	Coverage	RPKM
ENSSSCG00000018075	111030	1545	0.9942	20448.7
ENSSSCG00000009619	85430	1156	0.66	21028.4
ENSSSCG00000018082	59854	784	0.9987	21723.6
ENSSSCG00000018081	59766	681	0.9897	24972.5
ENSSSCG00000018078	49798	688	0.9927	20595.8
ENSSSCG00000007585	43797	1859	0.9973	6703.77
ENSSSCG00000010336	43347	1897	0.9916	6501.98
ENSSSCG00000018087	37155	1378	0.9964	7672.24
ENSSSCG00000004489	34782	1165	0.9468	8495.38
ENSSSCG00000010041	28673	884	0.7342	9229.44
ENSSSCG00000018094	26572	1140	0.9947	6632.44
ENSSSCG00000018091	23458	1821	0.9973	3665.52
ENSSSCG00000018065	22666	957	0.9969	6739.34
ENSSSCG00000018069	22214	1044	0.9856	6054.53
ENSSSCG00000001453	20503	1289	0.969	4526.04
ENSSSCG00000000660	18249	4669	0.9895	1112.17
ENSSSCG00000008203	17364	955	0.9906	5173.69
ENSSSCG00000018092	17198	528	0.9981	9268.26
ENSSSCG00000013551	16485	4963	0.8418	945.146
ENSSSCG00000008245	15749	465	0.972	9637.28
ENSSSCG00000012119	14143	619	0.9128	6501.37
ENSSSCG00000008229	13650	1577	0.9994	2462.95
ENSSSCG00000003525	12302	1311	0.8787	2670.1
ENSSSCG00000016034	12204	3987	0.9995	870.984
ENSSSCG00000001456	12013	1174	0.9898	2911.64
ENSSSCG00000003153	11990	804	0.9988	4243.43
ENSSSCG00000001229	11729	1686	0.8926	1979.51
ENSSSCG00000017083	11457	1849	0.8453	1763.15
ENSSSCG00000007978	10430	625	0.9184	4748.52
ENSSSCG00000015476	9774	1814	0.9697	1533.17
ENSSSCG00000001227	9097	1736	0.9441	1491.09
ENSSSCG00000009900	9050	1124	0.9751	2291.06
ENSSSCG00000011033	8958	1898	0.9847	1342.98
ENSSSCG00000009544	8588	5382	0.998	454.049
ENSSSCG00000002366	8411	1370	0.8533	1746.95
ENSSSCG00000010281	8290	2189	0.9899	1077.61
ENSSSCG00000016174	8018	8284	0.979	275.41
ENSSSCG00000018080	7795	204	0.9853	10872.8
ENSSSCG00000008939	7356	944	0.9746	2217.3
ENSSSCG00000003088	7078	1133	0.9762	1777.6
ENSSSCG00000007520	7056	3556	0.0138	564.613
ENSSSCG00000009403	6936	1676	0.9845	1177.58
ENSSSCG00000004945	6888	1454	0.9876	1347.98
ENSSSCG00000013181	6633	1787	0.9944	1056.18
ENSSSCG00000006063	6591	2693	0.9896	696.417
ENSSSCG00000004177	6547	524	0.9427	3555.21
ENSSSCG00000001457	6486	1235	0.9781	1494.39
ENSSSCG00000012405	6445	1465	0.9966	1251.81
ENSSSCG00000000207	6439	510	0.902	3592.55
ENSSSCG00000003524	6411	846	0.9976	2156.3
ENSSSCG00000004970	6392	531	0.9077	3425.28
ENSSSCG00000018084	6380	346	0.9624	5246.85
ENSSSCG00000013405	6303	3518	0.9659	509.807
ENSSSCG00000006182	6289	1155	0.8537	1549.37
ENSSSCG00000001341	6206	1971	0.9609	895.941
ENSSSCG00000001437	6162	1464	0.9939	1197.66
ENSSSCG00000006558	6048	967	0.9669	1779.67
ENSSSCG00000001701	6032	2572	0.9786	667.336
ENSSSCG00000003930	6014	1109	0.826	1543.07
ENSSSCG00000013746	6013	1906	0.9921	897.682
ENSSSCG00000017355	5965	2094	0.9938	810.565
ENSSSCG00000014725	5901	895	0.7363	1876.1
ENSSSCG00000010328	5882	977	0.8188	1713.11
ENSSSCG00000017905	5878	890	0.918	1879.29
ENSSSCG00000000849	5843	1832	0.9749	907.538
ENSSSCG00000002535	5788	1299	0.9985	1267.87
ENSSSCG00000011272	5778	1112	0.9074	1478.52
ENSSSCG00000006899	5632	1154	0.9705	1388.71
ENSSSCG00000017509	5499	802	0.8628	1951.03
ENSSSCG00000015326	5490	4783	0.9975	326.608
ENSSSCG00000013064	5445	1537	0.9239	1008.04
ENSSSCG00000006395	5402	1104	0.9991	1392.32
ENSSSCG00000009097	5398	1597	0.9975	961.794
ENSSSCG00000009545	5394	5484	0.8299	279.877
ENSSSCG00000017768	5313	572	0.9633	2643.01
ENSSSCG00000015716	5261	1766	0.872	847.68
ENSSSCG00000005317	5218	8465	0.9819	175.401
ENSSSCG00000001455	5143	1275	0.7286	1147.79
ENSSSCG00000003528	5114	921	0.5331	1579.99
ENSSSCG00000009222	5033	2848	0.9856	502.853
ENSSSCG00000001231	5008	1537	0.8146	927.139
ENSSSCG00000004700	4979	2027	0.9625	698.944
ENSSSCG00000000606	4945	913	0.9452	1541.17
ENSSSCG00000011399	4914	1972	0.9366	709.059
ENSSSCG00000006648	4908	1493	0.9859	935.404
ENSSSCG00000006249	4854	587	0.9063	2352.97
ENSSSCG00000016634	4770	2458	0.9955	552.193
ENSSSCG00000014569	4684	848	0.6262	1571.72
ENSSSCG00000006740	4648	3394	0.9944	389.68
ENSSSCG00000006681	4505	2237	0.9844	573.038
ENSSSCG00000005515	4446	1260	0.9921	1004.04
ENSSSCG00000009668	4172	1666	0.9892	712.563
ENSSSCG00000013907	4126	524	0.9943	2240.54
ENSSSCG00000005601	4041	2044	0.9995	562.551
ENSSSCG00000010334	4032	1347	0.9933	851.74
ENSSSCG00000005512	4018	5190	0.9919	220.291
ENSSSCG00000015140	3902	2225	0.5438	499.013
ENSSSCG00000003894	3851	1688	0.9976	649.165
ENSSSCG00000016023	3824	3627	0.791	300.002
ENSSSCG00000000374	3782	522	0.887	2061.6
ENSSSCG00000001528	3778	887	0.9853	1211.97
ENSSSCG00000005169	3752	873	0.8144	1222.93
ENSSSCG00000015663	3750	2068	0.4831	515.983
ENSSSCG00000013418	3716	1118	0.9785	945.776
ENSSSCG00000004578	3713	1455	0.9313	726.133
ENSSSCG00000008443	3627	2788	0.9423	370.177
ENSSSCG00000005595	3619	1084	0.8386	949.978
ENSSSCG00000002829	3593	2773	0.9751	368.69
ENSSSCG00000010712	3575	548	0.9653	1856.31
ENSSSCG00000012022	3543	2094	0.9986	481.447
ENSSSCG00000010447	3536	1606	0.863	626.5
ENSSSCG00000009412	3494	2470	0.9842	402.513
ENSSSCG00000011101	3484	3815	0.9612	259.859
ENSSSCG00000017277	3483	3410	0.9938	290.639
ENSSSCG00000009327	3439	2341	0.9885	418.008
ENSSSCG00000016737	3430	771	0.8327	1265.88
ENSSSCG00000001770	3422	1434	0.9826	679.024
ENSSSCG00000013889	3395	732	0.8825	1319.72
ENSSSCG00000005625	3349	2906	0.9979	327.924
ENSSSCG00000005654	3335	7884	0.9883	120.366
ENSSSCG00000017389	3333	794	0.9899	1194.45
ENSSSCG00000000694	3290	534	0.9981	1753.11
ENSSSCG00000000089	3276	1277	0.7071	729.974
ENSSSCG00000009555	3261	1946	0.9933	476.829
ENSSSCG00000002435	3244	1322	0.9864	698.238
ENSSSCG00000013775	3243	2959	0.9297	311.858
ENSSSCG00000003042	3231	809	0.775	1136.43
ENSSSCG00000009303	3160	894	0.7875	1005.78
ENSSSCG00000015103	3138	1055	0.6142	846.359
ENSSSCG00000001422	3125	3975	0.9899	223.701
ENSSSCG00000012173	3087	1081	0.9639	812.578
ENSSSCG00000012699	3079	2775	0.8667	315.719
ENSSSCG00000006501	3062	1100	0.98	792.076
ENSSSCG00000013556	3053	2985	0.9193	291.029
ENSSSCG00000011803	3043	1906	0.99	454.29
ENSSSCG00000009019	3037	921	0.6374	938.295
ENSSSCG00000017202	3026	2747	0.9887	313.447
ENSSSCG00000011585	3002	887	0.8726	963.033
ENSSSCG00000008898	2990	1193	0.922	713.157
ENSSSCG00000000361	2987	1385	0.7105	613.677
ENSSSCG00000014441	2966	3179	0.9981	265.482
ENSSSCG00000003292	2963	507	0.9724	1662.95
ENSSSCG00000012427	2945	579	0.9948	1447.31
ENSSSCG00000006556	2943	1643	0.9604	509.691
ENSSSCG00000001930	2875	2322	0.9987	352.314
ENSSSCG00000003555	2828	1216	0.9951	661.759
ENSSSCG00000013460	2821	681	0.9971	1178.72
ENSSSCG00000012897	2820	702	0.9815	1143.05
ENSSSCG00000012974	2805	603	0.8856	1323.64
ENSSSCG00000003048	2805	865	0.9873	922.722
ENSSSCG00000003212	2788	1358	0.9919	584.181
ENSSSCG00000018086	2748	297	0.9865	2632.78
ENSSSCG00000007431	2719	1480	0.9973	522.759
ENSSSCG00000005267	2705	1863	0.8637	413.151
ENSSSCG00000017430	2684	1305	0.9632	585.23
ENSSSCG00000004002	2683	755	0.9629	1011.18
ENSSSCG00000000689	2650	1173	0.9864	642.839
ENSSSCG00000006652	2582	2365	0.9831	310.656
ENSSSCG00000006924	2571	2984	0.9403	245.164
ENSSSCG00000016075	2568	4308	0.9835	169.619
ENSSSCG00000012842	2553	487	0.9179	1491.68
ENSSSCG00000008056	2552	1153	0.9844	629.804
ENSSSCG00000000405	2545	1799	0.9811	402.542
ENSSSCG00000000407	2533	1071	0.8543	672.977
ENSSSCG00000000675	2474	2337	0.9961	301.228
ENSSSCG00000007188	2473	1566	0.8895	449.352
ENSSSCG00000012025	2467	546	0.522	1285.67
ENSSSCG00000013002	2432	906	0.5993	763.818
ENSSSCG00000008170	2431	823	0.819	840.503
ENSSSCG00000010313	2423	5378	0.9738	128.2
ENSSSCG00000009483	2402	393	0.8346	1739.14
ENSSSCG00000013381	2399	563	0.9716	1212.48
ENSSSCG00000005055	2397	1044	0.9617	653.314
ENSSSCG00000000710	2395	885	0.9808	770.046
ENSSSCG00000000604	2388	1222	0.9329	556.055
ENSSSCG00000014022	2383	2189	0.9973	309.765
ENSSSCG00000018033	2375	687	0.8603	983.696
ENSSSCG00000008758	2372	2019	0.9272	334.297
ENSSSCG00000000274	2348	1585	0.9849	421.525
ENSSSCG00000012365	2337	2382	0.9992	279.172
ENSSSCG00000000915	2337	1859	0.9817	357.712
ENSSSCG00000002039	2332	3265	0.9596	203.236
ENSSSCG00000013849	2326	1498	0.8718	441.827
ENSSSCG00000016710	2324	1796	0.7751	368.2
ENSSSCG00000004058	2315	1542	0.9987	427.19
ENSSSCG00000003692	2314	1287	0.9301	511.61
ENSSSCG00000017957	2307	1734	0.9516	378.576
ENSSSCG00000017936	2306	917	0.9815	715.557
ENSSSCG00000014133	2301	681	0.7724	961.443
ENSSSCG00000016128	2294	1092	0.8645	597.757
ENSSSCG00000014071	2285	1017	0.9862	639.322
ENSSSCG00000011266	2276	712	0.9916	909.592
ENSSSCG00000001471	2275	4708	0.9178	137.499
ENSSSCG00000007522	2265	1418	0.9436	454.513
ENSSSCG00000007693	2265	703	0.9972	916.784
ENSSSCG00000015073	2265	1279	0.9124	503.909
ENSSSCG00000008913	2230	1514	0.9941	419.115
ENSSSCG00000017939	2229	1369	0.9416	463.298
ENSSSCG00000015268	2224	2115	0.9849	299.212
ENSSSCG00000010450	2218	2464	0.9976	256.139
ENSSSCG00000000273	2212	1234	0.987	510.063
ENSSSCG00000006612	2209	893	0.9608	703.88
ENSSSCG00000000676	2188	2878	0.968	216.327
ENSSSCG00000006610	2187	838	0.8687	742.607
ENSSSCG00000000288	2176	1537	0.9896	402.846
ENSSSCG00000001469	2168	1404	0.9751	439.386
ENSSSCG00000001427	2163	5393	0.9976	114.125
ENSSSCG00000003520	2156	1508	0.994	406.819
ENSSSCG00000005003	2146	698	0.4971	874.84
ENSSSCG00000016057	2146	2986	0.8714	204.5
ENSSSCG00000000190	2131	1657	0.1509	365.944
ENSSSCG00000006752	2128	3305	0.9888	183.212
ENSSSCG00000003672	2124	1839	0.9989	328.645
ENSSSCG00000013302	2122	2358	0.9869	256.068
ENSSSCG00000008602	2113	1449	0.9862	414.94
ENSSSCG00000013366	2109	1765	0.9705	340.006
ENSSSCG00000003798	2105	1819	0.9852	329.286
ENSSSCG00000014833	2100	1663	0.982	359.32
ENSSSCG00000003654	2099	22220	0.5922	26.8796
ENSSSCG00000015453	2098	2381	0.9891	250.727
ENSSSCG00000005656	2090	1481	0.9527	401.555
ENSSSCG00000008038	2086	1920	0.9953	309.149
ENSSSCG00000017666	2076	5749	0.9859	102.752
ENSSSCG00000014924	2072	1736	0.9902	339.621
ENSSSCG00000006357	2059	686	0.9286	854.056
ENSSSCG00000011612	2059	2271	0.985	257.984
ENSSSCG00000006496	2055	2721	0.9985	214.901
ENSSSCG00000015710	2046	2709	0.9166	214.907
ENSSSCG00000006081	2034	825	0.7648	701.538
ENSSSCG00000000084	2029	1410	0.9901	409.465
ENSSSCG00000000010	2025	2728	0.989	211.22
ENSSSCG00000011274	1972	3178	0.9877	176.566
ENSSSCG00000011952	1968	820	0.8451	682.913
ENSSSCG00000010221	1953	1389	0.9986	400.087
ENSSSCG00000000522	1950	1823	0.9654	304.37
ENSSSCG00000001502	1949	558	0.9498	993.875
ENSSSCG00000013720	1940	3217	0.9786	171.595
ENSSSCG00000012403	1931	5376	0.9972	102.206
ENSSSCG00000001400	1927	1704	0.993	321.785
ENSSSCG00000000492	1904	1287	0.9549	420.962
ENSSSCG00000016185	1898	1034	0.9188	522.312
ENSSSCG00000006800	1872	1666	0.9688	319.731
ENSSSCG00000017617	1869	1406	0.9225	378.249
ENSSSCG00000011129	1866	3393	0.9973	156.488
ENSSSCG00000001571	1859	1887	0.9534	280.325
ENSSSCG00000014802	1837	7124	0.9827	73.3735
ENSSSCG00000001814	1835	2648	0.9989	197.184
ENSSSCG00000005612	1834	648	0.909	805.339
ENSSSCG00000010877	1831	2424	0.9988	214.936
ENSSSCG00000004499	1830	1745	0.9811	298.408
ENSSSCG00000016998	1828	1344	0.965	387.018
ENSSSCG00000010554	1812	5107	0.983	100.959
ENSSSCG00000001769	1808	1873	0.9066	274.672
ENSSSCG00000011137	1794	2335	0.9979	218.62
ENSSSCG00000002704	1791	2014	0.9454	253.041
ENSSSCG00000001711	1790	3122	0.9837	163.145
ENSSSCG00000000697	1785	6582	0.9795	77.1675
ENSSSCG00000017920	1782	1207	0.9652	420.102
ENSSSCG00000017212	1774	1081	0.938	466.963
ENSSSCG00000008638	1773	1791	0.9782	281.687
ENSSSCG00000002749	1769	1296	0.8503	388.398
ENSSSCG00000017296	1769	4163	0.9914	120.914
ENSSSCG00000008973	1763	2207	0.9683	227.303
ENSSSCG00000006502	1751	4100	0.9822	121.522
ENSSSCG00000017705	1741	746	0.9906	664.071
ENSSSCG00000001409	1729	6684	0.974	73.6059
ENSSSCG00000014387	1726	3909	0.9596	125.64
ENSSSCG00000006016	1719	1234	0.9724	396.383
ENSSSCG00000014020	1715	2592	0.9869	188.271
ENSSSCG00000009146	1694	437	0.9908	1103.03
ENSSSCG00000000886	1687	1485	0.9623	323.253
ENSSSCG00000012270	1678	3642	0.9594	131.101
ENSSSCG00000016267	1673	2115	0.9887	225.082
ENSSSCG00000000423	1671	5144	0.9957	92.4336
ENSSSCG00000003682	1665	6524	0.9923	72.6197
ENSSSCG00000010908	1664	2410	0.9805	196.467
ENSSSCG00000013901	1658	1050	0.9676	449.314
ENSSSCG00000008433	1645	1171	0.7686	399.727
ENSSSCG00000017956	1641	1261	0.9722	370.295
ENSSSCG00000013602	1628	2374	0.9874	195.132
ENSSSCG00000006237	1627	1636	0.9554	282.982
ENSSSCG00000007458	1624	3387	0.6425	136.435
ENSSSCG00000015545	1623	1717	0.8847	268.969
ENSSSCG00000004637	1622	801	0.6879	576.199
ENSSSCG00000003187	1605	1602	0.7622	285.08
ENSSSCG00000005300	1602	2298	0.9904	198.366
ENSSSCG00000006775	1594	2945	0.8737	154.013
ENSSSCG00000016461	1593	1875	0.7461	241.751
ENSSSCG00000014016	1583	1953	0.9826	230.639
ENSSSCG00000008540	1582	2683	0.9963	167.78
ENSSSCG00000007116	1580	2592	0.9958	173.451
ENSSSCG00000003914	1575	1013	0.8796	442.41
ENSSSCG00000013297	1575	2294	0.9869	195.363
ENSSSCG00000017428	1561	3220	0.9997	137.944
ENSSSCG00000002006	1552	1011	0.9792	436.812
ENSSSCG00000017024	1552	2335	0.9872	189.129
ENSSSCG00000006589	1551	459	0.9717	961.509
ENSSSCG00000016564	1549	1249	0.7958	352.893
ENSSSCG00000015781	1543	938	0.9787	468.077
ENSSSCG00000000125	1537	986	0.5629	443.559
ENSSSCG00000006033	1535	1114	0.9901	392.082
ENSSSCG00000008633	1530	1842	0.9919	236.35
ENSSSCG00000016535	1522	2215	0.9896	195.522
ENSSSCG00000013525	1519	967	0.6949	446.977
ENSSSCG00000007085	1518	1611	0.9926	268.121
ENSSSCG00000012961	1511	947	0.8469	454.013
ENSSSCG00000006008	1510	828	0.6872	518.921
ENSSSCG00000008095	1504	498	0.2209	859.355
ENSSSCG00000009361	1493	3026	0.9924	140.393
ENSSSCG00000009974	1487	2429	0.9844	174.196
ENSSSCG00000012957	1483	2890	0.9758	146.015
ENSSSCG00000013237	1474	1395	0.9986	300.661
ENSSSCG00000017543	1465	1909	0.9701	218.366
ENSSSCG00000006193	1453	2056	0.9912	201.093
ENSSSCG00000013060	1451	349	0.9943	1183.03
ENSSSCG00000016379	1446	3248	0.9917	126.68
ENSSSCG00000007797	1444	4248	0.9955	96.7246
ENSSSCG00000007502	1438	2073	0.138	197.385
ENSSSCG00000003691	1438	1093	0.7722	374.363
ENSSSCG00000012570	1436	690	0.2493	592.188
ENSSSCG00000012766	1431	1768	0.9989	230.309
ENSSSCG00000001952	1423	1723	0.9124	235.003
ENSSSCG00000013905	1422	1817	0.9912	222.689
ENSSSCG00000002300	1417	3148	0.986	128.082
ENSSSCG00000003791	1414	2775	0.9809	144.991
ENSSSCG00000017300	1405	4335	0.9935	92.2235
ENSSSCG00000016035	1401	4205	0.9979	94.8039
ENSSSCG00000000145	1397	6416	0.185	61.9564
ENSSSCG00000009772	1390	1423	0.9859	277.948
ENSSSCG00000009244	1390	4071	0.9695	97.1556
ENSSSCG00000014913	1390	2896	0.9078	136.575
ENSSSCG00000002383	1387	2113	0.9811	186.78
ENSSSCG00000001470	1387	1103	0.9873	357.812
ENSSSCG00000017579	1385	3360	0.6515	117.291
ENSSSCG00000007309	1376	2497	0.9836	156.803
ENSSSCG00000000252	1374	1711	0.9942	228.503
ENSSSCG00000012328	1368	13659	0.7521	28.4985
ENSSSCG00000009626	1365	2749	0.9898	141.29
ENSSSCG00000017412	1358	1636	0.9804	236.195
ENSSSCG00000010331	1357	2359	0.9966	163.684
ENSSSCG00000012840	1355	1546	0.9715	249.393
ENSSSCG00000006062	1352	1812	0.8626	212.311
ENSSSCG00000016275	1351	1420	0.9873	270.721
ENSSSCG00000005518	1351	3687	0.9542	104.264
ENSSSCG00000010203	1350	1245	0.9984	308.545
ENSSSCG00000000104	1349	2387	0.9937	160.81
ENSSSCG00000017817	1344	3244	0.9704	117.889
ENSSSCG00000012625	1338	1857	0.9989	205.021
ENSSSCG00000013639	1335	2692	0.9866	141.111
ENSSSCG00000014277	1334	2077	0.975	182.757
ENSSSCG00000004870	1329	2239	0.979	168.898
ENSSSCG00000014810	1329	1199	0.7698	315.399
ENSSSCG00000000633	1325	1321	0.9659	285.409
ENSSSCG00000009821	1319	885	0.9153	424.088
ENSSSCG00000013021	1317	2753	0.9215	136.124
ENSSSCG00000010679	1317	4578	0.9862	81.8586
ENSSSCG00000004425	1316	6177	0.7724	60.6223
ENSSSCG00000006386	1315	4354	0.9906	85.9393
ENSSSCG00000010636	1315	2636	0.9844	141.95
ENSSSCG00000008180	1313	4190	0.9928	89.1672
ENSSSCG00000007381	1312	1455	0.9849	256.581
ENSSSCG00000012440	1312	1621	0.8877	230.306
ENSSSCG00000000071	1311	1712	0.9761	217.898
ENSSSCG00000013421	1310	2237	0.9852	166.632
ENSSSCG00000003402	1309	1968	0.9797	189.264
ENSSSCG00000008417	1307	180	0.3722	2066.13
ENSSSCG00000003367	1306	824	0.9005	450.993
ENSSSCG00000000743	1306	2126	0.9722	174.797
ENSSSCG00000011592	1298	6277	0.9624	58.8406
ENSSSCG00000009761	1293	8539	0.9637	43.087
ENSSSCG00000013597	1288	332	0.9337	1103.91
ENSSSCG00000004789	1287	4312	0.9882	84.9286
ENSSSCG00000015324	1277	967	0.9669	375.767
ENSSSCG00000011466	1271	1649	0.9939	219.32
ENSSSCG00000016635	1261	3069	0.882	116.916
ENSSSCG00000017987	1257	5888	0.9896	60.7466
ENSSSCG00000003493	1254	1143	0.9965	312.18
ENSSSCG00000015560	1250	1369	0.9722	259.813
ENSSSCG00000017900	1246	3312	0.9897	107.049
ENSSSCG00000013736	1246	949	0.9895	373.599
ENSSSCG00000012278	1238	1557	0.9814	226.249
ENSSSCG00000006954	1237	927	0.9622	379.703
ENSSSCG00000000064	1234	2739	0.9503	128.197
ENSSSCG00000013655	1233	2302	0.9983	152.409
ENSSSCG00000013731	1230	1528	0.9895	229.053
ENSSSCG00000000038	1229	1268	0.9472	275.795
ENSSSCG00000011000	1225	1751	0.9583	199.069
ENSSSCG00000011213	1223	5128	0.9635	67.8629
ENSSSCG00000001507	1223	1981	0.9955	175.669
ENSSSCG00000000496	1220	1970	0.9426	176.217
ENSSSCG00000013627	1211	2321	0.9629	148.465
ENSSSCG00000007669	1207	1635	0.9896	210.06
ENSSSCG00000013094	1205	4111	0.981	83.4053
ENSSSCG00000002799	1203	7394	0.9141	46.2957
ENSSSCG00000003505	1199	1652	0.98	206.521
ENSSSCG00000010002	1198	2953	0.9956	115.438
ENSSSCG00000009746	1196	1062	0.9416	320.45
ENSSSCG00000008303	1195	1921	0.9797	177.009
ENSSSCG00000005494	1193	5746	0.9401	59.0784
ENSSSCG00000003637	1190	3083	0.9741	109.832
ENSSSCG00000012597	1189	2154	0.9884	157.069
ENSSSCG00000000690	1189	1537	0.9987	220.121
ENSSSCG00000015227	1187	2696	0.7289	125.281
ENSSSCG00000013660	1182	1062	0.9124	316.699
ENSSSCG00000004199	1181	3691	0.9938	91.0458
ENSSSCG00000012999	1180	3016	0.9808	111.328
ENSSSCG00000012772	1180	1189	0.9394	282.393
ENSSSCG00000012364	1178	1650	0.9855	203.149
ENSSSCG00000009910	1175	2417	0.9954	138.33
ENSSSCG00000014859	1172	630	0.9968	529.348
ENSSSCG00000009167	1164	1241	0.7808	266.892
ENSSSCG00000017702	1162	770	0.9974	429.408
ENSSSCG00000008051	1161	4305	0.9977	76.7385
ENSSSCG00000008257	1152	252	0.9008	1300.79
ENSSSCG00000014310	1152	1719	0.9663	190.691
ENSSSCG00000003332	1148	1537	0.9798	212.531
ENSSSCG00000004193	1147	2590	0.99	126.014
ENSSSCG00000016692	1147	1865	0.9882	175
ENSSSCG00000000146	1142	5901	0.2983	55.0674
ENSSSCG00000001028	1141	1478	0.9398	219.667
ENSSSCG00000000914	1137	1786	0.9502	181.148
ENSSSCG00000005024	1128	3267	0.9911	98.2458
ENSSSCG00000011615	1127	1331	0.9955	240.935
ENSSSCG00000007468	1126	1041	0.9981	307.781
ENSSSCG00000010846	1121	914	0.2834	348.991
ENSSSCG00000002780	1119	1034	0.9778	307.938
ENSSSCG00000011395	1118	3107	0.9726	102.389
ENSSSCG00000011377	1116	5114	0.9394	62.0952
ENSSSCG00000009909	1116	619	0.8724	513.012
ENSSSCG00000015490	1115	1062	0.9944	298.748
ENSSSCG00000000891	1112	2160	0.9625	146.489
ENSSSCG00000012257	1106	1980	0.8121	158.944
ENSSSCG00000001834	1105	1976	0.9939	159.122
ENSSSCG00000017239	1104	536	0.8284	586.082
ENSSSCG00000000452	1103	1860	0.9876	168.74
ENSSSCG00000011374	1097	2445	0.9988	127.668
ENSSSCG00000014817	1097	4911	0.9532	63.561
ENSSSCG00000012847	1094	1122	0.9857	277.446
ENSSSCG00000013305	1092	2692	0.9933	115.426
ENSSSCG00000014578	1087	3784	0.9913	81.7396
ENSSSCG00000016661	1081	1994	0.9062	154.261
ENSSSCG00000002965	1080	2268	0.996	135.499
ENSSSCG00000000377	1076	1964	0.9679	155.892
ENSSSCG00000017259	1075	1525	0.979	200.582
ENSSSCG00000017164	1072	1244	0.9678	245.205
ENSSSCG00000008429	1071	1650	0.9412	184.697
ENSSSCG00000006553	1069	3928	0.9898	77.4391
ENSSSCG00000000141	1069	2431	0.7676	125.126
ENSSSCG00000017555	1065	1730	0.9821	175.169
ENSSSCG00000006296	1064	1878	0.9473	161.213
ENSSSCG00000007759	1062	1796	0.985	168.257
ENSSSCG00000006487	1060	1999	0.969	150.885
ENSSSCG00000016262	1058	3440	0.802	87.5148
ENSSSCG00000016991	1057	1861	0.9801	161.615
ENSSSCG00000017818	1055	1495	0.9652	200.801
ENSSSCG00000002034	1054	4267	0.9262	70.2865
ENSSSCG00000017591	1053	1068	0.9326	280.551
ENSSSCG00000014073	1052	1811	0.963	165.292
ENSSSCG00000014184	1051	3498	0.9943	85.4943
ENSSSCG00000015214	1049	2811	0.9687	106.186
ENSSSCG00000013260	1046	847	0.9752	351.401
ENSSSCG00000005462	1045	935	0.9733	318.023
ENSSSCG00000008206	1045	863	0.555	344.556
ENSSSCG00000011038	1044	2348	0.9962	126.519
ENSSSCG00000001461	1044	1758	0.7264	168.98
ENSSSCG00000012583	1040	4880	0.9832	60.6412
ENSSSCG00000005970	1039	2946	0.9895	100.355
ENSSSCG00000017404	1037	1182	0.9992	249.641
ENSSSCG00000011942	1037	2591	0.9973	113.885
ENSSSCG00000009247	1028	1504	0.994	194.491
ENSSSCG00000016912	1024	1554	0.8559	187.501
ENSSSCG00000014042	1023	1250	0.9488	232.873
ENSSSCG00000013174	1023	3251	0.976	89.5391
ENSSSCG00000006887	1022	1416	0.9866	205.372
ENSSSCG00000013783	1020	1177	0.9941	246.591
ENSSSCG00000003439	1020	1133	0.9982	256.168
ENSSSCG00000002919	1016	549	0.9727	526.594
ENSSSCG00000015987	1014	1824	0.9479	158.186
ENSSSCG00000017232	1011	1957	0.9934	146.999
ENSSSCG00000016475	1011	1305	0.8881	220.442
ENSSSCG00000002776	1011	1636	0.9866	175.842
ENSSSCG00000012397	1009	1495	0.9746	192.046
ENSSSCG00000009851	1008	1079	0.9991	265.823
ENSSSCG00000008980	1008	2030	0.9867	141.292
ENSSSCG00000008239	1006	1238	0.9895	231.223
ENSSSCG00000017752	1004	1916	0.987	149.105
ENSSSCG00000011343	1001	3584	0.7673	79.4731
ENSSSCG00000005096	1001	3151	0.9825	90.3941
ENSSSCG00000008377	1000	2289	0.9974	124.311
ENSSSCG00000012988	1000	4611	0.9115	61.7105
ENSSSCG00000005316	999	1106	0.9331	257.019
ENSSSCG00000017983	998	4602	0.9822	61.7075
ENSSSCG00000017333	995	3688	0.9973	76.7691
ENSSSCG00000001927	992	1795	0.9889	157.254
ENSSSCG00000017306	990	4561	0.4563	61.7631
ENSSSCG00000003829	989	1221	0.991	230.481
ENSSSCG00000006777	984	1114	0.982	251.341
ENSSSCG00000014145	983	872	0.9025	320.768
ENSSSCG00000014338	983	2790	0.9914	100.254
ENSSSCG00000005372	977	1122	0.9777	247.774
ENSSSCG00000011237	977	2789	0.9695	99.6782
ENSSSCG00000011299	976	968	0.9638	286.899
ENSSSCG00000001543	972	753	0.417	367.304
ENSSSCG00000010708	967	1006	0.996	273.516
ENSSSCG00000010703	967	2000	0.942	137.579
ENSSSCG00000006776	962	3111	0.9878	87.9892
ENSSSCG00000010517	960	1170	0.9496	233.475
ENSSSCG00000006789	959	1306	0.9089	208.944
ENSSSCG00000006418	958	2100	0.9681	129.808
ENSSSCG00000007486	957	3102	0.1109	87.7858
ENSSSCG00000006588	957	627	0.9777	434.309
ENSSSCG00000015310	955	12424	0.8449	21.8724
ENSSSCG00000005828	952	1265	0.9889	214.141
ENSSSCG00000001410	952	3783	0.9675	71.6069
ENSSSCG00000000685	948	1013	0.9743	266.289
ENSSSCG00000010340	947	1498	0.9887	179.884
ENSSSCG00000017012	943	4330	0.9827	61.9695
ENSSSCG00000011862	942	1852	0.3499	144.732
ENSSSCG00000006930	940	1429	0.9314	187.176
ENSSSCG00000006522	937	2621	0.9439	101.725
ENSSSCG00000010249	936	447	0.9776	595.83
ENSSSCG00000003545	935	3083	0.9007	86.2963
ENSSSCG00000016077	934	2293	0.9747	115.904
ENSSSCG00000015083	934	1136	0.8169	233.95
ENSSSCG00000007355	932	2911	0.9722	91.102
ENSSSCG00000008977	931	1135	0.9841	233.404
ENSSSCG00000014040	930	1648	0.9672	160.576
ENSSSCG00000006083	929	1701	0.9929	155.405
ENSSSCG00000004697	925	768	0.8164	342.716
ENSSSCG00000013309	921	1710	0.9825	153.256
ENSSSCG00000012784	919	762	0.8241	343.174
ENSSSCG00000004237	919	1972	0.9741	132.606
ENSSSCG00000016857	918	2900	0.9869	90.0739
ENSSSCG00000004854	917	5895	0.8768	44.2629
ENSSSCG00000001725	915	4541	0.9445	57.3355
ENSSSCG00000003132	912	1455	0.9704	178.355
ENSSSCG00000014850	910	1111	0.9721	233.067
ENSSSCG00000010320	909	1549	0.9542	166.981
ENSSSCG00000014065	908	738	0.8238	350.093
ENSSSCG00000017092	906	1315	0.9886	196.045
ENSSSCG00000014899	905	1495	0.9967	172.251
ENSSSCG00000000119	904	1690	0.7787	152.207
ENSSSCG00000011621	903	2182	0.9638	117.757
ENSSSCG00000004048	900	1936	0.9246	132.279
ENSSSCG00000000968	899	5541	0.9942	46.1664
ENSSSCG00000002774	899	4190	0.9711	61.052
ENSSSCG00000011884	898	2047	0.9717	124.828
ENSSSCG00000011731	896	4321	0.9803	59.0035
ENSSSCG00000004024	896	1423	0.9782	179.167
ENSSSCG00000016094	889	1920	0.9828	131.751
ENSSSCG00000012229	888	2340	0.9692	107.982
ENSSSCG00000016721	887	1955	0.9857	129.101
ENSSSCG00000013046	884	569	0.9069	442.073
ENSSSCG00000005041	884	2192	0.9941	114.754
ENSSSCG00000004385	881	1044	0.9071	240.121
ENSSSCG00000007509	880	4833	0.9458	51.8108
ENSSSCG00000003592	875	1674	0.9982	148.733
ENSSSCG00000004557	873	587	0.9864	423.185
ENSSSCG00000017514	869	3155	0.9905	78.3745
ENSSSCG00000006276	867	771	0.9961	319.977
ENSSSCG00000015078	861	315	0.6603	777.762
ENSSSCG00000002041	859	2164	0.9801	112.951
ENSSSCG00000012913	859	1332	0.9812	183.503
ENSSSCG00000014872	858	684	0.3772	356.932
ENSSSCG00000002302	857	951	0.9979	256.422
ENSSSCG00000006001	856	3063	0.9915	79.5209
ENSSSCG00000016657	856	2392	0.9799	101.828
ENSSSCG00000011613	855	645	0.9891	377.19
ENSSSCG00000003104	854	2891	0.9799	84.0551
ENSSSCG00000017206	848	1350	0.9844	178.738
ENSSSCG00000004233	845	1527	0.9509	157.461
ENSSSCG00000003046	845	857	0.9708	280.563
ENSSSCG00000008247	843	1363	0.92	175.989
ENSSSCG00000008987	842	1917	0.977	124.981
ENSSSCG00000008769	842	1442	0.9189	166.15
ENSSSCG00000002954	840	1117	0.9042	213.984
ENSSSCG00000009396	839	1616	0.9165	147.732
ENSSSCG00000008571	839	2866	0.9682	83.299
ENSSSCG00000015849	838	1949	0.9959	122.345
ENSSSCG00000000985	838	3383	0.8031	70.4849
ENSSSCG00000008528	836	834	0.9856	285.23
ENSSSCG00000013538	836	2663	0.9463	89.3284
ENSSSCG00000007721	835	3828	0.9882	62.0681
ENSSSCG00000001011	835	2125	0.9802	111.81
ENSSSCG00000006644	835	1841	0.9462	129.059
ENSSSCG00000002963	833	550	0.9545	430.96
ENSSSCG00000007375	833	1510	0.994	156.972
ENSSSCG00000010893	832	2925	0.9484	80.9379
ENSSSCG00000001868	831	1519	0.9592	155.667
ENSSSCG00000007907	831	4226	0.9756	55.9533
ENSSSCG00000014048	831	3029	0.9894	78.0649
ENSSSCG00000004595	825	3686	0.9362	63.6873
ENSSSCG00000003806	823	2099	0.99	111.569
ENSSSCG00000005628	822	1626	0.9895	143.849
ENSSSCG00000003253	821	969	0.9959	241.087
ENSSSCG00000004875	821	1785	0.9574	130.876
ENSSSCG00000002004	817	881	0.9103	263.876
ENSSSCG00000010625	816	4124	0.9646	56.3022
ENSSSCG00000017421	816	4158	0.9839	55.8419
ENSSSCG00000010137	815	1181	0.8831	196.364
ENSSSCG00000005232	813	5390	0.939	42.9196
ENSSSCG00000005503	813	3316	0.9916	69.7638
ENSSSCG00000014997	812	2119	0.9632	109.038
ENSSSCG00000013784	811	1719	0.9709	134.245
ENSSSCG00000011565	810	895	0.9397	257.523
ENSSSCG00000014296	810	1785	0.9955	129.122
ENSSSCG00000012902	809	1428	0.9916	161.204
ENSSSCG00000005190	808	2418	0.9835	95.0844
ENSSSCG00000001032	805	411	0.8491	557.325
ENSSSCG00000015444	805	5107	0.9481	44.8523
ENSSSCG00000015867	804	3565	0.9504	64.1728
ENSSSCG00000007514	803	2027	0.9891	112.724
ENSSSCG00000003270	803	2367	0.9523	96.5321
ENSSSCG00000015106	802	3816	0.9714	59.8026
ENSSSCG00000006088	802	1541	0.9994	148.09
ENSSSCG00000004082	801	8775	0.8341	25.974
ENSSSCG00000000753	798	7293	0.8793	31.1351
ENSSSCG00000002529	798	252	0.996	901.066
ENSSSCG00000001075	797	1999	0.9985	113.449
ENSSSCG00000001951	797	1012	0.9466	224.095
ENSSSCG00000003231	796	1184	0.9823	191.3
ENSSSCG00000010476	796	5016	0.9444	45.1554
ENSSSCG00000003301	796	3021	0.9891	74.975
ENSSSCG00000004382	795	2952	0.9621	76.6311
ENSSSCG00000002505	793	2789	0.9738	80.9057
ENSSSCG00000003983	793	2924	0.9449	77.1703
ENSSSCG00000011616	792	1802	0.9856	125.062
ENSSSCG00000011928	791	3046	0.9816	73.8926
ENSSSCG00000002050	790	747	0.9116	300.927
ENSSSCG00000017116	790	1605	0.9931	140.057
ENSSSCG00000005005	790	482	0.9896	466.374
ENSSSCG00000010067	789	602	0.9419	372.936
ENSSSCG00000001564	788	1270	0.9866	176.554
ENSSSCG00000004612	787	2127	0.9765	105.284
ENSSSCG00000006835	785	1958	0.951	114.08
ENSSSCG00000017712	785	3504	0.9683	63.747
ENSSSCG00000003199	784	3192	0.9674	69.8888
ENSSSCG00000014075	784	1076	0.9665	207.328
ENSSSCG00000011662	783	2997	0.973	74.3411
ENSSSCG00000018039	782	5995	0.8664	37.1169
ENSSSCG00000012275	781	2385	0.9862	93.1788
ENSSSCG00000011356	781	1622	0.971	137.011
ENSSSCG00000012623	781	1266	0.9731	175.538
ENSSSCG00000016859	779	2880	0.9566	76.9661
ENSSSCG00000005453	778	630	0.9683	351.393
ENSSSCG00000013279	777	1108	0.9486	199.543
ENSSSCG00000016754	777	3423	0.9959	64.5905
ENSSSCG00000010853	776	1642	0.9817	134.475
ENSSSCG00000014170	776	2442	0.9259	90.4212
ENSSSCG00000000504	776	6285	0.9554	35.1326
ENSSSCG00000006385	772	2558	0.9902	85.8758
ENSSSCG00000003768	771	2569	0.9081	85.3974
ENSSSCG00000013600	767	1621	0.8791	134.638
ENSSSCG00000009704	767	1012	0.9545	215.66
ENSSSCG00000003040	766	2824	0.9642	77.1824
ENSSSCG00000000094	765	2747	0.9683	79.2423
ENSSSCG00000006324	763	2271	0.9833	95.6008
ENSSSCG00000000485	763	1178	0.9066	184.303
ENSSSCG00000002537	763	1923	0.7639	112.901
ENSSSCG00000012294	762	1007	0.9841	215.318
ENSSSCG00000002452	762	1959	0.2517	110.681
ENSSSCG00000008799	761	3120	0.9779	69.404
ENSSSCG00000015570	761	2999	0.9637	72.2042
ENSSSCG00000001900	759	2427	0.9839	88.9869
ENSSSCG00000010965	758	853	0.9848	252.857
ENSSSCG00000003680	758	2244	0.9354	96.1171
ENSSSCG00000007830	757	5423	0.9019	39.7201
ENSSSCG00000003017	757	663	0.991	324.89
ENSSSCG00000010627	757	2227	0.9901	96.723
ENSSSCG00000017094	754	6133	0.9178	34.9826
ENSSSCG00000013779	754	1802	0.9756	119.061
ENSSSCG00000007812	753	3662	0.9713	58.5101
ENSSSCG00000017918	752	1565	0.9936	136.728
ENSSSCG00000001438	751	3190	0.8881	66.989
ENSSSCG00000017581	750	246	0.9878	867.522
ENSSSCG00000009249	750	974	0.9846	219.107
ENSSSCG00000016581	749	2078	0.9923	102.563
ENSSSCG00000014167	748	828	0.971	257.055
ENSSSCG00000001526	748	1882	0.9777	113.093
ENSSSCG00000013876	748	3216	0.9795	66.182
ENSSSCG00000005060	748	4094	0.9731	51.9886
ENSSSCG00000015616	748	1404	0.9736	151.596
ENSSSCG00000009536	746	1632	0.9933	130.069
ENSSSCG00000000657	746	1323	0.839	160.448
ENSSSCG00000001408	744	1203	0.8894	175.979
ENSSSCG00000007610	744	1424	0.3013	148.668
ENSSSCG00000015013	743	1827	0.9951	115.719
ENSSSCG00000012985	742	4229	0.9362	49.9253
ENSSSCG00000012178	742	2404	0.8053	87.8261
ENSSSCG00000002259	740	8392	0.7676	25.0911
ENSSSCG00000015719	738	703	0.8165	298.714
ENSSSCG00000014013	738	999	0.958	210.206
ENSSSCG00000017006	738	2206	0.9578	95.193
ENSSSCG00000013638	737	2749	0.9629	76.2864
ENSSSCG00000008205	737	354	0.904	592.405
ENSSSCG00000014372	737	1908	0.9539	109.912
ENSSSCG00000014855	736	675	0.2919	310.262
ENSSSCG00000015235	735	2224	0.9645	94.0387
ENSSSCG00000016451	735	870	0.9828	240.393
ENSSSCG00000015938	735	1865	0.9282	112.141
ENSSSCG00000004051	735	1682	0.849	124.341
ENSSSCG00000010734	734	2165	0.9473	96.47
ENSSSCG00000003577	734	2182	0.9675	95.7184
ENSSSCG00000008079	733	3115	0.9782	66.9576
ENSSSCG00000010008	733	1706	0.9701	122.259
ENSSSCG00000002002	733	1587	0.9754	131.426
ENSSSCG00000017489	732	2162	0.9741	96.3407
ENSSSCG00000008228	731	763	0.7208	272.613
ENSSSCG00000009467	730	1339	0.8865	155.13
ENSSSCG00000000767	730	1365	0.9568	152.175
ENSSSCG00000002873	730	1129	0.9734	183.985
ENSSSCG00000006940	728	1920	0.9771	107.891
ENSSSCG00000008294	728	1006	0.9851	205.915
ENSSSCG00000011552	728	1122	0.9955	184.626
ENSSSCG00000000576	726	1002	0.6008	206.169
ENSSSCG00000003105	725	2110	0.9972	97.7709
ENSSSCG00000006581	724	1008	0.7649	204.377
ENSSSCG00000011443	724	7480	0.8663	27.5417
ENSSSCG00000013041	724	1586	0.9048	129.894
ENSSSCG00000015559	723	1997	0.9895	103.018
ENSSSCG00000007473	723	5032	0.9223	40.8839
ENSSSCG00000004665	723	1227	0.9878	167.667
ENSSSCG00000009150	723	1780	0.9798	115.577
ENSSSCG00000009904	723	900	0.7811	228.586
ENSSSCG00000013771	722	2393	0.9741	85.8517
ENSSSCG00000004414	721	1077	0.9981	190.491
ENSSSCG00000008844	720	4275	0.9715	47.9237
ENSSSCG00000010790	718	1062	0.9171	192.377
ENSSSCG00000000708	717	1917	0.9864	106.427
ENSSSCG00000013576	717	1883	0.9936	108.349
ENSSSCG00000003085	717	2113	0.9688	96.5548
ENSSSCG00000007571	716	2400	0.9854	84.8899
ENSSSCG00000017090	716	844	0.9704	241.393
ENSSSCG00000015622	716	1894	0.9139	107.569
ENSSSCG00000011882	715	10375	0.7756	19.6098
ENSSSCG00000010092	715	6614	0.9029	30.7607
ENSSSCG00000015934	714	2343	0.9812	86.7122
ENSSSCG00000014008	714	456	0.9978	445.541
ENSSSCG00000010493	713	1125	0.9947	180.34
ENSSSCG00000009407	712	1128	0.9406	179.608
ENSSSCG00000000744	711	303	0.6502	667.7
ENSSSCG00000009334	711	3602	0.97	56.1669
ENSSSCG00000010088	709	1727	0.9902	116.818
ENSSSCG00000013442	709	1541	0.9701	130.918
ENSSSCG00000011856	708	442	0.7014	455.79
ENSSSCG00000017146	708	10206	0.7487	19.7393
ENSSSCG00000010821	708	4849	0.8643	41.5466
ENSSSCG00000013355	707	225	0.6222	894.11
ENSSSCG00000017448	706	1212	0.9909	165.751
ENSSSCG00000011183	706	3272	0.9945	61.3968
ENSSSCG00000000396	706	3159	0.9702	63.593
ENSSSCG00000001632	706	1279	0.8765	157.068
ENSSSCG00000009888	706	1037	0.9209	193.723
ENSSSCG00000008557	705	3465	0.9873	57.8949
ENSSSCG00000007405	704	708	0.8503	282.94
ENSSSCG00000016370	703	1668	0.9466	119.926
ENSSSCG00000005849	703	1464	0.6926	136.637
ENSSSCG00000002523	702	5637	0.9681	35.4359
ENSSSCG00000005110	702	21162	0.4909	9.43919
ENSSSCG00000008359	702	1462	0.9863	136.629
ENSSSCG00000014435	701	2046	0.9868	97.4915
ENSSSCG00000015690	701	1995	0.9644	99.9837
ENSSSCG00000001022	701	1621	0.9796	123.052
ENSSSCG00000003613	700	1705	0.9783	116.823
ENSSSCG00000005436	699	2018	0.9945	98.5622
ENSSSCG00000010366	699	374	0.9947	531.814
ENSSSCG00000012271	699	3007	0.9215	66.1451
ENSSSCG00000008192	698	5521	0.9091	35.9743
ENSSSCG00000005341	698	1071	0.9561	185.447
ENSSSCG00000003588	697	2189	0.9776	90.6027
ENSSSCG00000012252	697	2608	0.9927	76.0465
ENSSSCG00000014391	697	4798	0.9892	41.3358
ENSSSCG00000013647	696	1646	0.9465	120.319
ENSSSCG00000008645	696	1288	0.9868	153.762
ENSSSCG00000015387	695	1510	0.9715	130.967
ENSSSCG00000013241	695	1690	0.7787	117.018
ENSSSCG00000007253	694	2591	0.9919	76.216
ENSSSCG00000003513	694	2658	0.971	74.2949
ENSSSCG00000000068	693	7080	0.8973	27.8519
ENSSSCG00000003468	693	3357	0.978	58.7403
ENSSSCG00000002023	689	1216	0.7656	161.228
ENSSSCG00000001238	687	1610	0.9646	121.419
ENSSSCG00000006928	687	1455	0.9801	134.353
ENSSSCG00000013062	686	2686	0.9274	72.6729
ENSSSCG00000017089	686	1575	0.9911	123.936
ENSSSCG00000003208	685	1368	0.9993	142.482
ENSSSCG00000003671	685	1274	0.9655	152.994
ENSSSCG00000008129	685	1976	0.9595	98.6411
ENSSSCG00000005614	683	2232	0.8194	87.0724
ENSSSCG00000011066	680	2550	0.9796	75.8792
ENSSSCG00000009791	679	1908	0.9492	101.262
ENSSSCG00000006623	679	942	0.9788	205.104
ENSSSCG00000006488	678	1603	0.99	120.351
ENSSSCG00000009216	678	1459	0.9678	132.23
ENSSSCG00000014882	678	3870	0.9393	49.8509
ENSSSCG00000014364	675	7899	0.8786	24.3157
ENSSSCG00000010238	675	1670	0.9928	115.012
ENSSSCG00000012916	674	1032	0.9661	185.838
ENSSSCG00000014316	674	1821	0.916	105.318
ENSSSCG00000001499	673	23043	0.3991	8.31056
ENSSSCG00000009654	670	453	0.6291	420.853
ENSSSCG00000013727	669	891	0.9854	213.65
ENSSSCG00000006153	668	1274	0.8626	149.197
ENSSSCG00000013648	668	5112	0.9311	37.1826
ENSSSCG00000010368	667	2219	0.9689	85.5308
ENSSSCG00000006275	667	1482	0.6377	128.065
ENSSSCG00000013630	666	2146	0.9306	88.3077
ENSSSCG00000018041	665	2194	0.9909	86.2461
ENSSSCG00000017866	665	1339	0.9589	141.317
ENSSSCG00000013239	665	1624	0.8732	116.517
ENSSSCG00000001506	664	2929	0.9676	64.5064
ENSSSCG00000008195	664	762	0.6575	247.952
ENSSSCG00000000293	663	3820	0.9675	49.3861
ENSSSCG00000017191	663	2464	0.9919	76.5644
ENSSSCG00000003948	659	1372	0.981	136.674
ENSSSCG00000015808	659	3175	0.9839	59.0603
ENSSSCG00000013030	659	878	0.9419	213.572
ENSSSCG00000013500	656	1382	0.9826	135.067
ENSSSCG00000014369	656	1571	0.9682	118.818
ENSSSCG00000008860	656	741	0.5155	251.907
ENSSSCG00000012841	655	2058	0.9995	90.5629
ENSSSCG00000017346	655	3423	0.9749	54.4488
ENSSSCG00000011243	655	7322	0.9048	25.4546
ENSSSCG00000006525	655	1320	0.997	141.196
ENSSSCG00000014292	655	3148	0.9565	59.2053
ENSSSCG00000004542	655	2281	0.9641	81.7091
ENSSSCG00000007524	654	551	0.7241	337.738
ENSSSCG00000015814	653	3291	0.6032	56.4598
ENSSSCG00000011013	653	2185	0.9927	85.0386
ENSSSCG00000007789	653	9693	0.8057	19.1694
ENSSSCG00000017473	652	5721	0.9191	32.4287
ENSSSCG00000008316	652	1280	0.8609	144.941
ENSSSCG00000010280	651	1625	0.9945	113.994
ENSSSCG00000016955	651	2553	0.9393	72.5579
ENSSSCG00000000382	651	3513	0.9863	52.7299
ENSSSCG00000004528	651	1564	0.8593	118.44
ENSSSCG00000001440	650	6718	0.9326	27.5314
ENSSSCG00000003566	649	1334	0.9948	138.434
ENSSSCG00000008074	648	1624	0.9643	113.539
ENSSSCG00000009565	648	2261	0.8868	81.5509
ENSSSCG00000007609	647	1494	0.9793	123.228
ENSSSCG00000006536	647	2017	0.9574	91.2752
ENSSSCG00000008136	645	9605	0.6024	19.1081
ENSSSCG00000003189	645	1343	0.9717	136.659
ENSSSCG00000008358	644	1543	0.9844	118.761
ENSSSCG00000011769	643	2152	0.9879	85.0204
ENSSSCG00000005959	643	1875	0.9568	97.5807
ENSSSCG00000006372	643	3102	0.961	58.9825
ENSSSCG00000009047	641	3838	0.9312	47.5234
ENSSSCG00000015116	640	2162	0.9838	84.2323
ENSSSCG00000010916	639	3415	0.995	53.2432
ENSSSCG00000001435	639	1901	0.9716	95.6474
ENSSSCG00000001398	639	1429	0.9692	127.24
ENSSSCG00000000406	639	1265	0.9692	143.736
ENSSSCG00000014307	639	1687	0.869	107.78
ENSSSCG00000008740	639	2708	0.9871	67.1439
ENSSSCG00000001414	637	1071	0.8758	169.24
ENSSSCG00000014670	637	1932	0.9886	93.8181
ENSSSCG00000014565	636	1548	0.7804	116.907
ENSSSCG00000003211	636	2066	0.9763	87.5953
ENSSSCG00000001475	636	2396	0.9274	75.5309
ENSSSCG00000005384	635	681	0.9207	265.327
ENSSSCG00000017286	634	2527	0.9877	71.3901
ENSSSCG00000012790	634	3186	0.9859	56.6236
ENSSSCG00000010425	634	1098	0.6767	164.301
ENSSSCG00000007500	634	408	0.875	442.164
ENSSSCG00000015973	634	981	0.8705	183.897
ENSSSCG00000007829	633	3165	0.9453	56.9094
ENSSSCG00000016709	633	1340	0.9694	134.417
ENSSSCG00000008774	632	1963	0.9022	91.6117
ENSSSCG00000011322	631	2927	0.971	61.3424
ENSSSCG00000008756	631	3020	0.9682	59.4534
ENSSSCG00000002885	631	1614	0.9963	111.245
ENSSSCG00000009473	629	14360	0.6574	12.4638
ENSSSCG00000000712	629	4518	0.9701	39.6149
ENSSSCG00000016677	628	2475	0.9693	72.2002
ENSSSCG00000000379	628	3696	0.9911	48.3484
ENSSSCG00000010309	628	5782	0.8748	30.9055
ENSSSCG00000015478	628	1572	0.9561	113.674
ENSSSCG00000010011	627	2294	0.9577	77.7729
ENSSSCG00000010292	627	2718	0.9912	65.6406
ENSSSCG00000014442	627	3464	0.9642	51.5043
ENSSSCG00000016842	626	8584	0.8105	20.751
ENSSSCG00000003709	626	10347	0.6374	17.2153
ENSSSCG00000003396	625	3124	0.9776	56.9276
ENSSSCG00000007289	625	2085	0.9923	85.2959
ENSSSCG00000012981	623	1745	0.9857	101.589
ENSSSCG00000006544	623	1671	0.9431	106.088
ENSSSCG00000008701	622	1115	0.9848	158.734
ENSSSCG00000004307	620	1678	0.9779	105.137
ENSSSCG00000007469	620	3454	0.9557	51.0768
ENSSSCG00000005459	619	5914	0.9121	29.7827
ENSSSCG00000017472	618	1567	0.9853	112.221
ENSSSCG00000016509	618	2144	0.9851	82.0197
ENSSSCG00000016095	618	1802	0.9367	97.5861
ENSSSCG00000002682	617	3820	0.9775	45.9596
ENSSSCG00000016061	616	3691	0.8919	47.4888
ENSSSCG00000013221	615	153	0.9869	1143.77
ENSSSCG00000010035	615	1096	0.9863	159.668
ENSSSCG00000003780	615	1758	0.9386	99.5429
ENSSSCG00000012982	614	2577	0.9903	67.7966
ENSSSCG00000014101	614	3923	0.9783	44.5353
ENSSSCG00000012251	614	8783	0.7454	19.8921
ENSSSCG00000005643	613	3600	0.9781	48.4521
ENSSSCG00000015599	612	2430	0.9687	71.6637
ENSSSCG00000012822	612	1936	0.9974	89.9498
ENSSSCG00000002406	612	1387	0.9582	125.554
ENSSSCG00000014564	612	785	0.6981	221.838
ENSSSCG00000006468	612	1352	0.9127	128.804
ENSSSCG00000002042	611	1613	0.9783	107.786
ENSSSCG00000007272	610	1283	0.9532	135.287
ENSSSCG00000016856	610	1528	0.962	113.595
ENSSSCG00000004484	609	6247	0.6954	27.7396
ENSSSCG00000009602	608	1728	0.9751	100.118
ENSSSCG00000008061	607	821	0.9805	210.378
ENSSSCG00000007228	607	1203	0.8936	143.574
ENSSSCG00000001656	607	3023	0.6983	57.1353
ENSSSCG00000009168	607	3314	0.99	52.1183
ENSSSCG00000017287	606	1419	0.9718	121.519
ENSSSCG00000017643	606	1335	0.9948	129.165
ENSSSCG00000000232	604	1631	0.9951	105.375
ENSSSCG00000009570	604	3333	0.9637	51.5651
ENSSSCG00000001708	603	2850	0.9639	60.2042
ENSSSCG00000013431	603	742	0.996	231.242
ENSSSCG00000010574	602	1818	0.967	94.223
ENSSSCG00000012396	601	6793	0.8588	25.1749
ENSSSCG00000017584	600	2457	0.9919	69.4865
ENSSSCG00000012893	600	2037	0.9921	83.8136
ENSSSCG00000016272	600	3283	0.9333	52.0037
ENSSSCG00000012970	599	1267	0.9771	134.525
ENSSSCG00000007362	597	1153	0.8794	147.333
ENSSSCG00000007746	597	2201	0.9496	77.1807
ENSSSCG00000017732	596	1963	0.947	86.3933
ENSSSCG00000010401	596	4304	0.9626	39.4029
ENSSSCG00000000036	596	2291	0.9625	74.0245
ENSSSCG00000005915	596	1684	0.981	100.707
ENSSSCG00000005671	596	2603	0.9939	65.1518
ENSSSCG00000000916	594	1419	0.9873	119.113
ENSSSCG00000004431	594	1403	0.9038	120.471
ENSSSCG00000011229	594	3032	0.9845	55.7457
ENSSSCG00000006785	594	1519	0.9026	111.271
ENSSSCG00000008697	593	12747	0.7916	13.2373
ENSSSCG00000003512	592	5859	0.8775	28.751
ENSSSCG00000000034	592	2464	0.8912	68.3652
ENSSSCG00000017213	591	947	0.9937	177.579
ENSSSCG00000016324	590	1879	0.7334	89.3469
ENSSSCG00000000526	588	1110	0.7775	150.733
ENSSSCG00000002743	588	1786	0.9849	93.6807
ENSSSCG00000015413	588	1416	0.9901	118.159
ENSSSCG00000012277	588	745	0.8872	224.582
ENSSSCG00000014264	588	1229	0.7364	136.138
ENSSSCG00000005976	588	680	0.9853	246.05
ENSSSCG00000008569	586	1607	0.977	103.761
ENSSSCG00000001654	586	3128	0.9137	53.3071
ENSSSCG00000007968	586	2516	0.996	66.2737
ENSSSCG00000016063	585	1389	0.9928	119.842
ENSSSCG00000004522	585	2522	0.927	66.0032
ENSSSCG00000001818	584	2787	0.9849	59.6252
ENSSSCG00000011152	584	1734	0.6344	95.8336
ENSSSCG00000002433	583	1578	0.9658	105.127
ENSSSCG00000017804	583	2038	0.9961	81.3989
ENSSSCG00000013259	583	2570	0.9844	64.549
ENSSSCG00000010508	582	2337	0.9765	70.8628
ENSSSCG00000002841	582	2923	0.9891	56.6563
ENSSSCG00000002770	581	886	0.9797	186.594
ENSSSCG00000009628	581	3400	0.995	48.6241
ENSSSCG00000013477	581	1861	0.2182	88.835
ENSSSCG00000003559	580	5142	0.9022	32.0959
ENSSSCG00000006527	579	607	0.9094	271.421
ENSSSCG00000007109	579	3334	0.9808	49.416
ENSSSCG00000005514	578	1716	0.9901	95.844
ENSSSCG00000012965	577	977	0.8854	168.049
ENSSSCG00000015988	577	2354	0.647	69.7467
ENSSSCG00000001817	576	2394	0.9971	68.4625
ENSSSCG00000012890	575	2638	0.986	62.0222
ENSSSCG00000005590	575	987	0.9777	165.77
ENSSSCG00000006084	574	1655	0.9909	98.6889
ENSSSCG00000010773	574	2924	0.9812	55.8584
ENSSSCG00000000257	574	2433	0.9396	67.1311
ENSSSCG00000010834	573	6271	0.7866	25.9999
ENSSSCG00000002471	573	838	0.9535	194.565
ENSSSCG00000015096	573	1165	0.6575	139.953
ENSSSCG00000007739	572	2264	0.9744	71.8909
ENSSSCG00000013114	572	1893	0.635	85.9804
ENSSSCG00000003558	572	2835	0.8705	57.4113
ENSSSCG00000006358	571	1621	0.9796	100.232
ENSSSCG00000007606	571	12079	0.6841	13.4511
ENSSSCG00000015440	570	2342	0.9586	69.2536
ENSSSCG00000017169	570	2671	0.9221	60.7233
ENSSSCG00000012848	569	2842	0.9599	56.9695
ENSSSCG00000012703	569	1869	0.9925	86.6278
ENSSSCG00000001094	567	1431	0.993	112.745
ENSSSCG00000006862	567	2507	0.9765	64.3551
ENSSSCG00000003872	567	3265	0.977	49.4145
ENSSSCG00000011421	567	880	0.9341	183.339
ENSSSCG00000017906	567	1559	0.9987	103.488
ENSSSCG00000008164	567	3254	0.901	49.5815
ENSSSCG00000017668	565	1797	0.9232	89.4653
ENSSSCG00000014017	565	2213	0.9702	72.6476
ENSSSCG00000009422	564	2749	0.8025	58.3793
ENSSSCG00000016013	563	4452	0.9587	35.9838
ENSSSCG00000017360	561	2711	0.9937	58.8827
ENSSSCG00000002374	561	2544	0.9858	62.748
ENSSSCG00000009828	561	1566	0.9521	101.935
ENSSSCG00000003853	560	2222	0.7876	71.7131
ENSSSCG00000016367	560	1967	0.9563	81.0099
ENSSSCG00000013735	560	1041	0.9933	153.071
ENSSSCG00000007000	560	13767	0.5579	11.5745
ENSSSCG00000013427	560	1338	0.9611	119.093
ENSSSCG00000010253	559	3128	0.8558	50.851
ENSSSCG00000007815	559	6549	0.936	24.288
ENSSSCG00000017783	558	6627	0.8505	23.9592
ENSSSCG00000017688	558	2698	0.9722	58.85
ENSSSCG00000004163	557	3607	0.9232	43.9403
ENSSSCG00000003787	557	2805	0.9725	56.5037
ENSSSCG00000006325	557	934	0.7366	169.692
ENSSSCG00000003683	556	862	0.9814	183.536
ENSSSCG00000004091	555	5366	0.9419	29.4304
ENSSSCG00000017754	555	1005	0.9741	157.138
ENSSSCG00000017091	555	2367	0.8741	66.7189
ENSSSCG00000015092	553	1282	0.9594	122.741
ENSSSCG00000008466	552	864	0.9606	181.794
ENSSSCG00000017156	552	3603	0.9542	43.5942
ENSSSCG00000003870	551	4375	0.8658	35.8367
ENSSSCG00000016406	551	2878	0.9979	54.4772
ENSSSCG00000013059	550	903	0.9646	173.312
ENSSSCG00000005913	550	1220	0.9697	128.279
ENSSSCG00000011372	550	1667	0.9652	93.8818
ENSSSCG00000006232	549	1713	0.9679	91.1946
ENSSSCG00000003385	548	600	0.9783	259.886
ENSSSCG00000016017	548	2756	0.9829	56.579
ENSSSCG00000011447	548	1265	0.8949	123.266
ENSSSCG00000012639	547	5431	0.8122	28.659
ENSSSCG00000001396	547	1339	0.9358	116.241
ENSSSCG00000017339	547	1918	0.9812	81.1508
ENSSSCG00000003432	547	2140	0.957	72.7324
ENSSSCG00000016186	545	863	0.9641	179.697
ENSSSCG00000008559	544	2522	0.9548	61.3773
ENSSSCG00000008336	543	1970	0.9817	78.431
ENSSSCG00000003488	543	5913	0.8982	26.1304
ENSSSCG00000015200	543	1483	0.9865	104.187
ENSSSCG00000006845	542	1928	0.9881	79.992
ENSSSCG00000012903	542	3961	0.9881	38.9358
ENSSSCG00000016372	541	2024	0.959	76.0573
ENSSSCG00000016855	540	2919	0.974	52.6398
ENSSSCG00000005072	540	1001	0.966	153.502
ENSSSCG00000004020	539	1043	0.953	147.048
ENSSSCG00000002905	539	1589	0.9698	96.5204
ENSSSCG00000017902	538	3679	0.9728	41.6109
ENSSSCG00000017771	538	2573	0.9914	59.4972
ENSSSCG00000010306	538	3887	0.9838	39.3842
ENSSSCG00000013315	537	1393	0.9828	109.693
ENSSSCG00000012318	537	2733	0.9759	55.9099
ENSSSCG00000001727	537	2053	0.9893	74.4286
ENSSSCG00000001695	536	1875	0.9541	81.3425
ENSSSCG00000007951	536	6426	0.8469	23.7344
ENSSSCG00000010707	536	1968	0.9746	77.4986
ENSSSCG00000012148	536	1760	0.9722	86.6575
ENSSSCG00000014136	536	10498	0.5597	14.5282
ENSSSCG00000017929	536	671	0.9881	227.298
ENSSSCG00000010907	535	1696	0.9599	89.7599
ENSSSCG00000016438	535	2354	0.949	64.6698
ENSSSCG00000001686	535	1544	0.6036	98.5963
ENSSSCG00000010132	535	1355	0.9601	112.349
ENSSSCG00000015552	534	981	0.9766	154.891
ENSSSCG00000010299	534	1890	0.9524	80.3959
ENSSSCG00000010226	534	7685	0.8358	19.772
ENSSSCG00000005621	534	1464	0.9747	103.79
ENSSSCG00000006020	533	687	0.5691	220.762
ENSSSCG00000013917	533	3622	0.955	41.8729
ENSSSCG00000014794	533	5641	0.9555	26.8859
ENSSSCG00000016019	531	3925	0.9447	38.4954
ENSSSCG00000005608	531	3102	0.9829	48.7087
ENSSSCG00000001754	531	1312	0.8925	115.164
ENSSSCG00000011351	531	603	0.9834	250.571
ENSSSCG00000005318	531	1491	0.896	101.338
ENSSSCG00000012149	530	1970	0.9655	76.5533
ENSSSCG00000013780	529	942	0.9894	159.793
ENSSSCG00000009834	529	4495	0.8665	33.4873
ENSSSCG00000007166	529	3290	0.9331	45.7524
ENSSSCG00000010569	529	3121	0.9808	48.2299
ENSSSCG00000017882	529	4051	0.9558	37.1576
ENSSSCG00000011102	529	3256	0.9853	46.2302
ENSSSCG00000005029	529	1016	0.9793	148.155
ENSSSCG00000001914	529	2108	0.9749	71.4068
ENSSSCG00000007279	528	633	0.97	237.347
ENSSSCG00000017836	528	2452	0.9943	61.2728
ENSSSCG00000008382	528	9882	0.689	15.2035
ENSSSCG00000013391	527	1221	0.9631	122.814
ENSSSCG00000015782	527	1871	0.9455	80.1477
ENSSSCG00000003550	527	2143	0.9216	69.975
ENSSSCG00000013604	526	2073	0.9735	72.2006
ENSSSCG00000009138	526	2178	0.9426	68.7198
ENSSSCG00000000572	526	1856	0.9483	80.6421
ENSSSCG00000009119	526	2307	0.8908	64.8772
ENSSSCG00000002547	526	1794	0.9588	83.4291
ENSSSCG00000012247	525	1620	0.9747	92.2144
ENSSSCG00000010399	524	2543	0.9894	58.6326
ENSSSCG00000001971	524	8414	0.7648	17.7208
ENSSSCG00000002956	523	1468	0.8576	101.375
ENSSSCG00000011540	522	4742	0.7429	31.323
ENSSSCG00000013598	522	2639	0.9845	56.2841
ENSSSCG00000006889	522	3342	0.8399	44.4445
ENSSSCG00000015122	522	1008	0.9147	147.355
ENSSSCG00000010053	522	3760	0.9734	39.5036
ENSSSCG00000003136	522	1577	0.9772	94.1875
ENSSSCG00000015943	521	1602	0.9988	92.54
ENSSSCG00000006100	520	5615	0.8613	26.3517
ENSSSCG00000010991	520	1741	0.9891	84.9882
ENSSSCG00000017366	519	2076	0.9624	71.1368
ENSSSCG00000012757	519	1147	0.9512	128.753
ENSSSCG00000001946	518	1630	0.9687	90.4266
ENSSSCG00000014852	518	2155	0.9861	68.3969
ENSSSCG00000011074	517	5754	0.9101	25.5667
ENSSSCG00000017248	517	3306	0.9743	44.4981
ENSSSCG00000016101	517	1981	0.9652	74.2609
ENSSSCG00000010010	516	2281	0.9974	64.3693
ENSSSCG00000010283	516	1086	0.9411	135.199
ENSSSCG00000005183	515	2450	0.9739	59.813
ENSSSCG00000001918	514	1471	0.9898	99.4271
ENSSSCG00000008509	513	3500	0.9263	41.7065
ENSSSCG00000004481	513	1698	0.9629	85.9674
ENSSSCG00000005387	512	1687	0.8429	86.3593
ENSSSCG00000012680	510	1630	0.9564	89.0301
ENSSSCG00000015298	510	970	0.9753	149.607
ENSSSCG00000013484	510	1665	0.9766	87.1586
ENSSSCG00000001723	509	1862	0.9495	77.7844
ENSSSCG00000000899	509	1451	0.9897	99.817
ENSSSCG00000003220	509	1306	0.9655	110.899
ENSSSCG00000003514	508	7911	0.8028	18.272
ENSSSCG00000005906	508	3401	0.958	42.5022
ENSSSCG00000003387	508	3617	0.8748	39.964
ENSSSCG00000006389	507	750	0.9533	192.354
ENSSSCG00000000970	507	3491	0.9785	41.325
ENSSSCG00000006919	507	1893	0.8864	76.2099
ENSSSCG00000007174	506	1872	0.9786	76.9129
ENSSSCG00000009898	506	8493	0.7463	16.9529
ENSSSCG00000011676	506	1463	0.9508	98.4148
ENSSSCG00000006512	506	1494	0.8862	96.3727
ENSSSCG00000006061	504	841	0.9465	170.525
ENSSSCG00000007558	504	6877	0.8985	20.8538
ENSSSCG00000000223	503	1996	0.9639	71.707
ENSSSCG00000013572	502	4365	0.9233	32.7246
ENSSSCG00000004156	502	1525	0.943	93.6673
ENSSSCG00000006736	502	2352	0.98	60.7324
ENSSSCG00000016925	502	2783	0.9637	51.3269
ENSSSCG00000015555	502	4818	0.8958	29.6477
ENSSSCG00000006231	501	8976	0.8083	15.8821
ENSSSCG00000017155	501	1446	0.9322	98.5879
ENSSSCG00000017777	501	1556	0.9923	91.6183
ENSSSCG00000013523	500	3001	0.8937	47.4087
ENSSSCG00000008573	499	1506	0.9973	94.2822
ENSSSCG00000003120	499	1101	0.9973	128.964
ENSSSCG00000013429	498	1605	0.9632	88.2894
ENSSSCG00000012604	498	1414	0.9406	100.215
ENSSSCG00000016695	498	1839	0.9897	77.0552
ENSSSCG00000008452	497	4327	0.9217	32.6831
ENSSSCG00000003694	496	2167	0.9409	65.1294
ENSSSCG00000017033	496	2153	0.9847	65.5529
ENSSSCG00000015567	496	2626	0.933	53.7454
ENSSSCG00000015392	495	1282	0.9774	109.868
ENSSSCG00000015311	495	2295	0.9068	61.3729
ENSSSCG00000007097	494	3146	0.8573	44.681
ENSSSCG00000014804	494	1171	0.9829	120.04
ENSSSCG00000006309	493	1745	0.9576	80.3907
ENSSSCG00000006297	493	1715	0.9662	81.7969
ENSSSCG00000004537	493	1940	0.9356	72.3102
ENSSSCG00000004570	492	1343	0.8548	104.242
ENSSSCG00000006323	492	1251	0.9249	111.908
ENSSSCG00000015842	492	1558	0.9249	89.857
ENSSSCG00000010579	492	5924	0.9009	23.6322
ENSSSCG00000009823	492	1019	0.9696	137.387
ENSSSCG00000010038	492	345	0.5159	405.789
ENSSSCG00000011863	492	1940	0.933	72.1635
ENSSSCG00000012963	491	2553	0.9839	54.7249
ENSSSCG00000000019	491	1964	0.9252	71.1368
ENSSSCG00000007478	491	7818	0.7858	17.8706
ENSSSCG00000010123	491	657	0.9878	212.652
ENSSSCG00000008368	491	1904	0.9753	73.3785
ENSSSCG00000014901	490	5350	0.8895	26.0613
ENSSSCG00000001958	489	3830	0.9862	36.3299
ENSSSCG00000003458	489	890	0.9921	156.341
ENSSSCG00000015480	489	2847	0.9951	48.8737
ENSSSCG00000006568	488	4991	0.9269	27.8219
ENSSSCG00000001046	488	2556	0.9018	54.3267
ENSSSCG00000010184	487	597	0.9682	232.118
ENSSSCG00000010798	486	2443	0.9423	56.6066
ENSSSCG00000013144	486	2154	0.9786	64.2014
ENSSSCG00000008041	486	13027	0.6379	10.6156
ENSSSCG00000001038	486	944	0.9767	146.494
ENSSSCG00000008040	485	5536	0.9256	24.9287
ENSSSCG00000009359	485	2840	0.937	48.5934
ENSSSCG00000013107	484	1797	0.9616	76.6393
ENSSSCG00000010583	484	1064	0.9756	129.437
ENSSSCG00000011798	484	1665	0.9435	82.7152
ENSSSCG00000008461	484	1784	0.5818	77.1978
ENSSSCG00000006647	483	1575	0.986	87.2611
ENSSSCG00000004192	483	1488	0.996	92.3631
ENSSSCG00000010952	482	5178	0.9347	26.4874
ENSSSCG00000004556	481	1804	0.995	75.8687
ENSSSCG00000014411	481	4033	0.8919	33.9368
ENSSSCG00000013553	480	2630	0.9856	51.9326
ENSSSCG00000007115	480	1740	0.9828	78.4958
ENSSSCG00000008268	480	1342	0.9724	101.775
ENSSSCG00000012534	479	867	0.985	157.207
ENSSSCG00000000295	478	1413	0.9873	96.2587
ENSSSCG00000016772	478	2899	0.9855	46.9174
ENSSSCG00000015802	478	2186	0.9721	62.2203
ENSSSCG00000003511	478	2036	0.973	66.8043
ENSSSCG00000017940	477	1235	0.9628	109.902
ENSSSCG00000011709	476	987	0.9787	137.228
ENSSSCG00000010332	476	1049	0.9542	129.118
ENSSSCG00000016742	476	2121	0.9849	63.8588
ENSSSCG00000015025	475	944	0.9333	143.178
ENSSSCG00000014791	475	2825	0.9448	47.8442
ENSSSCG00000008397	475	2055	0.9455	65.7712
ENSSSCG00000016590	474	1988	0.9879	67.8447
ENSSSCG00000006638	474	1264	0.9905	106.705
ENSSSCG00000004294	474	2138	0.935	63.0848
ENSSSCG00000006340	473	2360	0.9449	57.03
ENSSSCG00000001116	473	393	0.9822	342.47
ENSSSCG00000005205	473	6282	0.8688	21.4248
ENSSSCG00000017224	473	582	0.9639	231.256
ENSSSCG00000003090	472	1959	0.9592	68.5586
ENSSSCG00000003746	472	879	0.4152	152.794
ENSSSCG00000005073	472	4400	0.932	30.5241
ENSSSCG00000002629	471	2295	0.9473	58.3973
ENSSSCG00000000253	471	1245	0.9229	107.648
ENSSSCG00000001430	470	2600	0.9615	51.4374
ENSSSCG00000004747	470	2062	0.9888	64.858
ENSSSCG00000015784	470	3013	0.93	44.3867
ENSSSCG00000011027	470	3120	0.9696	42.8645
ENSSSCG00000015331	469	1300	0.9962	102.656
ENSSSCG00000008915	469	1083	0.9852	123.225
ENSSSCG00000013383	469	1104	0.9013	120.881
ENSSSCG00000004527	468	534	0.4588	249.378
ENSSSCG00000011930	467	1549	0.9677	85.7867
ENSSSCG00000000136	467	2697	0.9707	49.2709
ENSSSCG00000008312	466	5865	0.8696	22.6085
ENSSSCG00000005477	466	3694	0.9727	35.8958
ENSSSCG00000010705	466	438	0.9954	302.737
ENSSSCG00000007667	465	1798	0.9772	73.5898
ENSSSCG00000015853	464	14996	0.5462	8.80434
ENSSSCG00000001866	463	1830	0.9399	71.992
ENSSSCG00000015948	463	1610	0.9925	81.8294
ENSSSCG00000000908	462	1102	0.9664	119.293
ENSSSCG00000007278	462	2067	0.985	63.5998
ENSSSCG00000017913	462	826	0.9818	159.153
ENSSSCG00000015424	461	1577	0.9391	83.1809
ENSSSCG00000009509	461	3879	0.6316	33.817
ENSSSCG00000000033	460	778	0.9846	168.241
ENSSSCG00000017728	460	3280	0.9851	39.906
ENSSSCG00000009881	460	2172	0.9825	60.2632
ENSSSCG00000005122	460	4362	0.8847	30.0073
ENSSSCG00000009099	460	1707	0.9953	76.6794
ENSSSCG00000014559	459	1981	0.7506	65.9299
ENSSSCG00000003182	459	3930	0.8036	33.2334
ENSSSCG00000017177	459	1479	0.975	88.3077
ENSSSCG00000007942	459	1662	0.9789	78.5843
ENSSSCG00000010383	458	9948	0.6357	13.1004
ENSSSCG00000002771	457	4540	0.9546	28.6427
ENSSSCG00000006925	457	2052	0.923	63.3714
ENSSSCG00000010928	457	5193	0.9284	25.041
ENSSSCG00000010849	457	2686	0.927	48.4133
ENSSSCG00000010017	456	3281	0.9674	39.5469
ENSSSCG00000006238	456	3054	0.91	42.4864
ENSSSCG00000013034	456	3998	0.9677	32.4546
ENSSSCG00000011107	456	1508	0.9781	86.0434
ENSSSCG00000008484	456	1080	0.9546	120.142
ENSSSCG00000004948	456	1491	0.9805	87.0245
ENSSSCG00000011562	456	1330	0.9797	97.559
ENSSSCG00000000964	455	2458	0.9898	52.6725
ENSSSCG00000010587	455	1656	0.9764	78.1817
ENSSSCG00000002698	455	1314	0.8805	98.5304
ENSSSCG00000003642	455	3132	0.8285	41.3375
ENSSSCG00000006628	454	2717	0.837	47.5467
ENSSSCG00000003643	454	1887	0.983	68.4602
ENSSSCG00000014210	454	592	0.9916	218.217
ENSSSCG00000010921	454	2326	0.9437	55.5393
ENSSSCG00000003389	454	297	0.9899	434.964
ENSSSCG00000008008	454	1236	0.9862	104.518
ENSSSCG00000002874	453	486	0.9938	265.226
ENSSSCG00000012023	453	738	0.9905	174.661
ENSSSCG00000002426	452	2973	0.9489	43.2611
ENSSSCG00000010159	452	1302	0.9931	98.7829
ENSSSCG00000006070	452	228	0.9956	564.102
ENSSSCG00000004209	452	4500	0.9198	28.5812
ENSSSCG00000003480	452	3974	0.9587	32.3642
ENSSSCG00000000706	452	1788	0.9983	71.9325
ENSSSCG00000004535	451	2395	0.9061	53.5828
ENSSSCG00000004260	451	1241	0.9573	103.409
ENSSSCG00000001420	450	4744	0.7742	26.9912
ENSSSCG00000007260	450	1085	0.9853	118.015
ENSSSCG00000004610	448	2565	0.9669	49.6987
ENSSSCG00000018051	448	1623	0.984	78.5441
ENSSSCG00000013640	448	2549	0.9631	50.0106
ENSSSCG00000013307	447	1394	0.9168	91.2429
ENSSSCG00000004658	447	7539	0.8491	16.8713
ENSSSCG00000009807	447	2038	0.9789	62.4105
ENSSSCG00000002444	447	2265	0.9099	56.1557
ENSSSCG00000004561	447	14894	0.5448	8.53985
ENSSSCG00000009660	446	1940	0.9912	65.4165
ENSSSCG00000006665	446	1551	0.9594	81.8234
ENSSSCG00000016725	446	4627	0.8904	27.4277
ENSSSCG00000009217	445	3200	0.8597	39.5698
ENSSSCG00000014878	445	2267	0.9691	55.8551
ENSSSCG00000016420	445	1720	0.9849	73.6183
ENSSSCG00000016750	445	1718	0.8149	73.704
ENSSSCG00000012114	444	2140	0.979	59.0369
ENSSSCG00000007227	444	1002	0.9701	126.087
ENSSSCG00000011501	443	1576	0.9778	79.9837
ENSSSCG00000012808	443	1382	0.9551	91.2116
ENSSSCG00000011448	442	1466	0.9939	85.7912
ENSSSCG00000002795	441	2397	0.9875	52.351
ENSSSCG00000016408	441	1650	0.84	76.0517
ENSSSCG00000006642	441	2016	0.9955	62.2447
ENSSSCG00000008019	440	2215	0.9973	56.524
ENSSSCG00000007306	440	2180	0.9693	57.4315
ENSSSCG00000015099	440	4488	0.9508	27.8968
ENSSSCG00000002752	440	7938	0.8022	15.7723
ENSSSCG00000010930	440	2057	0.9645	60.8657
ENSSSCG00000002283	440	2787	0.9824	44.9231
ENSSSCG00000017475	440	1726	0.9959	72.5381
ENSSSCG00000007330	440	890	0.9933	140.675
ENSSSCG00000008048	439	1011	0.9407	123.557
ENSSSCG00000011357	439	1211	0.9942	103.151
ENSSSCG00000000191	439	4158	0.9622	30.0424
ENSSSCG00000010966	439	735	0.9293	169.954
ENSSSCG00000001424	438	3883	0.9596	32.0967
ENSSSCG00000001651	438	2608	0.9329	47.7882
ENSSSCG00000005264	438	1818	0.9758	68.5543
ENSSSCG00000015246	437	3043	0.9142	40.8633
ENSSSCG00000000290	437	1313	0.9764	94.7046
ENSSSCG00000012322	437	4740	0.7108	26.2336
ENSSSCG00000002689	436	1848	0.9951	67.1334
ENSSSCG00000009625	436	1577	0.9791	78.67
ENSSSCG00000013629	436	4334	0.9499	28.6254
ENSSSCG00000009072	436	1838	0.9255	67.4987
ENSSSCG00000005638	436	1016	0.7726	122.109
ENSSSCG00000017707	435	2186	0.9277	56.6231
ENSSSCG00000013037	435	1299	0.9246	95.2872
ENSSSCG00000010955	435	1903	0.8844	65.0436
ENSSSCG00000003761	435	4365	0.8939	28.3569
ENSSSCG00000005668	435	1599	0.9837	77.4096
ENSSSCG00000016636	434	2507	0.9741	49.2595
ENSSSCG00000000806	434	4704	0.8907	26.2529
ENSSSCG00000010156	434	3956	0.9598	31.2168
ENSSSCG00000017934	433	1250	0.9456	98.5671
ENSSSCG00000011874	433	4868	0.8843	25.31
ENSSSCG00000003938	432	3183	0.9705	38.619
ENSSSCG00000010726	432	1435	0.9735	85.6616
ENSSSCG00000012325	431	4074	0.9671	30.103
ENSSSCG00000007240	431	2028	0.9413	60.4733
ENSSSCG00000004696	430	1925	0.974	63.5612
ENSSSCG00000012856	430	1143	0.9965	107.047
ENSSSCG00000009440	430	2750	0.8989	44.4928
ENSSSCG00000004618	430	1393	0.9368	87.8358
ENSSSCG00000001999	429	1794	0.9911	68.0439
ENSSSCG00000000366	429	2319	0.9901	52.6394
ENSSSCG00000013444	429	1638	0.9811	74.5243
ENSSSCG00000013634	428	1402	0.9914	86.866
ENSSSCG00000010111	428	2222	0.9761	54.8093
ENSSSCG00000003106	428	939	0.9095	129.698
ENSSSCG00000004912	427	822	0.9586	147.812
ENSSSCG00000005745	427	1573	0.9777	77.242
ENSSSCG00000015825	427	4014	0.9791	30.2695
ENSSSCG00000016298	427	3399	0.947	35.7463
ENSSSCG00000002244	426	1218	0.9606	99.5214
ENSSSCG00000005273	426	1543	0.8905	78.5594
ENSSSCG00000009185	426	1524	0.9245	79.5388
ENSSSCG00000010497	426	2181	0.9821	55.5787
ENSSSCG00000002269	426	3308	0.8945	36.6436
ENSSSCG00000003903	426	555	0.9784	218.409
ENSSSCG00000009032	425	948	0.4736	127.566
ENSSSCG00000016711	425	1547	0.8759	78.1723
ENSSSCG00000005724	425	8163	0.7671	14.8147
ENSSSCG00000011373	425	3069	0.9677	39.4045
ENSSSCG00000008971	425	3122	0.9753	38.7356
ENSSSCG00000007284	424	6760	0.7706	17.8473
ENSSSCG00000016951	423	3848	0.2126	31.2795
ENSSSCG00000003820	423	2725	0.9527	44.1701
ENSSSCG00000006572	422	3818	0.9379	31.4507
ENSSSCG00000017386	422	2123	0.9732	56.561
ENSSSCG00000010854	422	3111	0.9437	38.5982
ENSSSCG00000005533	422	1888	0.9899	63.6011
ENSSSCG00000014036	421	705	0.9943	169.921
ENSSSCG00000017578	421	2406	0.9456	49.7898
ENSSSCG00000003812	421	2418	0.9557	49.5427
ENSSSCG00000016708	421	1459	0.9733	82.1072
ENSSSCG00000012836	421	2262	0.9085	52.9595
ENSSSCG00000009759	421	2643	0.9376	45.3251
ENSSSCG00000000393	421	4237	0.8879	28.2734
ENSSSCG00000007898	420	995	0.9809	120.11
ENSSSCG00000003181	420	1435	0.3568	83.2821
ENSSSCG00000017419	419	1766	0.9694	67.5115
ENSSSCG00000000662	419	1635	0.8905	72.9206
ENSSSCG00000006363	419	1046	0.9589	113.982
ENSSSCG00000006371	418	1570	0.9796	75.7584
ENSSSCG00000013052	418	1459	0.9472	81.5221
ENSSSCG00000010824	418	4336	0.9442	27.431
ENSSSCG00000017477	418	3009	0.9784	39.5283
ENSSSCG00000009956	418	2546	0.9568	46.7167
ENSSSCG00000001418	417	1935	0.9752	61.321
ENSSSCG00000008900	417	2041	0.9887	58.1363
ENSSSCG00000011698	417	857	0.9288	138.455
ENSSSCG00000008510	417	4336	0.7878	27.3654
ENSSSCG00000010107	417	2400	0.9663	49.4401
ENSSSCG00000017935	417	1275	0.978	93.0637
ENSSSCG00000000365	416	966	0.9814	122.538
ENSSSCG00000003264	416	2852	0.9099	41.5048
ENSSSCG00000006261	416	1757	0.975	67.3714
ENSSSCG00000002995	416	1802	0.9856	65.689
ENSSSCG00000013930	416	3854	0.8871	30.714
ENSSSCG00000003166	416	1090	0.3119	108.598
ENSSSCG00000008408	415	1185	0.7435	99.6515
ENSSSCG00000017394	415	1657	0.9499	71.2656
ENSSSCG00000014337	415	1848	0.9275	63.8999
ENSSSCG00000017513	415	3108	0.9604	37.9946
ENSSSCG00000000864	415	1038	0.9933	113.764
ENSSSCG00000017731	415	1471	0.9646	80.2767
ENSSSCG00000013863	414	978	0.9724	120.452
ENSSSCG00000017750	414	1380	0.987	85.3641
ENSSSCG00000009853	413	1734	0.9406	67.7728
ENSSSCG00000013402	413	4018	0.9017	29.2479
ENSSSCG00000011062	413	1706	0.9244	68.8851
ENSSSCG00000002843	413	2159	0.9963	54.4317
ENSSSCG00000006250	413	1909	0.9099	61.56
ENSSSCG00000018049	413	1906	0.8982	61.6569
ENSSSCG00000017907	413	1597	0.9023	73.5867
ENSSSCG00000017198	412	2291	0.986	51.1713
ENSSSCG00000003660	412	2215	0.9743	52.9271
ENSSSCG00000009414	412	4926	0.8536	23.7989
ENSSSCG00000003707	412	4674	0.9056	25.082
ENSSSCG00000007088	412	1597	0.9637	73.4085
ENSSSCG00000003603	411	4948	0.9113	23.6356
ENSSSCG00000002676	411	1088	0.9035	107.49
ENSSSCG00000008828	411	1094	0.9954	106.9
ENSSSCG00000009664	411	3235	0.9756	36.1511
ENSSSCG00000003150	410	1257	0.6547	92.8117
ENSSSCG00000002382	410	1006	0.9881	115.969
ENSSSCG00000009978	410	3426	0.9612	34.0526
ENSSSCG00000007521	409	2257	0.9628	51.5639
ENSSSCG00000001477	409	1731	0.9087	67.2327
ENSSSCG00000006970	409	3501	0.9472	33.2419
ENSSSCG00000009786	409	4001	0.9663	29.0877
ENSSSCG00000000058	409	915	0.8098	127.191
ENSSSCG00000002312	409	842	0.9501	138.218
ENSSSCG00000012909	408	627	0.9904	185.16
ENSSSCG00000001501	408	2979	0.9352	38.9712
ENSSSCG00000008676	408	1284	0.9821	90.4169
ENSSSCG00000008414	407	2267	0.9479	51.0854
ENSSSCG00000004421	407	1671	0.9695	69.3062
ENSSSCG00000011338	407	4905	0.9032	23.6107
ENSSSCG00000002470	407	2947	0.9817	39.2978
ENSSSCG00000004639	406	3952	0.9274	29.2323
ENSSSCG00000007195	406	1339	0.9851	86.2779
ENSSSCG00000002711	406	1084	0.9742	106.574
ENSSSCG00000007465	406	1705	0.9941	67.7573
ENSSSCG00000004544	405	1769	0.9582	65.1451
ENSSSCG00000005099	405	831	0.4874	138.678
ENSSSCG00000009178	405	794	0.9383	145.141
ENSSSCG00000009850	404	3141	0.8994	36.5989
ENSSSCG00000000431	404	3365	0.9513	34.1626
ENSSSCG00000017087	404	1323	0.6221	86.8912
ENSSSCG00000009944	404	1876	0.9888	61.2777
ENSSSCG00000017558	404	2237	0.9088	51.3889
ENSSSCG00000008043	403	2598	0.9638	44.1388
ENSSSCG00000001697	403	2709	0.9372	42.3302
ENSSSCG00000013178	403	2735	0.9941	41.9278
ENSSSCG00000013155	403	1472	0.9918	77.9025
ENSSSCG00000016874	403	1724	0.9223	66.5154
ENSSSCG00000016430	403	2404	0.9621	47.7007
ENSSSCG00000007918	402	828	0.2645	138.15
ENSSSCG00000004267	402	5859	0.8145	19.5235
ENSSSCG00000005969	402	2859	0.9678	40.0098
ENSSSCG00000015089	402	1687	0.9911	67.8055
ENSSSCG00000001429	401	12477	0.4483	9.1451
ENSSSCG00000002707	401	1001	0.986	113.989
ENSSSCG00000016127	401	2616	0.8941	43.6175
ENSSSCG00000010739	401	1968	0.9736	57.9794
ENSSSCG00000014361	401	703	0.9957	162.309
ENSSSCG00000009946	400	2544	0.9654	44.7401
ENSSSCG00000006387	400	1497	0.9826	76.0313
ENSSSCG00000012269	400	2205	0.9855	51.6185
ENSSSCG00000007281	400	981	0.9939	116.023
ENSSSCG00000006388	400	2403	0.9634	47.3653
ENSSSCG00000013445	400	1925	0.9496	59.1267
ENSSSCG00000013592	400	1564	0.9712	72.7742
ENSSSCG00000004432	400	2075	0.9152	54.8525
ENSSSCG00000017874	399	1309	0.9992	86.7336
ENSSSCG00000012885	398	4976	0.8842	22.7592
ENSSSCG00000015815	398	2927	0.9908	38.6914
ENSSSCG00000010682	398	1346	0.9785	84.138
ENSSSCG00000010081	398	1622	0.9883	69.8211
ENSSSCG00000015769	397	1122	0.9759	100.682
ENSSSCG00000013855	397	906	0.9724	124.686
ENSSSCG00000017119	397	813	0.968	138.949
ENSSSCG00000013747	397	1513	0.879	74.6631
ENSSSCG00000005516	397	1199	0.9625	94.2162
ENSSSCG00000015650	397	1523	0.9777	74.1728
ENSSSCG00000015504	397	1346	0.9435	83.9266
ENSSSCG00000013856	396	1901	0.9679	59.2744
ENSSSCG00000001362	396	6196	0.7832	18.186
ENSSSCG00000002372	396	6907	0.8462	16.314
ENSSSCG00000014339	396	1169	0.9495	96.3907
ENSSSCG00000002540	396	1736	0.8243	64.9082
ENSSSCG00000012633	396	1647	0.9921	68.4157
ENSSSCG00000001242	395	2883	0.9646	38.9858
ENSSSCG00000002876	395	2385	0.9522	47.1263
ENSSSCG00000003477	395	1339	0.8648	83.9403
ENSSSCG00000013318	395	1653	0.8397	67.9952
ENSSSCG00000012654	395	2513	0.9893	44.7259
ENSSSCG00000011375	395	4275	0.8961	26.2915
ENSSSCG00000002554	395	1828	0.9896	61.4858
ENSSSCG00000002897	395	656	0.9223	171.336
ENSSSCG00000011226	395	1430	0.986	78.5987
ENSSSCG00000000075	394	2754	0.9749	40.7086
ENSSSCG00000010878	394	1101	0.7929	101.827
ENSSSCG00000008167	394	1588	0.9421	70.5992
ENSSSCG00000017209	394	1371	0.9344	81.7736
ENSSSCG00000011511	393	4051	0.9227	27.6048
ENSSSCG00000016676	393	971	0.9969	115.167
ENSSSCG00000017723	392	742	0.9232	150.327
ENSSSCG00000006495	392	2404	0.9156	46.3987
ENSSSCG00000012634	392	6515	0.7444	17.1209
ENSSSCG00000001385	392	641	0.9922	174.013
ENSSSCG00000002558	391	4749	0.9394	23.4277
ENSSSCG00000002851	391	1039	0.9971	107.082
ENSSSCG00000004446	391	1110	0.8919	100.232
ENSSSCG00000012837	391	1354	0.9882	82.1698
ENSSSCG00000007582	391	3438	0.8866	32.3612
ENSSSCG00000008857	390	1732	0.9561	64.0724
ENSSSCG00000009223	390	1376	0.9593	80.6493
ENSSSCG00000012078	390	1633	0.9473	67.9568
ENSSSCG00000014157	390	1564	0.9405	70.9549
ENSSSCG00000016911	390	3306	0.9555	33.5673
ENSSSCG00000011284	389	4782	0.8467	23.147
ENSSSCG00000016954	389	2839	0.9803	38.9887
ENSSSCG00000002142	389	4280	0.9322	25.8619
ENSSSCG00000015662	389	975	0.9744	113.527
ENSSSCG00000003904	388	2928	0.9344	37.7064
ENSSSCG00000010070	388	1665	0.9784	66.3089
ENSSSCG00000002307	388	810	0.9358	136.302
ENSSSCG00000017280	388	1324	0.898	83.3869
ENSSSCG00000003291	387	994	0.9517	110.784
ENSSSCG00000016744	387	943	0.9406	116.776
ENSSSCG00000003006	387	2038	0.7331	54.0332
ENSSSCG00000000687	387	2714	0.9591	40.5747
ENSSSCG00000010683	387	2515	0.9817	43.7852
ENSSSCG00000014205	386	1332	0.9857	82.4589
ENSSSCG00000001921	386	5085	0.85	21.5998
ENSSSCG00000002508	386	1918	0.9891	57.2655
ENSSSCG00000007401	386	818	0.9597	134.273
ENSSSCG00000015434	385	1128	0.9317	97.1194
ENSSSCG00000002846	385	1810	0.9481	60.5252
ENSSSCG00000008614	385	3875	0.9048	28.2711
ENSSSCG00000013888	385	3649	0.9329	30.0221
ENSSSCG00000006137	385	3355	0.9714	32.653
ENSSSCG00000013936	385	693	0.785	158.082
ENSSSCG00000012026	385	2527	0.9786	43.3521
ENSSSCG00000002266	385	6052	0.8501	18.1016
ENSSSCG00000008975	384	810	0.9815	134.896
ENSSSCG00000005012	384	765	0.9699	142.832
ENSSSCG00000008439	383	1601	0.6458	68.0709
ENSSSCG00000010058	383	1166	0.8902	93.4662
ENSSSCG00000013768	383	1553	0.9536	70.1749
ENSSSCG00000000037	383	2302	0.9431	47.3421
ENSSSCG00000003976	383	1794	0.9036	60.7478
ENSSSCG00000012642	383	4086	0.9498	26.6719
ENSSSCG00000003885	383	1106	0.9629	98.5367
ENSSSCG00000005990	382	1248	0.9792	87.097
ENSSSCG00000005022	382	6426	0.8458	16.9152
ENSSSCG00000012683	382	1453	0.9601	74.8087
ENSSSCG00000000654	381	1161	0.95	93.3785
ENSSSCG00000016738	381	783	0.9757	138.458
ENSSSCG00000009611	381	3830	0.9141	28.3061
ENSSSCG00000012342	381	1886	0.9809	57.4827
ENSSSCG00000002632	381	3033	0.1227	35.7443
ENSSSCG00000002544	381	3421	0.9562	31.6903
ENSSSCG00000007356	381	4121	0.9609	26.3073
ENSSSCG00000001089	381	2759	0.9935	39.2941
ENSSSCG00000006567	381	2521	0.9611	43.0038
ENSSSCG00000015888	380	1736	0.9286	62.2857
ENSSSCG00000010823	379	3641	0.9308	29.6192
ENSSSCG00000001382	379	3209	0.9364	33.6065
ENSSSCG00000014331	378	5900	0.861	18.2303
ENSSSCG00000015244	378	2312	0.5009	46.522
ENSSSCG00000006630	378	1351	0.9837	79.6142
ENSSSCG00000006989	378	2093	0.9522	51.3898
ENSSSCG00000017043	378	2010	0.9965	53.5119
ENSSSCG00000010835	377	1779	0.9241	60.3003
ENSSSCG00000013526	377	3072	0.8988	34.92
ENSSSCG00000006091	377	527	0.8501	203.557
ENSSSCG00000013401	377	2384	0.9811	44.9976
ENSSSCG00000010943	377	2729	0.5859	39.309
ENSSSCG00000003839	376	1436	0.8294	74.5054
ENSSSCG00000003605	376	501	0.8443	213.552
ENSSSCG00000003702	376	2606	0.9371	41.0552
ENSSSCG00000012448	376	1635	0.9382	65.4371
ENSSSCG00000001655	375	894	0.7528	119.357
ENSSSCG00000006624	375	2078	0.9264	51.3499
ENSSSCG00000005640	375	2695	0.9306	39.5938
ENSSSCG00000009699	375	1224	0.9551	87.1774
ENSSSCG00000002518	374	2051	0.3379	51.8872
ENSSSCG00000000536	374	1682	0.9417	63.2703
ENSSSCG00000005308	373	5004	0.9123	21.2102
ENSSSCG00000002441	373	2463	0.9127	43.0922
ENSSSCG00000006657	373	1395	0.9849	76.0832
ENSSSCG00000007492	373	2960	0.9669	35.8568
ENSSSCG00000010594	373	1818	0.9648	58.3807
ENSSSCG00000017042	373	1651	0.9897	64.2859
ENSSSCG00000005247	373	4366	0.8692	24.3097
ENSSSCG00000011535	373	1190	0.9765	89.19
ENSSSCG00000009241	372	1668	0.9742	63.4602
ENSSSCG00000005319	372	3077	0.9412	34.4009
ENSSSCG00000012867	372	2029	0.8162	52.1693
ENSSSCG00000010083	372	2147	0.9655	49.3021
ENSSSCG00000008068	372	3642	0.9102	29.0641
ENSSSCG00000011346	372	6224	0.7841	17.007
ENSSSCG00000006201	372	6009	0.8311	17.6155
ENSSSCG00000003035	372	1501	0.9214	70.5207
ENSSSCG00000013883	372	2110	0.9773	50.1666
ENSSSCG00000013931	372	3043	0.9655	34.7853
ENSSSCG00000004133	372	1553	0.9549	68.1594
ENSSSCG00000006923	372	2377	0.8835	44.5316
ENSSSCG00000010685	371	1753	0.9515	60.2208
ENSSSCG00000009778	371	1225	0.9298	86.1771
ENSSSCG00000005833	371	584	0.9863	180.765
ENSSSCG00000015232	371	1903	0.9117	55.474
ENSSSCG00000017200	371	3772	0.9666	27.987
ENSSSCG00000007467	371	1008	0.9474	104.729
ENSSSCG00000004568	370	755	0.7272	139.447
ENSSSCG00000004730	370	2292	0.9494	45.9348
ENSSSCG00000013467	370	1589	0.978	66.257
ENSSSCG00000001025	370	6990	0.6986	15.0619
ENSSSCG00000002879	370	2692	0.9643	39.1094
ENSSSCG00000003950	370	2651	0.7771	39.7142
ENSSSCG00000005711	370	4564	0.8324	23.068
ENSSSCG00000000025	369	1309	0.9947	80.2123
ENSSSCG00000014627	369	1275	0.9882	82.3513
ENSSSCG00000014633	369	1010	0.4426	103.958
ENSSSCG00000006824	368	1964	0.9822	53.3164
ENSSSCG00000010261	368	1089	0.9385	96.1555
ENSSSCG00000014811	368	2700	0.94	38.7827
ENSSSCG00000012793	368	6434	0.8587	16.275
ENSSSCG00000013456	367	1737	0.9816	60.1202
ENSSSCG00000001858	367	862	0.7158	121.147
ENSSSCG00000011235	367	2123	0.968	49.1893
ENSSSCG00000010256	367	1920	0.9281	54.39
ENSSSCG00000008490	367	765	0.9895	136.508
ENSSSCG00000016434	367	1094	0.9424	95.4559
ENSSSCG00000009657	366	2358	0.9707	44.1664
ENSSSCG00000012884	366	3631	0.959	28.682
ENSSSCG00000017184	366	1976	0.9666	52.7046
ENSSSCG00000001010	366	1996	0.9484	52.1765
ENSSSCG00000017289	366	3173	0.9026	32.822
ENSSSCG00000004958	365	2240	0.9335	46.3659
ENSSSCG00000002254	365	2313	0.7938	44.9026
ENSSSCG00000004293	365	3018	0.9208	34.4134
ENSSSCG00000017016	365	3742	0.7787	27.7551
ENSSSCG00000003196	364	1594	0.9699	64.9781
ENSSSCG00000009589	364	2546	0.945	40.6815
ENSSSCG00000010795	364	710	0.9028	145.881
ENSSSCG00000007683	364	1185	0.9755	87.4052
ENSSSCG00000008692	364	1305	0.9525	79.3679
ENSSSCG00000011684	364	2690	0.9669	38.5038
ENSSSCG00000003342	363	2201	0.9914	46.9289
ENSSSCG00000017779	363	3605	0.9104	28.652
ENSSSCG00000005038	363	1598	0.9812	64.6374
ENSSSCG00000011782	363	4027	0.9267	25.6495
ENSSSCG00000011866	362	6099	0.4879	16.889
ENSSSCG00000011640	362	1266	0.9155	81.3634
ENSSSCG00000008655	361	2565	0.9852	40.0474
ENSSSCG00000009793	361	4641	0.9282	22.1335
ENSSSCG00000008328	361	739	0.9391	139.001
ENSSSCG00000012619	361	1956	0.9744	52.5161
ENSSSCG00000006571	361	3684	0.8792	27.8831
ENSSSCG00000012042	360	549	0.9199	186.588
ENSSSCG00000003582	360	2067	0.9478	49.5583
ENSSSCG00000002989	359	1885	0.992	54.1923
ENSSSCG00000006979	359	1665	0.8817	61.3528
ENSSSCG00000003776	359	2002	0.9171	51.0252
ENSSSCG00000013432	358	1457	0.9979	69.9162
ENSSSCG00000001063	358	2106	0.9734	48.3703
ENSSSCG00000015962	358	2272	0.9894	44.8362
ENSSSCG00000001587	358	1348	0.974	75.5696
ENSSSCG00000004727	358	1233	0.9448	82.6179
ENSSSCG00000013005	357	2498	0.9964	40.6659
ENSSSCG00000004050	357	1279	0.9492	79.424
ENSSSCG00000000489	357	824	0.9854	123.281
ENSSSCG00000010759	357	1240	0.9573	81.922
ENSSSCG00000010585	356	1605	0.9769	63.1145
ENSSSCG00000002457	356	2846	0.9677	35.5934
ENSSSCG00000002787	356	1625	0.9674	62.3377
ENSSSCG00000010243	356	4322	0.6138	23.4379
ENSSSCG00000013475	356	2420	0.9744	41.859
ENSSSCG00000006054	356	1872	0.984	54.1126
ENSSSCG00000011445	355	4170	0.9343	24.224
ENSSSCG00000000137	355	1431	0.9811	70.59
ENSSSCG00000011332	355	2506	0.9737	40.309
ENSSSCG00000012896	355	1556	0.9518	64.9192
ENSSSCG00000002368	355	5777	0.8163	17.4856
ENSSSCG00000009865	355	2238	0.9607	45.1359
ENSSSCG00000011270	354	989	0.8605	101.85
ENSSSCG00000016734	354	1751	0.8692	57.527
ENSSSCG00000016026	354	2078	0.9557	48.4743
ENSSSCG00000012621	354	1803	0.9706	55.8678
ENSSSCG00000005904	354	988	0.9393	101.953
ENSSSCG00000009145	353	1076	0.9433	93.3505
ENSSSCG00000011849	353	3559	0.9528	28.2229
ENSSSCG00000004973	353	4237	0.898	23.7067
ENSSSCG00000000622	353	516	0.2984	194.661
ENSSSCG00000010329	353	4194	0.897	23.9497
ENSSSCG00000005997	353	6174	0.7608	16.2691
ENSSSCG00000010996	352	1641	0.9122	61.0363
ENSSSCG00000009886	352	2273	0.9798	44.0654
ENSSSCG00000002868	352	1077	0.987	92.9996
ENSSSCG00000007817	352	2331	0.8975	42.9689
ENSSSCG00000007433	352	2988	0.8758	33.5209
ENSSSCG00000013036	352	640	0.9219	156.501
ENSSSCG00000009872	351	2107	0.9839	47.402
ENSSSCG00000017525	351	768	0.9961	130.047
ENSSSCG00000012969	351	1229	0.9707	81.2661
ENSSSCG00000015689	351	2188	0.9433	45.6472
ENSSSCG00000013017	351	1677	0.9863	59.5564
ENSSSCG00000002550	350	529	0.9565	188.264
ENSSSCG00000007800	350	1570	0.9344	63.4341
ENSSSCG00000006554	350	1402	0.9208	71.0353
ENSSSCG00000005672	349	1415	0.9788	70.1816
ENSSSCG00000016211	349	3016	0.9758	32.9267
ENSSSCG00000007984	349	1200	0.9633	82.7558
ENSSSCG00000009876	349	1806	0.9928	54.9872
ENSSSCG00000007133	349	2299	0.9308	43.1957
ENSSSCG00000010145	349	6804	0.7303	14.5954
ENSSSCG00000000981	348	1452	0.9711	68.1973
ENSSSCG00000016078	348	809	0.8665	122.401
ENSSSCG00000005451	348	2752	0.9698	35.982
ENSSSCG00000002289	348	1785	0.8258	55.4747
ENSSSCG00000015573	348	2982	0.9755	33.2067
ENSSSCG00000011398	348	2232	0.9552	44.3649
ENSSSCG00000012068	347	1758	0.992	56.1649
ENSSSCG00000003612	347	832	0.9411	118.675
ENSSSCG00000008659	347	1403	0.861	70.3762
ENSSSCG00000004759	347	2383	0.9052	41.4343
ENSSSCG00000016620	347	1522	0.9507	64.8738
ENSSSCG00000003638	347	1310	0.9481	75.3724
ENSSSCG00000005437	347	1811	0.9972	54.5212
ENSSSCG00000011893	347	470	0.9553	210.081
ENSSSCG00000016502	347	2404	0.968	41.0723
ENSSSCG00000005829	345	1167	0.9957	84.1206
ENSSSCG00000015271	345	1002	0.9501	97.9728
ENSSSCG00000015056	345	1193	0.8458	82.2873
ENSSSCG00000016444	345	1237	0.8779	79.3604
ENSSSCG00000009868	344	3291	0.9328	29.743
ENSSSCG00000015443	344	2307	0.9749	42.4292
ENSSSCG00000014218	344	1419	0.9507	68.9811
ENSSSCG00000011710	344	1413	0.9929	69.274
ENSSSCG00000012336	344	2123	0.9892	46.1066
ENSSSCG00000010286	343	922	0.9555	105.856
ENSSSCG00000013029	343	545	0.9101	179.082
ENSSSCG00000007007	343	1357	0.9801	71.9231
ENSSSCG00000013232	343	1425	0.9109	68.491
ENSSSCG00000010651	342	3262	0.8559	29.833
ENSSSCG00000011643	342	2621	0.9168	37.129
ENSSSCG00000003491	342	1416	0.9174	68.7254
ENSSSCG00000007681	342	3678	0.7548	26.4587
ENSSSCG00000011702	342	1010	0.9881	96.3516
ENSSSCG00000012971	342	1670	0.9407	58.2725
ENSSSCG00000000784	342	8008	0.7415	12.1522
ENSSSCG00000009906	342	1318	0.8718	73.8355
ENSSSCG00000010917	342	1076	0.9721	90.4416
ENSSSCG00000007843	341	1021	0.954	95.0348
ENSSSCG00000007586	341	2063	0.9782	47.0337
ENSSSCG00000010674	341	1430	0.979	67.8536
ENSSSCG00000009963	341	1670	0.9856	58.1021
ENSSSCG00000003352	341	2635	0.8562	36.8237
ENSSSCG00000013229	341	1216	0.6817	79.7949
ENSSSCG00000013419	341	1517	0.9809	63.9621
ENSSSCG00000017953	341	2592	0.973	37.4346
ENSSSCG00000006697	340	1814	0.9338	53.333
ENSSSCG00000005841	339	1471	0.983	65.5754
ENSSSCG00000002962	339	2644	0.9671	36.4832
ENSSSCG00000010576	339	2461	0.9256	39.1961
ENSSSCG00000012062	339	6293	0.7262	15.3284
ENSSSCG00000004785	339	1002	0.9531	96.2689
ENSSSCG00000006955	339	1640	0.9927	58.818
ENSSSCG00000010411	339	1462	0.9843	65.9791
ENSSSCG00000017196	339	1416	0.9703	68.1225
ENSSSCG00000006461	339	4957	0.902	19.4597
ENSSSCG00000017291	338	964	0.9855	99.7686
ENSSSCG00000015084	338	431	0.8863	223.148
ENSSSCG00000011538	338	1611	0.8057	59.7001
ENSSSCG00000013018	338	4659	0.9414	20.6433
ENSSSCG00000008217	338	2167	0.9455	44.3825
ENSSSCG00000003093	338	3813	0.9279	25.2234
ENSSSCG00000007763	338	1842	0.9756	52.2133
ENSSSCG00000014172	337	3190	0.9618	30.0603
ENSSSCG00000005587	337	2420	0.9591	39.625
ENSSSCG00000010686	337	2045	0.9892	46.8911
ENSSSCG00000017015	337	2131	0.9737	44.9988
ENSSSCG00000010345	337	1530	0.9235	62.6748
ENSSSCG00000017136	336	1963	0.9924	48.705
ENSSSCG00000017204	336	5665	0.8147	16.8769
ENSSSCG00000007320	336	934	0.9904	102.364
ENSSSCG00000016349	336	1326	0.9532	72.1024
ENSSSCG00000017904	336	1681	0.8483	56.8756
ENSSSCG00000012832	336	8301	0.7268	11.5176
ENSSSCG00000014280	336	4460	0.8778	21.4367
ENSSSCG00000004174	336	540	0.9185	177.052
ENSSSCG00000003267	336	1541	0.9968	62.0427
ENSSSCG00000012572	335	5171	0.8896	18.4342
ENSSSCG00000006463	335	3736	0.9237	25.5148
ENSSSCG00000002926	335	972	0.965	98.0692
ENSSSCG00000000905	335	642	0.9065	148.479
ENSSSCG00000007101	334	909	0.9846	104.553
ENSSSCG00000001819	334	3586	0.9325	26.5027
ENSSSCG00000005921	334	4025	0.566	23.6121
ENSSSCG00000005664	334	2732	0.9799	34.7872
ENSSSCG00000003350	334	3501	0.8769	27.1462
ENSSSCG00000014305	334	1295	0.939	73.389
ENSSSCG00000009556	334	2927	0.9491	32.4697
ENSSSCG00000007580	334	1664	0.9766	57.1146
ENSSSCG00000000684	334	2703	0.9223	35.1605
ENSSSCG00000006066	334	2624	0.96	36.219
ENSSSCG00000003695	333	2783	0.9483	34.0475
ENSSSCG00000015486	333	894	0.9955	105.989
ENSSSCG00000003578	333	1251	0.9249	75.7428
ENSSSCG00000001904	333	2077	0.8358	45.6207
ENSSSCG00000016446	333	1115	0.8987	84.9813
ENSSSCG00000011405	332	1737	0.9793	54.3867
ENSSSCG00000012956	332	2754	0.9601	34.3027
ENSSSCG00000011411	332	1574	0.9428	60.0188
ENSSSCG00000014044	332	7176	0.7589	13.1647
ENSSSCG00000013848	331	1241	0.9879	75.8945
ENSSSCG00000014047	331	2817	0.9748	33.4345
ENSSSCG00000015199	331	1164	0.9759	80.915
ENSSSCG00000017795	331	1708	0.9865	55.1435
ENSSSCG00000002806	330	1816	0.9681	51.7074
ENSSSCG00000005929	330	3738	0.9502	25.1205
ENSSSCG00000007743	330	563	0.8472	166.786
ENSSSCG00000009567	330	2918	0.8924	32.1798
ENSSSCG00000001509	330	2400	0.9758	39.1252
ENSSSCG00000002899	330	916	0.9618	102.512
ENSSSCG00000005920	330	1923	0.9527	48.8302
ENSSSCG00000017047	329	2165	0.9464	43.2407
ENSSSCG00000013878	329	1025	0.9444	91.3327
ENSSSCG00000004779	329	2982	0.9396	31.3937
ENSSSCG00000014881	329	1344	0.9963	69.6548
ENSSSCG00000013055	329	1121	0.9831	83.5112
ENSSSCG00000007484	329	5965	0.8184	15.6942
ENSSSCG00000008681	329	1858	0.9919	50.3854
ENSSSCG00000009819	329	2844	0.77	32.917
ENSSSCG00000003602	329	1305	0.9747	71.7364
ENSSSCG00000006533	329	2962	0.9784	31.6057
ENSSSCG00000015203	329	3063	0.9367	30.5635
ENSSSCG00000003278	328	1937	0.5994	48.1835
ENSSSCG00000000180	328	841	0.7955	110.977
ENSSSCG00000011628	328	7470	0.7474	12.4942
ENSSSCG00000017480	328	1906	0.9643	48.9672
ENSSSCG00000014023	327	2670	0.9191	34.849
ENSSSCG00000013245	327	2301	0.9783	40.4376
ENSSSCG00000002815	327	2073	0.8948	44.8852
ENSSSCG00000004517	327	2372	0.9722	39.2272
ENSSSCG00000008516	327	702	0.9174	132.545
ENSSSCG00000008412	327	5567	0.8202	16.714
ENSSSCG00000008222	326	950	0.8674	97.6446
ENSSSCG00000002664	326	3776	0.9447	24.5663
ENSSSCG00000016577	326	757	0.8864	122.539
ENSSSCG00000004368	326	2374	0.9431	39.0743
ENSSSCG00000001570	326	1410	0.9894	65.7889
ENSSSCG00000014258	325	1531	0.9778	60.4035
ENSSSCG00000003197	325	2160	0.9435	42.8138
ENSSSCG00000000921	325	1539	0.8928	60.0896
ENSSSCG00000011296	325	2082	0.9669	44.4178
ENSSSCG00000012166	325	1532	0.9915	60.3641
ENSSSCG00000011438	325	2460	0.972	37.5926
ENSSSCG00000004132	324	2118	0.8357	43.5285
ENSSSCG00000013510	324	1814	0.9542	50.8232
ENSSSCG00000011214	324	2478	0.9112	37.2047
ENSSSCG00000002907	324	385	0.7818	239.463
ENSSSCG00000004524	324	3486	0.881	26.4467
ENSSSCG00000007809	323	1584	0.9842	58.0232
ENSSSCG00000001881	323	3435	0.8952	26.7565
ENSSSCG00000009230	323	10672	0.6379	8.61214
ENSSSCG00000013582	323	2651	0.951	34.6695
ENSSSCG00000005174	323	942	0.9958	97.5677
ENSSSCG00000002895	323	5431	0.8341	16.923
ENSSSCG00000003614	322	1118	0.9741	81.9537
ENSSSCG00000001439	322	1535	0.8684	59.69
ENSSSCG00000003193	322	2182	0.984	41.9909
ENSSSCG00000005006	322	1826	0.9655	50.1775
ENSSSCG00000007496	322	1525	0.9626	60.0814
ENSSSCG00000009310	322	806	0.7692	113.678
ENSSSCG00000017950	322	1832	0.8777	50.0132
ENSSSCG00000017497	321	4127	0.8842	22.1322
ENSSSCG00000017199	321	1941	0.9531	47.058
ENSSSCG00000010302	321	5064	0.7792	18.0371
ENSSSCG00000012983	321	2714	0.9937	33.655
ENSSSCG00000014538	321	1344	0.9911	67.961
ENSSSCG00000003479	321	1195	0.9565	76.4348
ENSSSCG00000008553	320	1896	0.9842	48.0248
ENSSSCG00000013766	320	2506	0.9529	36.3348
ENSSSCG00000017925	320	1551	0.9394	58.7073
ENSSSCG00000007248	320	4380	0.9025	20.7888
ENSSSCG00000001003	320	1325	0.9887	68.7208
ENSSSCG00000011370	320	2145	0.9114	42.4499
ENSSSCG00000006009	320	1939	0.8128	46.9598
ENSSSCG00000002723	320	2424	0.9224	37.564
ENSSSCG00000015337	319	617	0.7115	147.116
ENSSSCG00000006166	319	690	0.9797	131.552
ENSSSCG00000015878	319	3597	0.9119	25.2351
ENSSSCG00000006733	319	3729	0.9391	24.3418
ENSSSCG00000009123	318	2562	0.9079	35.3185
ENSSSCG00000010357	318	4117	0.8907	21.9786
ENSSSCG00000009916	318	1966	0.9791	46.0254
ENSSSCG00000003591	318	2609	0.9506	34.6823
ENSSSCG00000006490	318	3597	0.9038	25.156
ENSSSCG00000008344	318	2350	0.9498	38.5047
ENSSSCG00000007167	318	2712	0.9528	33.365
ENSSSCG00000003195	318	1731	0.974	52.2738
ENSSSCG00000004826	318	1165	0.9296	77.6704
ENSSSCG00000012077	317	2454	0.5289	36.7569
ENSSSCG00000013370	317	393	0.9771	229.52
ENSSSCG00000012160	317	1955	0.9862	46.1388
ENSSSCG00000013539	317	1818	0.9873	49.6158
ENSSSCG00000016031	316	1761	0.9869	51.0601
ENSSSCG00000003395	316	3865	0.9053	23.2644
ENSSSCG00000001000	316	1708	0.7916	52.6446
ENSSSCG00000006759	316	1279	0.9953	70.3025
ENSSSCG00000005011	316	3619	0.9218	24.8458
ENSSSCG00000012274	316	861	0.9837	104.433
ENSSSCG00000007181	315	1604	0.9339	55.8805
ENSSSCG00000006892	315	2587	0.9602	34.6472
ENSSSCG00000002545	315	1278	0.939	70.1349
ENSSSCG00000006830	315	1026	0.9337	87.361
ENSSSCG00000009970	314	219	0.9452	407.981
ENSSSCG00000011342	314	3966	0.9201	22.5284
ENSSSCG00000003152	314	1497	0.9379	59.6846
ENSSSCG00000007776	314	881	0.9875	101.416
ENSSSCG00000017822	314	2311	0.9624	38.662
ENSSSCG00000000862	314	2853	0.9295	31.3171
ENSSSCG00000002392	314	2352	0.9677	37.988
ENSSSCG00000005620	313	2313	0.9689	38.5055
ENSSSCG00000000502	313	1987	0.9129	44.823
ENSSSCG00000003743	313	1972	0.998	45.1639
ENSSSCG00000013004	313	1650	0.9521	53.9777
ENSSSCG00000000059	313	2077	0.8849	42.8807
ENSSSCG00000013045	313	1222	0.9714	72.8832
ENSSSCG00000010748	312	2700	0.9656	32.881
ENSSSCG00000001784	312	980	0.9531	90.5905
ENSSSCG00000003263	312	1837	0.9608	48.3281
ENSSSCG00000005302	312	1573	0.7762	56.4391
ENSSSCG00000001988	312	3429	0.8661	25.8906
ENSSSCG00000003139	312	1735	0.9251	51.1693
ENSSSCG00000012938	312	1197	0.8956	74.1677
ENSSSCG00000011166	312	2450	0.9171	36.2362
ENSSSCG00000001549	312	1543	0.9793	57.5364
ENSSSCG00000000403	312	5983	0.8312	14.8385
ENSSSCG00000002295	311	1273	0.8539	69.5162
ENSSSCG00000002415	311	1959	0.4987	45.1731
ENSSSCG00000009962	311	2608	0.911	33.9318
ENSSSCG00000011546	311	2494	0.9362	35.4828
ENSSSCG00000005667	311	5667	0.8576	15.6157
ENSSSCG00000017104	311	2662	0.9515	33.2435
ENSSSCG00000008493	311	3334	0.8923	26.5429
ENSSSCG00000002998	310	1318	0.8634	66.9269
ENSSSCG00000013364	310	949	0.9715	92.9501
ENSSSCG00000015845	310	1490	0.9711	59.2011
ENSSSCG00000000144	310	1162	0.8873	75.9119
ENSSSCG00000013614	310	997	0.988	88.475
ENSSSCG00000012116	310	1596	0.9812	55.2692
ENSSSCG00000013764	310	3349	0.9504	26.3391
ENSSSCG00000008016	309	1012	0.9684	86.8825
ENSSSCG00000012171	309	1051	0.9334	83.6585
ENSSSCG00000015688	309	1152	0.9783	76.3238
ENSSSCG00000008057	309	1466	0.9911	59.9762
ENSSSCG00000008600	309	3252	0.9117	27.0372
ENSSSCG00000014388	308	1734	0.9712	50.5424
ENSSSCG00000004029	308	1498	0.972	58.505
ENSSSCG00000003348	308	1319	0.8203	66.4447
ENSSSCG00000000702	308	1942	0.9773	45.129
ENSSSCG00000005260	308	3547	0.578	24.7084
ENSSSCG00000002340	308	1531	0.9928	57.244
ENSSSCG00000017336	307	1047	0.9723	83.4346
ENSSSCG00000010894	307	3542	0.9661	24.6629
ENSSSCG00000016957	307	2601	0.8897	33.5855
ENSSSCG00000001995	307	1695	0.9558	51.5374
ENSSSCG00000016795	307	687	0.9782	127.156
ENSSSCG00000012495	307	2441	0.9619	35.787
ENSSSCG00000017236	306	1259	0.9643	69.1592
ENSSSCG00000003236	306	1932	0.9783	45.068
ENSSSCG00000000421	306	1935	0.9943	44.9982
ENSSSCG00000009658	306	1314	0.9551	66.2644
ENSSSCG00000012991	306	174	0.9885	500.411
ENSSSCG00000011955	306	1180	0.9534	73.7893
ENSSSCG00000011827	305	2260	0.9668	38.4013
ENSSSCG00000005303	305	3481	0.9698	24.9316
ENSSSCG00000008123	305	1797	0.9683	48.2954
[truncated: 10,915 more rows]

## Sheet: LW-i.gene.rpkm
S1 Table-3. Expression statistics for reference genes in the porcine (LW-i) transcriptome
GeneID	Uniq_reads_num(3723171)	Length	Coverage	RPKM
ENSSSCG00000018075	119788	1545	0.9955	20824.4
ENSSSCG00000018081	60685	681	0.9912	23934.3
ENSSSCG00000009619	53475	1156	0.8054	12424.5
ENSSSCG00000018082	47966	784	0.9987	16432.5
ENSSSCG00000018087	45714	1378	0.9985	8910.19
ENSSSCG00000018078	41742	688	0.9956	16295.7
ENSSSCG00000004489	39523	1165	0.9794	9111.94
ENSSSCG00000010336	37953	1897	0.9963	5373.61
ENSSSCG00000007585	36335	1859	0.9973	5249.68
ENSSSCG00000018091	33051	1821	0.9978	4874.85
ENSSSCG00000000660	26098	4669	0.9946	1501.31
ENSSSCG00000018094	22158	1140	0.9982	5220.51
ENSSSCG00000018065	19875	957	0.9916	5578.05
ENSSSCG00000018069	19491	1044	0.9904	5014.42
ENSSSCG00000013551	19009	4963	0.8118	1028.73
ENSSSCG00000001453	14649	1289	0.9798	3052.4
ENSSSCG00000016034	14191	3987	0.9997	955.991
ENSSSCG00000016174	14116	8284	0.997	457.676
ENSSSCG00000008229	14102	1577	0.9994	2401.8
ENSSSCG00000010041	13573	884	0.7274	4123.92
ENSSSCG00000018092	13153	528	0.9981	6690.8
ENSSSCG00000008245	13150	465	0.9742	7595.56
ENSSSCG00000007978	13070	625	0.9408	5616.72
ENSSSCG00000003525	12782	1311	0.881	2618.68
ENSSSCG00000017083	11995	1849	0.8459	1742.41
ENSSSCG00000012119	11227	619	0.9144	4871.47
ENSSSCG00000001231	10850	1537	0.8517	1896.02
ENSSSCG00000001227	10752	1736	0.9349	1663.51
ENSSSCG00000003153	10509	804	0.9988	3510.69
ENSSSCG00000009544	9920	5382	0.9974	495.057
ENSSSCG00000008203	9629	955	0.9958	2708.1
ENSSSCG00000006681	9557	2237	0.9946	1147.47
ENSSSCG00000010281	8934	2189	0.9845	1096.19
ENSSSCG00000011033	8642	1898	0.9979	1222.94
ENSSSCG00000009403	8320	1676	0.9767	1333.33
ENSSSCG00000018080	8277	204	0.9902	10897.6
ENSSSCG00000014725	8192	895	0.8503	2458.41
ENSSSCG00000013405	7963	3518	0.9656	607.95
ENSSSCG00000009900	7806	1124	0.976	1865.3
ENSSSCG00000001229	7558	1686	0.8843	1204.03
ENSSSCG00000005317	7456	8465	0.9799	236.573
ENSSSCG00000006063	7454	2693	0.9907	743.43
ENSSSCG00000008443	7435	2788	0.9387	716.267
ENSSSCG00000001456	7225	1174	0.9864	1652.94
ENSSSCG00000009222	7165	2848	0.9874	675.714
ENSSSCG00000008939	7130	944	0.9894	2028.64
ENSSSCG00000013060	7090	349	0.9971	5456.42
ENSSSCG00000003524	6594	846	0.9988	2093.46
ENSSSCG00000015476	6480	1814	0.9879	959.455
ENSSSCG00000002366	6399	1370	0.8927	1254.52
ENSSSCG00000015326	6338	4783	0.9923	355.909
ENSSSCG00000007520	6195	3410	0.4279	487.948
ENSSSCG00000016634	6193	2458	0.9947	676.716
ENSSSCG00000004945	6192	1454	0.9725	1143.81
ENSSSCG00000000207	6036	510	0.902	3178.82
ENSSSCG00000013181	5936	1787	0.9983	892.188
ENSSSCG00000017355	5862	2094	0.9981	751.893
ENSSSCG00000010328	5839	977	0.8444	1605.21
ENSSSCG00000001437	5803	1464	0.9816	1064.63
ENSSSCG00000001341	5722	1971	0.9569	779.737
ENSSSCG00000006182	5523	1155	0.8061	1284.34
ENSSSCG00000001701	5520	2572	0.9813	576.441
ENSSSCG00000009545	5438	5484	0.8304	266.335
ENSSSCG00000004970	5328	531	0.9134	2694.99
ENSSSCG00000012405	5295	1465	0.9488	970.768
ENSSSCG00000006558	5269	967	0.9431	1463.49
ENSSSCG00000011272	5268	1112	0.8543	1272.41
ENSSSCG00000013556	5244	2985	0.9397	471.852
ENSSSCG00000006899	5241	1154	0.9489	1219.82
ENSSSCG00000013064	5103	1537	0.9584	891.741
ENSSSCG00000003528	5090	921	0.5342	1484.38
ENSSSCG00000017768	5088	572	0.9423	2389.12
ENSSSCG00000003930	5070	1109	0.8656	1227.9
ENSSSCG00000011399	5033	1972	0.9331	685.499
ENSSSCG00000003088	5003	1133	0.9762	1186.01
ENSSSCG00000018086	4866	297	0.9428	4400.51
ENSSSCG00000018084	4770	346	0.9884	3702.79
ENSSSCG00000002535	4749	1299	0.9985	981.929
ENSSSCG00000006740	4743	3394	0.9938	375.343
ENSSSCG00000013746	4624	1906	0.9921	651.601
ENSSSCG00000017509	4515	802	0.909	1512.06
ENSSSCG00000015716	4452	1766	0.8375	677.098
ENSSSCG00000017905	4428	890	0.9663	1336.3
ENSSSCG00000016023	4424	3627	0.7508	327.608
ENSSSCG00000009361	4382	3026	0.9993	388.947
ENSSSCG00000009097	4380	1597	0.9944	736.642
ENSSSCG00000011101	4318	3815	0.9712	304.001
ENSSSCG00000005512	4233	5190	0.995	219.062
ENSSSCG00000004177	4218	524	0.9427	2162.03
ENSSSCG00000005515	4139	1260	0.9905	882.291
ENSSSCG00000005625	4117	2906	0.9979	380.515
ENSSSCG00000012022	4055	2094	0.9981	520.117
ENSSSCG00000012365	4053	2382	0.9992	457.006
ENSSSCG00000013775	4018	2959	0.9338	364.714
ENSSSCG00000017277	3993	3410	0.9962	314.508
ENSSSCG00000000849	3971	1832	0.9787	582.186
ENSSSCG00000003654	3958	22220	0.8027	47.843
ENSSSCG00000006648	3947	1493	0.9853	710.059
ENSSSCG00000008758	3885	2019	0.9277	516.823
ENSSSCG00000006395	3869	1104	0.9864	941.275
ENSSSCG00000005654	3824	7884	0.9957	130.274
ENSSSCG00000014569	3811	848	0.6167	1207.06
ENSSSCG00000010447	3754	1606	0.8854	627.821
ENSSSCG00000016075	3750	4308	0.9909	233.799
ENSSSCG00000009412	3742	2470	0.9506	406.906
ENSSSCG00000004700	3721	2027	0.9452	493.052
ENSSSCG00000006249	3701	587	0.9353	1693.43
ENSSSCG00000015140	3626	2225	0.5411	437.708
ENSSSCG00000001455	3543	1275	0.7396	746.359
ENSSSCG00000000606	3477	913	0.9321	1022.87
ENSSSCG00000001457	3432	1235	0.9903	746.393
ENSSSCG00000002829	3421	2773	0.9794	331.352
ENSSSCG00000010313	3386	5378	0.9853	169.104
ENSSSCG00000011803	3337	1906	0.978	470.241
ENSSSCG00000014441	3333	3179	0.9994	281.599
ENSSSCG00000003894	3318	1688	0.997	527.948
ENSSSCG00000016991	3299	1861	0.9807	476.127
ENSSSCG00000005267	3280	1863	0.9045	472.877
ENSSSCG00000005169	3256	873	0.8121	1001.74
ENSSSCG00000004578	3202	1455	0.9285	591.079
ENSSSCG00000013907	3198	524	0.9943	1639.21
ENSSSCG00000006652	3196	2365	0.9962	362.963
ENSSSCG00000006556	3156	1643	0.972	515.925
ENSSSCG00000008948	3100	2113	0.9588	394.048
ENSSSCG00000017202	3078	2747	0.9942	300.952
ENSSSCG00000009668	3056	1666	0.9826	492.68
ENSSSCG00000017389	3031	794	0.9811	1025.3
ENSSSCG00000010712	3027	548	0.9526	1483.61
ENSSSCG00000000915	3020	1859	0.9833	436.329
ENSSSCG00000009327	2968	2341	0.991	340.525
ENSSSCG00000013849	2963	1498	0.9439	531.26
ENSSSCG00000000089	2945	1277	0.6899	619.415
ENSSSCG00000005595	2905	1084	0.7251	719.787
ENSSSCG00000000374	2827	522	0.8161	1454.6
ENSSSCG00000005601	2818	2044	0.999	370.294
ENSSSCG00000006752	2809	3305	0.9888	228.28
ENSSSCG00000001711	2760	3122	0.991	237.445
ENSSSCG00000014022	2758	2189	0.9991	338.404
ENSSSCG00000017666	2747	5749	0.9976	128.337
ENSSSCG00000001814	2730	2648	0.9989	276.906
ENSSSCG00000012897	2729	702	0.9516	1044.13
ENSSSCG00000003042	2722	809	0.8986	903.705
ENSSSCG00000013302	2698	2358	0.9818	307.316
ENSSSCG00000015268	2678	2115	0.9896	340.085
ENSSSCG00000012403	2670	5376	0.9985	133.395
ENSSSCG00000009019	2659	921	0.6384	775.436
ENSSSCG00000001528	2619	887	0.9583	793.047
ENSSSCG00000016737	2583	771	0.8366	899.823
ENSSSCG00000003555	2578	1216	0.9992	569.425
ENSSSCG00000010450	2575	2464	0.9959	280.688
ENSSSCG00000002435	2571	1322	0.9773	522.345
ENSSSCG00000000407	2571	1071	0.859	644.762
ENSSSCG00000013460	2565	681	0.9971	1011.64
ENSSSCG00000015545	2557	1717	0.8847	399.988
ENSSSCG00000000694	2545	534	0.9925	1280.07
ENSSSCG00000001770	2544	1434	0.9749	476.491
ENSSSCG00000003672	2530	1839	0.9984	369.51
ENSSSCG00000013889	2528	732	0.8716	927.583
ENSSSCG00000009555	2523	1946	0.9877	348.226
ENSSSCG00000000104	2510	2387	0.9996	282.428
ENSSSCG00000015103	2509	1055	0.6389	638.756
ENSSSCG00000001471	2489	4708	0.9223	141.996
ENSSSCG00000000710	2486	885	0.9887	754.475
ENSSSCG00000001930	2457	2322	0.9978	284.204
ENSSSCG00000012699	2436	2775	0.8512	235.777
ENSSSCG00000000274	2421	1585	0.9905	410.254
ENSSSCG00000009303	2420	894	0.726	727.051
ENSSSCG00000015073	2413	1279	0.8546	506.727
ENSSSCG00000010554	2412	5107	0.9945	126.852
ENSSSCG00000000273	2411	1234	0.9441	524.77
ENSSSCG00000011274	2410	3178	0.9896	203.681
ENSSSCG00000017430	2408	1305	0.9678	495.602
ENSSSCG00000012427	2400	579	0.9948	1113.32
ENSSSCG00000010334	2396	1347	0.9926	477.756
ENSSSCG00000012974	2395	603	0.8624	1066.78
ENSSSCG00000000010	2385	2728	0.9835	234.818
ENSSSCG00000006501	2379	1100	0.9945	580.883
ENSSSCG00000000145	2379	6416	0.3167	99.5903
ENSSSCG00000013418	2350	1118	0.941	564.564
ENSSSCG00000014020	2325	2592	0.9969	240.921
ENSSSCG00000011585	2320	887	0.8985	702.508
ENSSSCG00000017024	2304	2335	0.991	265.022
ENSSSCG00000004002	2283	755	0.9616	812.168
ENSSSCG00000000423	2261	5144	0.9967	118.056
ENSSSCG00000000361	2260	1385	0.717	438.274
ENSSSCG00000008038	2258	1920	0.9948	315.871
ENSSSCG00000001422	2253	3975	0.9899	152.234
ENSSSCG00000004058	2251	1542	0.9981	392.083
ENSSSCG00000000288	2245	1537	0.9876	392.31
ENSSSCG00000012173	2245	1081	0.975	557.799
ENSSSCG00000000675	2231	2337	0.9949	256.406
ENSSSCG00000012328	2225	13659	0.9748	43.752
ENSSSCG00000001427	2194	5393	0.9974	109.268
ENSSSCG00000000676	2193	2878	0.9719	204.661
ENSSSCG00000008898	2192	1193	0.9531	493.5
ENSSSCG00000015663	2188	2068	0.4787	284.174
ENSSSCG00000004789	2186	4312	0.9993	136.163
ENSSSCG00000003292	2174	507	0.9684	1151.7
ENSSSCG00000008602	2165	1449	0.9572	401.307
ENSSSCG00000016057	2153	2986	0.8694	193.661
ENSSSCG00000013059	2149	903	0.9978	639.198
ENSSSCG00000003212	2143	1358	0.986	423.847
ENSSSCG00000009483	2138	393	0.8193	1461.17
ENSSSCG00000004854	2130	5895	0.9189	97.0472
ENSSSCG00000003520	2130	1508	0.9947	379.372
ENSSSCG00000017936	2118	917	0.9793	620.36
ENSSSCG00000015710	2108	2709	0.9291	209.001
ENSSSCG00000010908	2105	2410	0.9842	234.597
ENSSSCG00000003048	2103	865	0.9942	652.995
ENSSSCG00000017957	2088	1734	0.9625	323.421
ENSSSCG00000006502	2083	4100	0.9841	136.456
ENSSSCG00000016128	2078	1092	0.9048	511.105
ENSSSCG00000006237	2078	1636	0.9627	341.153
ENSSSCG00000001409	2075	6684	0.9651	83.3813
ENSSSCG00000018033	2074	687	0.8588	810.847
ENSSSCG00000003692	2069	1287	0.9347	431.786
ENSSSCG00000008056	2066	1153	0.9801	481.269
ENSSSCG00000014802	2065	7124	0.9921	77.8544
ENSSSCG00000000492	2058	1287	0.9308	429.491
ENSSSCG00000001400	2051	1704	0.9818	323.283
ENSSSCG00000002383	2049	2113	0.9858	260.453
ENSSSCG00000000697	2044	6582	0.9824	83.4084
ENSSSCG00000002749	2042	1296	0.8364	423.192
ENSSSCG00000017983	2034	4602	0.9924	118.711
ENSSSCG00000007431	2023	1480	0.9959	367.131
ENSSSCG00000001469	2002	1404	0.9793	382.987
ENSSSCG00000005656	1999	1481	0.9561	362.531
ENSSSCG00000010877	1999	2424	0.9992	221.497
ENSSSCG00000002704	1991	2014	0.9528	265.521
ENSSSCG00000014913	1989	2896	0.9334	184.469
ENSSSCG00000013381	1988	563	0.9165	948.408
ENSSSCG00000010221	1984	1389	0.9978	383.642
ENSSSCG00000001725	1979	4541	0.9826	117.053
ENSSSCG00000013720	1979	3217	0.9845	165.227
ENSSSCG00000016710	1977	1796	0.8051	295.656
ENSSSCG00000005055	1972	1044	0.9713	507.333
ENSSSCG00000017092	1965	1315	0.9901	401.351
ENSSSCG00000017617	1962	1406	0.936	374.801
ENSSSCG00000006357	1958	686	0.9431	766.612
ENSSSCG00000016535	1953	2215	0.9937	236.818
ENSSSCG00000004425	1952	6177	0.7806	84.8768
ENSSSCG00000008913	1950	1514	0.9822	345.936
ENSSSCG00000002799	1940	7394	0.9811	70.4708
ENSSSCG00000013366	1933	1765	0.9547	294.154
ENSSSCG00000000084	1932	1410	0.9901	368.023
ENSSSCG00000017296	1911	4163	0.9923	123.294
ENSSSCG00000014071	1901	1017	0.9754	502.051
ENSSSCG00000006612	1901	893	0.9978	571.765
ENSSSCG00000017956	1899	1261	0.9722	404.48
ENSSSCG00000005494	1899	5746	0.9828	88.7659
ENSSSCG00000000604	1896	1222	0.9264	416.729
ENSSSCG00000004199	1887	3691	0.9943	137.314
ENSSSCG00000013002	1887	906	0.6082	559.411
ENSSSCG00000006610	1883	838	0.6718	603.522
ENSSSCG00000016461	1879	1875	0.7467	269.161
ENSSSCG00000000522	1876	1823	0.9632	276.397
ENSSSCG00000012842	1871	487	0.9261	1031.89
ENSSSCG00000012597	1870	2154	0.9991	233.176
ENSSSCG00000001952	1870	1723	0.9315	291.503
ENSSSCG00000011592	1865	6277	0.9976	79.802
ENSSSCG00000011129	1862	3393	0.9982	147.395
ENSSSCG00000000405	1848	1799	0.9761	275.904
ENSSSCG00000007188	1834	1566	0.8921	314.554
ENSSSCG00000013297	1827	2294	0.9795	213.911
ENSSSCG00000013639	1820	2692	0.9941	181.586
ENSSSCG00000007522	1816	1418	0.9711	343.975
ENSSSCG00000011186	1812	7800	0.9906	62.3951
ENSSSCG00000007797	1798	4248	0.996	113.682
ENSSSCG00000005003	1773	698	0.4327	682.245
ENSSSCG00000013174	1770	3251	0.9985	146.232
ENSSSCG00000000753	1768	7293	0.9441	65.1123
ENSSSCG00000017428	1768	3220	0.9997	147.473
ENSSSCG00000011612	1763	2271	0.9859	208.508
ENSSSCG00000014833	1755	1663	0.9928	283.447
ENSSSCG00000012025	1735	546	0.5714	853.481
ENSSSCG00000013305	1735	2692	0.9981	173.106
ENSSSCG00000013421	1734	2237	0.9955	208.195
ENSSSCG00000008170	1734	823	0.5662	565.896
ENSSSCG00000009974	1731	2429	0.9835	191.406
ENSSSCG00000014133	1730	681	0.746	682.317
ENSSSCG00000001769	1727	1873	0.8671	247.652
ENSSSCG00000006016	1724	1234	0.9749	375.24
ENSSSCG00000006062	1722	1812	0.8869	255.248
ENSSSCG00000004499	1718	1745	0.9788	264.432
ENSSSCG00000000190	1718	1657	0.1491	278.476
ENSSSCG00000014016	1716	1953	0.9877	235.995
ENSSSCG00000017987	1714	5888	0.9929	78.1862
ENSSSCG00000017300	1714	4335	0.9984	106.196
ENSSSCG00000003829	1701	1221	0.9951	374.176
ENSSSCG00000016185	1700	1034	0.9149	441.586
ENSSSCG00000007693	1700	703	0.9957	649.502
ENSSSCG00000016379	1696	3248	0.992	140.248
ENSSSCG00000016998	1694	1344	0.9754	338.533
ENSSSCG00000014387	1691	3909	0.9519	116.189
ENSSSCG00000017939	1690	1369	0.9043	331.566
ENSSSCG00000017543	1687	1909	0.9649	237.354
ENSSSCG00000001571	1687	1887	0.9444	240.121
ENSSSCG00000011266	1685	712	0.9972	635.634
ENSSSCG00000008973	1681	2207	0.9914	204.575
ENSSSCG00000007085	1672	1611	0.9944	278.758
ENSSSCG00000006775	1672	2945	0.8608	152.489
ENSSSCG00000016635	1669	3069	0.857	146.065
ENSSSCG00000017579	1662	3360	0.6539	132.855
ENSSSCG00000005518	1661	3687	0.9241	120.999
ENSSSCG00000017817	1651	3244	0.9723	136.695
ENSSSCG00000008540	1650	2683	0.9948	165.177
ENSSSCG00000006800	1642	1666	0.9562	264.719
ENSSSCG00000003798	1635	1819	0.9736	241.419
ENSSSCG00000000689	1628	1173	0.9582	372.772
ENSSSCG00000001502	1622	558	0.957	780.735
ENSSSCG00000014924	1618	1736	0.9914	250.332
ENSSSCG00000010679	1617	4578	0.9913	94.8683
ENSSSCG00000006193	1600	2056	0.9815	209.018
ENSSSCG00000015453	1598	2381	0.9933	180.262
ENSSSCG00000002300	1596	3148	0.9965	136.171
ENSSSCG00000005300	1595	2298	0.9896	186.422
ENSSSCG00000011952	1592	820	0.8683	521.454
ENSSSCG00000011137	1589	2335	0.997	182.778
ENSSSCG00000007309	1583	2497	0.98	170.274
ENSSSCG00000012270	1576	3642	0.9533	116.226
ENSSSCG00000011343	1571	3584	0.7757	117.732
ENSSSCG00000007116	1569	2592	0.9934	162.583
ENSSSCG00000003682	1560	6524	0.9833	64.224
ENSSSCG00000000504	1558	6285	0.9857	66.5808
ENSSSCG00000012625	1556	1857	0.9989	225.053
ENSSSCG00000011942	1555	2591	0.9961	161.194
ENSSSCG00000000914	1552	1786	0.9507	233.398
ENSSSCG00000006496	1550	2721	0.9904	153
ENSSSCG00000010002	1549	2953	0.9915	140.888
ENSSSCG00000017212	1548	1081	0.9454	384.62
ENSSSCG00000009244	1546	4071	0.9715	101.999
ENSSSCG00000006033	1536	1114	0.9659	370.334
ENSSSCG00000010203	1534	1245	0.9992	330.935
ENSSSCG00000013237	1530	1395	0.9971	294.581
ENSSSCG00000009626	1523	2749	0.9956	148.803
ENSSSCG00000008638	1521	1791	0.9978	228.098
ENSSSCG00000004082	1521	8775	0.9562	46.5553
ENSSSCG00000014184	1517	3498	0.9977	116.48
ENSSSCG00000003592	1513	1674	0.9916	242.756
ENSSSCG00000016692	1500	1865	0.9882	216.023
ENSSSCG00000014578	1489	3784	0.9995	105.689
ENSSSCG00000012278	1486	1557	0.9814	256.34
ENSSSCG00000007468	1478	1041	0.9981	381.339
ENSSSCG00000007458	1475	3387	0.7945	116.967
ENSSSCG00000008095	1470	498	0.3996	792.821
ENSSSCG00000006081	1467	825	0.6776	477.599
ENSSSCG00000005024	1466	3267	0.9963	120.524
ENSSSCG00000002965	1465	2268	0.9956	173.493
ENSSSCG00000008433	1463	1171	0.778	335.563
ENSSSCG00000000071	1457	1712	0.9877	228.582
ENSSSCG00000009761	1455	8539	0.9845	45.766
ENSSSCG00000011395	1450	3107	0.9884	125.347
ENSSSCG00000003691	1449	1093	0.9012	356.07
ENSSSCG00000012957	1448	2890	0.9758	134.573
ENSSSCG00000011377	1445	5114	0.9777	75.8917
ENSSSCG00000005041	1443	2192	0.9964	176.812
ENSSSCG00000011213	1442	5128	0.977	75.5274
ENSSSCG00000002039	1439	3265	0.9632	118.376
ENSSSCG00000005110	1437	21162	0.759	18.2384
ENSSSCG00000010331	1437	2359	0.9856	163.612
ENSSSCG00000015987	1436	1824	0.9463	211.454
ENSSSCG00000000633	1434	1321	0.9538	291.564
ENSSSCG00000016564	1431	1249	0.8255	307.726
ENSSSCG00000005612	1430	648	0.9074	592.718
ENSSSCG00000003187	1424	1602	0.7628	238.745
ENSSSCG00000017146	1424	10206	0.8945	37.475
ENSSSCG00000006933	1422	2959	0.9831	129.075
ENSSSCG00000009146	1419	437	0.9886	872.144
ENSSSCG00000016267	1416	2115	0.9887	179.821
ENSSSCG00000009772	1413	1423	0.9726	266.701
ENSSSCG00000016275	1413	1420	0.9831	267.264
ENSSSCG00000013602	1410	2374	0.9933	159.524
ENSSSCG00000003791	1410	2775	0.9787	136.472
ENSSSCG00000013021	1409	2753	0.8947	137.465
ENSSSCG00000012364	1408	1650	0.9733	229.195
ENSSSCG00000002259	1407	8392	0.9615	45.0314
ENSSSCG00000010636	1405	2636	0.992	143.159
ENSSSCG00000002774	1400	4190	0.9919	89.7431
ENSSSCG00000017702	1390	770	0.9714	484.854
ENSSSCG00000012840	1386	1546	0.9664	240.791
ENSSSCG00000006887	1382	1416	0.9936	262.139
ENSSSCG00000006553	1379	3928	0.9893	94.2931
ENSSSCG00000008844	1378	4275	0.9909	86.5765
ENSSSCG00000000068	1368	7080	0.9706	51.8967
ENSSSCG00000007381	1364	1455	0.9773	251.79
ENSSSCG00000015310	1362	12424	0.9141	29.4444
ENSSSCG00000012766	1362	1768	0.987	206.91
ENSSSCG00000013655	1362	2302	0.9996	158.913
ENSSSCG00000011237	1359	2789	0.9423	130.875
ENSSSCG00000013094	1356	4111	0.9798	88.593
ENSSSCG00000000891	1353	2160	0.9565	168.241
ENSSSCG00000003637	1351	3083	0.9958	117.698
ENSSSCG00000016035	1344	4205	0.9962	85.846
ENSSSCG00000016031	1343	1761	0.9955	204.835
ENSSSCG00000006589	1337	459	0.9521	782.358
ENSSSCG00000003402	1336	1968	0.9797	182.334
ENSSSCG00000014817	1334	4911	0.9752	72.958
ENSSSCG00000017752	1322	1916	0.9875	185.32
ENSSSCG00000007502	1317	2073	0.137	170.637
ENSSSCG00000005096	1316	3151	0.9822	112.175
ENSSSCG00000014170	1311	2442	0.9689	144.193
ENSSSCG00000010708	1309	1006	0.999	349.485
ENSSSCG00000002034	1307	4267	0.9597	82.2697
ENSSSCG00000012229	1306	2340	0.9547	149.904
ENSSSCG00000006924	1302	2984	0.9095	117.192
ENSSSCG00000015324	1299	967	0.969	360.803
ENSSSCG00000012583	1293	4880	0.9723	71.1649
ENSSSCG00000012988	1292	4611	0.9096	75.2583
ENSSSCG00000000886	1291	1485	0.8997	233.5
ENSSSCG00000004237	1289	1972	0.9777	175.563
ENSSSCG00000012252	1288	2608	0.9916	132.646
ENSSSCG00000000452	1285	1860	0.9876	185.557
ENSSSCG00000006386	1284	4354	0.9878	79.207
ENSSSCG00000005503	1279	3316	0.9903	103.596
ENSSSCG00000007000	1270	13767	0.9135	24.7772
ENSSSCG00000013525	1265	967	0.6929	351.359
ENSSSCG00000006001	1261	3063	0.9935	110.575
ENSSSCG00000015781	1261	938	0.9755	361.077
ENSSSCG00000007759	1259	1796	0.971	188.281
ENSSSCG00000011038	1258	2348	0.9932	143.903
ENSSSCG00000004637	1258	801	0.7104	421.828
ENSSSCG00000000038	1255	1268	0.9361	265.835
ENSSSCG00000017259	1252	1525	0.9803	220.507
ENSSSCG00000016661	1247	1994	0.9268	167.969
ENSSSCG00000003545	1243	3083	0.9299	108.289
ENSSSCG00000017920	1243	1207	0.9403	276.599
ENSSSCG00000013905	1242	1817	0.9917	183.592
ENSSSCG00000017412	1236	1636	0.9713	202.919
ENSSSCG00000014065	1234	738	0.8279	449.103
ENSSSCG00000000146	1229	5901	0.26	55.9388
ENSSSCG00000010853	1227	1642	0.9927	200.705
ENSSSCG00000010893	1219	2925	0.9641	111.935
ENSSSCG00000015560	1215	1369	0.9364	238.375
ENSSSCG00000009167	1213	1241	0.7792	262.528
ENSSSCG00000002006	1208	1011	0.9743	320.924
ENSSSCG00000008294	1208	1006	0.9523	322.519
ENSSSCG00000008980	1207	2030	0.9901	159.698
ENSSSCG00000004192	1200	1488	0.9973	216.603
ENSSSCG00000016857	1198	2900	0.9952	110.955
ENSSSCG00000011615	1196	1331	0.9925	241.346
ENSSSCG00000000743	1191	2126	0.9652	150.465
ENSSSCG00000008799	1189	3120	0.9897	102.356
ENSSSCG00000008051	1187	4305	0.9993	74.0567
ENSSSCG00000004193	1181	2590	0.983	122.472
ENSSSCG00000017012	1180	4330	0.9831	73.195
ENSSSCG00000014008	1178	456	0.9978	693.853
ENSSSCG00000011466	1177	1649	0.9873	191.709
ENSSSCG00000005316	1177	1106	0.9693	285.83
ENSSSCG00000014810	1172	1199	0.749	262.54
ENSSSCG00000009910	1172	2417	0.9967	130.238
ENSSSCG00000017514	1166	3155	0.9905	99.2627
ENSSSCG00000006954	1165	927	0.9622	337.546
ENSSSCG00000013736	1165	949	0.98	329.721
ENSSSCG00000006940	1164	1920	0.9917	162.832
ENSSSCG00000007721	1163	3828	0.9958	81.6009
ENSSSCG00000008074	1162	1624	0.9729	192.18
ENSSSCG00000003914	1162	1013	0.8963	308.094
ENSSSCG00000005060	1162	4094	0.9836	76.2334
ENSSSCG00000017900	1161	3312	0.997	94.1519
ENSSSCG00000009247	1157	1504	0.998	206.62
ENSSSCG00000001470	1157	1103	0.9556	281.738
ENSSSCG00000006238	1156	3054	0.9335	101.666
ENSSSCG00000005232	1154	5390	0.9514	57.5048
ENSSSCG00000001499	1153	23043	0.6823	13.4393
ENSSSCG00000012961	1152	947	0.7962	326.73
ENSSSCG00000012832	1150	8301	0.9672	37.2096
ENSSSCG00000001834	1148	1976	0.9949	156.042
ENSSSCG00000013660	1145	1062	0.9171	289.58
ENSSSCG00000011882	1143	10375	0.8988	29.59
ENSSSCG00000017404	1143	1182	0.9949	259.726
ENSSSCG00000012570	1142	690	0.258	444.533
ENSSSCG00000002302	1139	951	0.9979	321.685
ENSSSCG00000012999	1138	3016	0.9811	101.344
ENSSSCG00000009821	1134	885	0.9288	344.157
ENSSSCG00000001507	1134	1981	0.9934	153.75
ENSSSCG00000000377	1134	1964	0.974	155.081
ENSSSCG00000004595	1134	3686	0.9466	82.6313
ENSSSCG00000002471	1133	838	0.9332	363.139
ENSSSCG00000003513	1133	2658	0.9853	114.489
ENSSSCG00000008633	1127	1842	0.9739	164.332
ENSSSCG00000008571	1125	2866	0.9564	105.43
ENSSSCG00000003367	1122	824	0.7888	365.723
ENSSSCG00000000064	1121	2739	0.9496	109.926
ENSSSCG00000011374	1120	2445	0.9906	123.034
ENSSSCG00000000094	1117	2747	0.9843	109.215
ENSSSCG00000017164	1117	1244	0.963	241.168
ENSSSCG00000015444	1114	5107	0.9743	58.5877
ENSSSCG00000015490	1113	1062	0.9849	281.487
ENSSSCG00000003709	1111	10347	0.8143	28.8394
ENSSSCG00000016262	1111	3440	0.8265	86.7446
ENSSSCG00000014048	1110	3029	0.9842	98.4262
ENSSSCG00000016063	1107	1389	0.9971	214.058
ENSSSCG00000000496	1106	1970	0.9391	150.791
ENSSSCG00000007789	1102	9693	0.9212	30.5359
ENSSSCG00000011074	1100	5754	0.9953	51.3464
ENSSSCG00000005970	1099	2946	0.981	100.196
ENSSSCG00000012026	1099	2527	0.9933	116.81
ENSSSCG00000008769	1098	1442	0.8897	204.514
ENSSSCG00000006008	1097	828	0.3587	355.847
ENSSSCG00000013627	1097	2321	0.9181	126.946
ENSSSCG00000017818	1093	1495	0.9826	196.366
ENSSSCG00000007355	1092	2911	0.9708	100.755
ENSSSCG00000008180	1085	4190	0.9976	69.5509
ENSSSCG00000000125	1079	986	0.6379	293.922
ENSSSCG00000004163	1075	3607	0.9426	80.0478
ENSSSCG00000001410	1066	3783	0.9622	75.6847
ENSSSCG00000007669	1062	1635	0.9945	174.459
ENSSSCG00000009467	1061	1339	0.8895	212.825
ENSSSCG00000011621	1060	2182	0.9876	130.478
ENSSSCG00000015214	1060	2811	0.9797	101.282
ENSSSCG00000008136	1058	9605	0.7594	29.5853
ENSSSCG00000017555	1058	1730	0.9486	164.258
ENSSSCG00000014338	1058	2790	0.9953	101.852
ENSSSCG00000004870	1057	2239	0.9902	126.797
ENSSSCG00000012440	1056	1621	0.884	174.972
ENSSSCG00000003493	1055	1143	0.9991	247.91
ENSSSCG00000013260	1055	847	0.9847	334.546
ENSSSCG00000006296	1053	1878	0.9521	150.598
ENSSSCG00000004414	1052	1077	0.9954	262.354
ENSSSCG00000013648	1052	5112	0.9777	55.2729
ENSSSCG00000016912	1051	1554	0.9041	181.651
ENSSSCG00000014310	1050	1719	0.9593	164.059
ENSSSCG00000008417	1050	180	0.4111	1566.76
ENSSSCG00000003559	1047	5142	0.9364	54.6892
ENSSSCG00000000712	1047	4518	0.9927	62.2426
ENSSSCG00000015227	1046	2696	0.7285	104.207
ENSSSCG00000008987	1046	1917	0.987	146.554
ENSSSCG00000000690	1045	1537	0.9883	182.612
ENSSSCG00000003270	1044	2367	0.9527	118.465
ENSSSCG00000002505	1044	2789	0.9792	100.54
ENSSSCG00000010008	1042	1706	0.9689	164.05
ENSSSCG00000012847	1040	1122	0.9911	248.959
ENSSSCG00000003104	1032	2891	0.9737	95.8779
ENSSSCG00000000396	1031	3159	0.9712	87.6589
ENSSSCG00000005451	1030	2752	0.9829	100.525
ENSSSCG00000014073	1030	1811	0.9459	152.759
ENSSSCG00000011928	1029	3046	0.9852	90.7345
ENSSSCG00000013309	1029	1710	0.9637	161.624
ENSSSCG00000001089	1028	2759	0.9967	100.076
ENSSSCG00000003514	1027	7911	0.957	34.8679
ENSSSCG00000001440	1027	6718	0.9912	41.0599
ENSSSCG00000011443	1025	7480	0.9642	36.8052
ENSSSCG00000011000	1025	1751	0.9652	157.226
ENSSSCG00000010092	1023	6614	0.9702	41.5431
ENSSSCG00000013731	1022	1528	0.9686	179.645
ENSSSCG00000010368	1021	2219	0.995	123.582
ENSSSCG00000015235	1016	2224	0.9739	122.7
ENSSSCG00000010226	1013	7685	0.9534	35.404
ENSSSCG00000007907	1012	4226	0.9794	64.3188
ENSSSCG00000017705	1011	746	0.9853	363.998
ENSSSCG00000012257	1011	1980	0.799	137.143
ENSSSCG00000008358	1010	1543	0.9903	175.81
ENSSSCG00000016842	1009	8584	0.9542	31.571
ENSSSCG00000001075	1006	1999	0.987	135.167
ENSSSCG00000002041	1005	2164	0.9991	124.737
ENSSSCG00000010340	1005	1498	0.9413	180.194
ENSSSCG00000017333	999	3688	0.987	72.7548
ENSSSCG00000017006	995	2206	0.9597	121.145
ENSSSCG00000007375	993	1510	0.9927	176.628
ENSSSCG00000009473	989	14360	0.8457	18.4982
ENSSSCG00000010907	984	1696	0.9894	155.832
ENSSSCG00000007473	981	5032	0.9587	52.3619
ENSSSCG00000000657	979	1323	0.9123	198.751
ENSSSCG00000001046	979	2556	0.9061	102.875
ENSSSCG00000015013	978	1827	0.9967	143.776
ENSSSCG00000003006	977	2038	0.7498	128.759
ENSSSCG00000014364	977	7899	0.962	33.2208
ENSSSCG00000014670	974	1932	0.986	135.406
ENSSSCG00000010476	974	5016	0.9759	52.1541
ENSSSCG00000012251	971	8783	0.9202	29.6936
ENSSSCG00000005462	967	935	0.9679	277.781
ENSSSCG00000014277	958	2077	0.9668	123.884
ENSSSCG00000009396	956	1616	0.9604	158.893
ENSSSCG00000016094	952	1920	0.9865	133.175
ENSSSCG00000007115	951	1740	0.9954	146.797
ENSSSCG00000015480	951	2847	0.9961	89.7181
ENSSSCG00000006930	947	1429	0.9314	177.994
ENSSSCG00000013597	945	332	0.9367	764.506
ENSSSCG00000016370	945	1668	0.9478	152.168
ENSSSCG00000016581	945	2078	0.9918	122.144
ENSSSCG00000008303	943	1921	0.9885	131.847
ENSSSCG00000016013	942	4452	0.9937	56.8307
ENSSSCG00000003488	941	5913	0.9841	42.7434
ENSSSCG00000015116	940	2162	0.982	116.778
ENSSSCG00000014391	938	4798	0.9948	52.5085
ENSSSCG00000011243	938	7322	0.9634	34.4081
ENSSSCG00000016859	937	2880	0.9931	87.3844
ENSSSCG00000013876	937	3216	0.9925	78.2547
ENSSSCG00000015555	936	4818	0.9641	52.179
ENSSSCG00000013638	935	2749	0.9633	91.3532
ENSSSCG00000010625	935	4124	0.9634	60.8948
ENSSSCG00000004658	935	7539	0.9821	33.3108
ENSSSCG00000002919	935	549	0.9854	457.432
ENSSSCG00000000968	934	5541	0.9684	45.2737
ENSSSCG00000009047	934	3838	0.9617	65.3625
ENSSSCG00000005122	933	4362	0.923	57.4491
ENSSSCG00000017421	932	4158	0.9899	60.203
ENSSSCG00000009746	932	1062	0.968	235.71
ENSSSCG00000012397	930	1495	0.9632	167.082
ENSSSCG00000011102	928	3256	0.9932	76.551
ENSSSCG00000004382	928	2952	0.9394	84.4342
ENSSSCG00000004024	927	1423	0.9733	174.969
ENSSSCG00000002523	926	5637	0.9771	44.1215
ENSSSCG00000008192	924	5521	0.9875	44.9512
ENSSSCG00000016725	924	4627	0.9801	53.6364
ENSSSCG00000008382	923	9882	0.8758	25.0867
ENSSSCG00000009851	920	1079	0.9861	229.009
ENSSSCG00000017712	920	3504	0.9937	70.5197
ENSSSCG00000014859	919	630	0.9921	391.798
ENSSSCG00000017094	919	6133	0.9437	40.2466
ENSSSCG00000001695	918	1875	0.9547	131.501
ENSSSCG00000010517	916	1170	0.9735	210.279
ENSSSCG00000015867	916	3565	0.94	69.0117
ENSSSCG00000007830	915	5423	0.9648	45.3178
ENSSSCG00000003505	915	1652	0.9794	148.764
ENSSSCG00000008257	915	252	0.8968	975.231
ENSSSCG00000001971	912	8414	0.9454	29.1125
ENSSSCG00000015570	912	2999	0.9847	81.6781
ENSSSCG00000012772	912	1189	0.9529	206.016
ENSSSCG00000011013	911	2185	0.9895	111.983
ENSSSCG00000016754	911	3423	0.9886	71.4823
ENSSSCG00000008461	911	1784	0.5796	137.155
ENSSSCG00000000382	909	3513	0.9869	69.4981
ENSSSCG00000000232	905	1631	0.9914	149.033
ENSSSCG00000017306	905	4561	0.4258	53.2937
ENSSSCG00000000485	902	1178	0.9092	205.659
ENSSSCG00000014145	901	872	0.9518	277.521
ENSSSCG00000007260	901	1085	0.918	223.04
ENSSSCG00000005828	900	1265	0.9897	191.09
ENSSSCG00000017239	896	536	0.9272	448.983
ENSSSCG00000012396	896	6793	0.9605	35.4269
ENSSSCG00000010846	896	914	0.3884	263.299
ENSSSCG00000013783	895	1177	0.9949	204.237
ENSSSCG00000008079	894	3115	0.9859	77.0844
ENSSSCG00000006276	893	771	0.9974	311.089
ENSSSCG00000016077	891	2293	0.9817	104.366
ENSSSCG00000000141	891	2431	0.7696	98.4418
ENSSSCG00000003332	888	1537	0.974	155.177
ENSSSCG00000008429	888	1650	0.9285	144.549
ENSSSCG00000004484	888	6247	0.8225	38.1793
ENSSSCG00000004091	886	5366	0.9607	44.3476
ENSSSCG00000006083	886	1701	0.9888	139.9
ENSSSCG00000012985	885	4229	0.9522	56.2073
ENSSSCG00000011884	884	2047	0.9907	115.99
ENSSSCG00000014042	883	1250	0.9488	189.731
ENSSSCG00000001868	882	1519	0.9809	155.954
ENSSSCG00000009909	881	619	0.8627	382.272
ENSSSCG00000005436	879	2018	0.9772	116.992
ENSSSCG00000002780	877	1034	0.9671	227.806
ENSSSCG00000005614	874	2232	0.8002	105.173
ENSSSCG00000000252	873	1711	0.9924	137.041
ENSSSCG00000006324	872	2271	0.9938	103.13
ENSSSCG00000007812	870	3662	0.9872	63.8099
ENSSSCG00000018039	868	5995	0.849	38.8882
ENSSSCG00000014997	867	2119	0.9674	109.894
ENSSSCG00000003872	865	3265	0.9877	71.1574
ENSSSCG00000003301	864	3021	0.9702	76.8157
ENSSSCG00000016061	861	3691	0.8781	62.6536
ENSSSCG00000009881	858	2172	0.9802	106.1
ENSSSCG00000003761	855	4365	0.9407	52.6101
ENSSSCG00000003040	855	2824	0.9695	81.3183
ENSSSCG00000006487	854	1999	0.977	114.745
ENSSSCG00000011183	852	3272	0.9936	69.938
ENSSSCG00000000293	851	3820	0.9856	59.8347
ENSSSCG00000014013	851	999	0.958	228.797
ENSSSCG00000013901	850	1050	0.9895	217.429
ENSSSCG00000001543	848	753	0.4768	302.474
ENSSSCG00000009536	846	1632	0.9939	139.231
ENSSSCG00000003253	846	969	0.9959	234.495
ENSSSCG00000006644	846	1841	0.9517	123.425
ENSSSCG00000014167	844	828	0.9746	273.778
ENSSSCG00000006776	842	3111	0.9894	72.6941
ENSSSCG00000000685	842	1013	0.9654	223.249
ENSSSCG00000006789	842	1306	0.9364	173.163
ENSSSCG00000005459	841	5914	0.9674	38.1946
ENSSSCG00000013538	837	2663	0.9497	84.4192
ENSSSCG00000013144	836	2154	0.9805	104.243
ENSSSCG00000016721	834	1955	0.9847	114.579
ENSSSCG00000010627	834	2227	0.9784	100.585
ENSSSCG00000000155	833	633	0.9953	353.45
ENSSSCG00000004875	833	1785	0.981	125.341
ENSSSCG00000004209	832	4500	0.9818	49.659
ENSSSCG00000010320	831	1549	0.9561	144.091
ENSSSCG00000016113	830	3143	0.9882	70.9285
ENSSSCG00000006385	830	2558	0.9883	87.1494
ENSSSCG00000007815	830	6549	0.9753	34.04
ENSSSCG00000011662	830	2997	0.9947	74.3838
ENSSSCG00000008377	829	2289	0.9926	97.2738
ENSSSCG00000010834	828	6271	0.8544	35.4634
ENSSSCG00000008397	828	2055	0.9776	108.22
ENSSSCG00000001028	827	1478	0.9323	150.286
ENSSSCG00000006889	827	3342	0.8974	66.4639
ENSSSCG00000017783	827	6627	0.9549	33.5178
ENSSSCG00000006088	826	1541	0.9922	143.967
ENSSSCG00000011226	826	1430	0.9741	155.143
ENSSSCG00000015083	824	1136	0.8037	194.821
ENSSSCG00000003512	820	5859	0.888	37.5904
ENSSSCG00000014435	818	2046	0.9692	107.383
ENSSSCG00000013779	816	1802	0.9856	121.625
ENSSSCG00000005514	812	1716	0.9901	127.094
ENSSSCG00000003671	812	1274	0.9914	171.188
ENSSSCG00000007509	810	4833	0.9505	45.0148
ENSSSCG00000018041	808	2194	0.99	98.9149
ENSSSCG00000007486	807	3102	0.1012	69.8745
ENSSSCG00000006835	807	1958	0.9724	110.7
ENSSSCG00000009791	807	1908	0.9916	113.601
ENSSSCG00000003439	807	1133	0.9841	191.307
ENSSSCG00000003387	807	3617	0.8734	59.9256
ENSSSCG00000010569	803	3121	0.9817	69.1049
ENSSSCG00000016019	801	3925	0.9771	54.8125
ENSSSCG00000011229	800	3032	0.9934	70.8676
ENSSSCG00000001564	799	1270	0.9866	168.978
ENSSSCG00000000985	798	3383	0.8055	63.356
ENSSSCG00000000119	797	1690	0.7349	126.666
ENSSSCG00000003396	797	3124	0.9763	68.5227
ENSSSCG00000014372	796	1908	0.9775	112.053
ENSSSCG00000004561	796	14894	0.7883	14.3545
ENSSSCG00000001927	796	1795	0.9833	119.107
ENSSSCG00000002002	795	1587	0.9565	134.548
ENSSSCG00000002841	794	2923	0.9791	72.959
ENSSSCG00000017804	793	2038	0.9848	104.51
ENSSSCG00000017581	792	246	0.9919	864.723
ENSSSCG00000010309	792	5782	0.9255	36.7904
ENSSSCG00000013771	791	2393	0.9682	88.7812
ENSSSCG00000007951	791	6426	0.922	33.0615
ENSSSCG00000015622	791	1894	0.9556	112.172
ENSSSCG00000008528	790	834	0.9892	254.418
ENSSSCG00000015106	788	3816	0.9866	55.4632
ENSSSCG00000003983	787	2924	0.9764	72.291
ENSSSCG00000006709	786	7239	0.9414	29.1629
ENSSSCG00000015808	784	3175	0.9836	66.3223
ENSSSCG00000007606	783	12079	0.8103	17.4108
ENSSSCG00000004542	782	2281	0.9741	92.0807
ENSSSCG00000017918	780	1565	0.9955	133.865
ENSSSCG00000004048	780	1936	0.9385	108.212
ENSSSCG00000014899	780	1495	0.9973	140.133
ENSSSCG00000017206	779	1350	0.9859	154.985
ENSSSCG00000010280	778	1625	0.9988	128.592
ENSSSCG00000005372	778	1122	0.9759	186.24
ENSSSCG00000010383	778	9948	0.9011	21.0054
ENSSSCG00000002776	773	1636	0.9927	126.906
ENSSSCG00000006970	771	3501	0.9791	59.1493
ENSSSCG00000010238	771	1670	0.9671	124.001
ENSSSCG00000010734	770	2165	0.9561	95.5256
ENSSSCG00000008041	769	13027	0.8211	15.8551
ENSSSCG00000012023	769	738	0.9986	279.87
ENSSSCG00000011731	768	4321	0.9662	47.738
ENSSSCG00000014296	768	1785	0.986	115.561
ENSSSCG00000002368	768	5777	0.9294	35.7064
ENSSSCG00000008129	768	1976	0.9823	104.391
ENSSSCG00000013600	767	1621	0.7853	127.086
ENSSSCG00000005997	766	6174	0.9352	33.3234
ENSSSCG00000011862	765	1852	0.1976	110.945
ENSSSCG00000011027	765	3120	0.9776	65.8558
ENSSSCG00000008756	763	3020	0.9649	67.8586
ENSSSCG00000005671	763	2603	0.9962	78.7295
ENSSSCG00000000784	763	8008	0.887	25.591
ENSSSCG00000006588	762	627	0.9777	326.418
ENSSSCG00000007284	761	6760	0.9547	30.236
ENSSSCG00000001032	760	411	0.8467	496.66
ENSSSCG00000015559	758	1997	0.9935	101.948
ENSSSCG00000014442	758	3464	0.9896	58.7731
ENSSSCG00000010249	758	447	0.9776	455.458
ENSSSCG00000017591	758	1068	0.9092	190.627
ENSSSCG00000006777	756	1114	0.9803	182.274
ENSSSCG00000013442	756	1541	0.9695	131.767
ENSSSCG00000003132	755	1455	0.9704	139.371
ENSSSCG00000012633	755	1647	0.983	123.123
ENSSSCG00000010952	754	5178	0.9847	39.1108
ENSSSCG00000003199	752	3192	0.9699	63.2764
ENSSSCG00000007829	751	3165	0.9577	63.7314
ENSSSCG00000001818	750	2787	0.99	72.2789
ENSSSCG00000000191	750	4158	0.9959	48.4467
ENSSSCG00000004233	750	1527	0.9718	131.92
ENSSSCG00000001632	748	1279	0.9359	157.079
ENSSSCG00000004610	747	2565	0.9914	78.2204
ENSSSCG00000000379	746	3696	0.9694	54.2118
ENSSSCG00000015849	745	1949	0.9625	102.667
ENSSSCG00000006153	745	1274	0.9246	157.063
ENSSSCG00000010821	745	4849	0.9035	41.2659
ENSSSCG00000017732	744	1963	0.9307	101.798
ENSSSCG00000012604	744	1414	0.9583	141.322
ENSSSCG00000013427	744	1338	0.9701	149.35
ENSSSCG00000017750	743	1380	0.9913	144.609
ENSSSCG00000003468	743	3357	0.9806	59.4463
ENSSSCG00000009834	742	4495	0.8963	44.3365
ENSSSCG00000008697	742	12747	0.8155	15.6345
ENSSSCG00000014339	741	1169	0.9675	170.251
ENSSSCG00000013917	740	3622	0.9986	54.8745
ENSSSCG00000013279	739	1108	0.9458	179.14
ENSSSCG00000012913	739	1332	0.9857	149.014
ENSSSCG00000016509	739	2144	0.9795	92.5778
ENSSSCG00000003208	738	1368	0.9868	144.896
ENSSSCG00000006418	737	2100	0.9533	94.2617
ENSSSCG00000015938	737	1865	0.9555	106.139
ENSSSCG00000003806	736	2099	0.96	94.1786
ENSSSCG00000005849	736	1464	0.694	135.028
ENSSSCG00000010053	736	3760	0.9747	52.5747
ENSSSCG00000012275	734	2385	0.9732	82.6599
ENSSSCG00000003577	734	2182	0.9161	90.35
ENSSSCG00000007109	733	3334	0.9778	59.0507
ENSSSCG00000014794	733	5641	0.9461	34.9008
ENSSSCG00000010916	731	3415	0.9974	57.4928
ENSSSCG00000010399	731	2543	0.9819	77.2072
ENSSSCG00000005437	731	1811	0.9901	108.414
ENSSSCG00000011640	731	1266	0.9344	155.085
ENSSSCG00000015853	730	14996	0.7434	13.0748
ENSSSCG00000017286	730	2527	0.9838	77.5898
ENSSSCG00000012841	729	2058	0.9908	95.1413
ENSSSCG00000007514	729	2027	0.9911	96.5964
ENSSSCG00000014040	729	1648	0.9606	118.811
ENSSSCG00000001461	729	1758	0.6462	111.377
ENSSSCG00000016657	726	2392	0.9787	81.5197
ENSSSCG00000014564	726	785	0.7822	248.401
ENSSSCG00000010579	725	5924	0.9716	32.8708
ENSSSCG00000011066	724	2550	0.9761	76.258
ENSSSCG00000010306	724	3887	0.9915	50.0278
ENSSSCG00000004385	723	1044	0.8841	186.005
ENSSSCG00000009509	723	3879	0.6275	50.0617
ENSSSCG00000001727	722	2053	0.9844	94.4572
ENSSSCG00000013576	722	1883	0.9841	102.985
ENSSSCG00000003680	722	2244	0.8997	86.4174
ENSSSCG00000009628	721	3400	0.9888	56.9565
ENSSSCG00000015599	720	2430	0.9823	79.5817
ENSSSCG00000017584	720	2457	0.9894	78.7072
ENSSSCG00000002537	720	1923	0.8492	100.563
ENSSSCG00000003085	719	2113	0.9735	91.3937
ENSSSCG00000010425	718	1098	0.7131	175.634
ENSSSCG00000008359	717	1462	0.972	131.722
ENSSSCG00000001951	715	1012	0.9733	189.763
ENSSSCG00000009150	715	1780	0.982	107.888
ENSSSCG00000000136	715	2697	0.9944	71.2053
ENSSSCG00000010401	714	4304	0.9789	44.5567
ENSSSCG00000001408	714	1203	0.9027	159.411
ENSSSCG00000015934	714	2343	0.9919	81.8489
ENSSSCG00000001396	714	1339	0.9485	143.22
ENSSSCG00000002954	714	1117	0.8979	171.685
ENSSSCG00000005308	713	5004	0.9774	38.2701
ENSSSCG00000005638	713	1016	0.815	188.488
ENSSSCG00000003588	712	2189	0.952	87.3617
ENSSSCG00000010212	712	6143	0.9474	31.1305
ENSSSCG00000015129	712	4899	0.9839	39.0355
ENSSSCG00000017169	711	2671	0.9547	71.4962
ENSSSCG00000015657	711	3128	0.1931	61.0506
ENSSSCG00000012703	710	1869	0.9818	102.032
ENSSSCG00000001011	709	2125	0.9896	89.6137
ENSSSCG00000014292	709	3148	0.9698	60.4921
ENSSSCG00000001094	708	1431	0.9853	132.886
ENSSSCG00000017728	708	3280	0.9863	57.9758
ENSSSCG00000012271	708	3007	0.9401	63.2393
ENSSSCG00000011565	708	895	0.9374	212.47
ENSSSCG00000007253	708	2591	0.9757	73.3927
ENSSSCG00000013062	707	2686	0.9442	70.6969
ENSSSCG00000017089	707	1575	0.9937	120.566
ENSSSCG00000005608	706	3102	0.9852	61.1294
ENSSSCG00000012068	706	1758	0.9954	107.863
ENSSSCG00000002963	706	550	0.9582	344.77
ENSSSCG00000001438	706	3190	0.8918	59.443
ENSSSCG00000005005	705	482	0.9689	392.852
ENSSSCG00000012642	705	4086	0.9704	46.3423
ENSSSCG00000000806	705	4704	0.9688	40.254
ENSSSCG00000014850	704	1111	0.9856	170.195
ENSSSCG00000001435	703	1901	0.9842	99.3254
ENSSSCG00000010292	703	2718	0.9963	69.4693
ENSSSCG00000004528	702	1564	0.8696	120.556
ENSSSCG00000012981	700	1745	0.9954	107.743
ENSSSCG00000008239	700	1238	0.9871	151.867
ENSSSCG00000001654	700	3128	0.9201	60.1061
ENSSSCG00000001900	699	2427	0.9889	77.3561
ENSSSCG00000006522	699	2621	0.9355	71.6304
ENSSSCG00000002266	699	6052	0.9709	31.0217
ENSSSCG00000017799	698	4302	0.9884	43.5785
ENSSSCG00000017902	697	3679	0.994	50.885
ENSSSCG00000004653	697	3544	0.969	52.8234
ENSSSCG00000014075	697	1076	0.9638	173.983
ENSSSCG00000010253	696	3128	0.8581	59.7626
ENSSSCG00000006525	696	1320	0.9992	141.619
ENSSSCG00000001817	695	2394	0.9799	77.9736
ENSSSCG00000015078	695	315	0.6254	592.599
ENSSSCG00000009249	695	974	0.9425	191.652
ENSSSCG00000000916	694	1419	0.9972	131.36
ENSSSCG00000010703	694	2000	0.9535	93.2001
ENSSSCG00000014101	694	3923	0.9903	47.5147
ENSSSCG00000002682	693	3820	0.9898	48.7256
ENSSSCG00000015616	692	1404	0.958	132.381
ENSSSCG00000003017	691	663	0.9879	279.931
ENSSSCG00000009168	691	3314	0.9949	56.0032
ENSSSCG00000004431	690	1403	0.9102	132.093
ENSSSCG00000001918	690	1471	0.9898	125.986
ENSSSCG00000004973	690	4237	0.9958	43.7399
ENSSSCG00000003613	689	1705	0.9883	108.538
ENSSSCG00000011299	687	968	0.937	190.62
ENSSSCG00000014901	687	5350	0.9043	34.4897
ENSSSCG00000016677	686	2475	0.9802	74.4451
ENSSSCG00000009898	685	8493	0.8952	21.6629
ENSSSCG00000016406	685	2878	0.9969	63.9274
ENSSSCG00000015413	684	1416	0.9668	129.742
ENSSSCG00000008247	684	1363	0.9149	134.787
ENSSSCG00000009660	683	1940	0.9918	94.5597
ENSSSCG00000010493	683	1125	0.9707	163.063
ENSSSCG00000011866	683	6099	0.6114	30.078
ENSSSCG00000002873	683	1129	0.977	162.485
ENSSSCG00000005260	683	3547	0.5658	51.7186
ENSSSCG00000015267	682	1608	0.9969	113.916
ENSSSCG00000011769	681	2152	0.9865	84.9947
ENSSSCG00000000403	681	5983	0.9666	30.5714
ENSSSCG00000005724	681	8163	0.9157	22.407
ENSSSCG00000000526	680	1110	0.8387	164.541
ENSSSCG00000007289	680	2085	0.9899	87.5971
ENSSSCG00000008740	680	2708	0.9908	67.4446
ENSSSCG00000013630	680	2146	0.9767	85.1072
ENSSSCG00000003511	680	2036	0.9357	89.7053
ENSSSCG00000016855	679	2919	0.9887	62.4774
ENSSSCG00000006372	678	3102	0.9858	58.705
ENSSSCG00000015690	678	1995	0.9659	91.2796
ENSSSCG00000015097	677	2522	0.9865	72.0992
ENSSSCG00000015271	677	1002	0.9621	181.471
ENSSSCG00000006989	676	2093	0.9451	86.749
ENSSSCG00000002743	676	1786	0.9832	101.661
ENSSSCG00000008509	675	3500	0.9709	51.7992
ENSSSCG00000009654	675	453	0.7174	400.214
ENSSSCG00000009422	675	2749	0.8363	65.9502
ENSSSCG00000008312	674	5865	0.9289	30.8659
ENSSSCG00000012639	673	5431	0.8648	33.283
ENSSSCG00000017232	673	1957	0.9877	92.3658
ENSSSCG00000017836	673	2452	0.9878	73.7194
ENSSSCG00000017489	673	2162	0.9778	83.6077
ENSSSCG00000007166	672	3290	0.9289	54.8606
ENSSSCG00000003938	672	3183	0.9877	56.7048
ENSSSCG00000015200	672	1483	0.9892	121.707
ENSSSCG00000009570	672	3333	0.9688	54.1528
ENSSSCG00000016954	672	2839	0.9933	63.5757
ENSSSCG00000016095	671	1802	0.9201	100.013
ENSSSCG00000011540	670	4742	0.7748	37.949
ENSSSCG00000016620	670	1522	0.9448	118.235
ENSSSCG00000012325	670	4074	0.9853	44.1714
ENSSSCG00000008573	669	1506	0.9794	119.313
ENSSSCG00000004570	669	1343	0.9479	133.794
ENSSSCG00000009099	668	1707	0.9936	105.107
ENSSSCG00000010017	665	3281	0.979	54.438
ENSSSCG00000005453	665	630	0.9683	283.51
ENSSSCG00000011613	665	645	0.9953	276.917
ENSSSCG00000009090	665	15542	0.7102	11.4922
ENSSSCG00000006568	665	4991	0.9615	35.7867
ENSSSCG00000017204	664	5665	0.9719	31.4815
ENSSSCG00000017866	664	1339	0.9634	133.191
ENSSSCG00000004697	663	768	0.8607	231.867
ENSSSCG00000002382	663	1006	0.9871	177.012
ENSSSCG00000000708	663	1917	0.9838	92.892
ENSSSCG00000015387	662	1510	0.943	117.752
ENSSSCG00000006275	662	1482	0.6802	119.977
ENSSSCG00000004267	662	5859	0.95	30.3474
ENSSSCG00000007146	661	5639	0.9418	31.4837
ENSSSCG00000005264	661	1818	0.9983	97.655
ENSSSCG00000004029	660	1498	0.9793	118.337
ENSSSCG00000015719	659	703	0.8051	251.778
ENSSSCG00000016475	659	1305	0.7885	135.632
ENSSSCG00000013259	659	2570	0.9946	68.8715
ENSSSCG00000010508	658	2337	0.979	75.6231
ENSSSCG00000013241	658	1690	0.7686	104.575
ENSSSCG00000008860	657	741	0.4494	238.141
ENSSSCG00000011284	657	4782	0.8526	36.9014
ENSSSCG00000015099	655	4488	0.9851	39.199
ENSSSCG00000016324	655	1879	0.7547	93.6271
ENSSSCG00000010137	655	1181	0.8654	148.963
ENSSSCG00000009359	655	2840	0.9782	61.9455
ENSSSCG00000004522	654	2522	0.9385	69.6498
ENSSSCG00000016708	653	1459	0.9904	120.211
ENSSSCG00000010574	653	1818	0.9725	96.4731
ENSSSCG00000003768	653	2569	0.9019	68.271
ENSSSCG00000017754	652	1005	0.9562	174.248
ENSSSCG00000005190	652	2418	0.9797	72.4233
ENSSSCG00000011511	651	4051	0.962	43.1624
ENSSSCG00000017472	651	1567	0.9879	111.583
ENSSSCG00000002023	651	1216	0.7673	143.792
ENSSSCG00000017198	650	2291	0.9887	76.2036
ENSSSCG00000011616	650	1802	0.9834	96.8826
ENSSSCG00000003105	649	2110	0.9991	82.6132
ENSSSCG00000001025	649	6990	0.9247	24.9376
ENSSSCG00000012623	649	1266	0.9747	137.689
ENSSSCG00000015025	648	944	0.9619	184.37
ENSSSCG00000000036	648	2291	0.9607	75.9691
ENSSSCG00000008336	647	1970	0.9173	88.2115
ENSSSCG00000001238	646	1610	0.9677	107.769
ENSSSCG00000006845	646	1928	0.9824	89.9938
ENSSSCG00000002004	646	881	0.9591	196.944
ENSSSCG00000011643	645	2621	0.9103	66.0967
ENSSSCG00000013784	645	1719	0.9738	100.779
ENSSSCG00000001656	645	3023	0.7817	57.3071
ENSSSCG00000009565	644	2261	0.8726	76.5019
ENSSSCG00000007571	644	2400	0.9854	72.0712
ENSSSCG00000006201	644	6009	0.9509	28.7853
ENSSSCG00000016451	643	870	0.9609	198.508
ENSSSCG00000010824	641	4336	0.9822	39.706
ENSSSCG00000001708	641	2850	0.9793	60.4088
ENSSSCG00000010088	641	1727	0.9971	99.6903
ENSSSCG00000017116	640	1605	0.9869	107.101
ENSSSCG00000013735	640	1041	0.9962	165.126
ENSSSCG00000015567	640	2626	0.9798	65.4594
ENSSSCG00000005341	640	1071	0.9346	160.501
ENSSSCG00000007405	639	708	0.7684	242.412
ENSSSCG00000017248	639	3306	0.9991	51.9141
ENSSSCG00000008040	639	5536	0.9697	31.0021
ENSSSCG00000004051	639	1682	0.8478	102.038
ENSSSCG00000009882	637	2456	0.5318	69.6623
ENSSSCG00000000576	637	1002	0.5928	170.749
ENSSSCG00000006100	635	5615	0.9521	30.3746
ENSSSCG00000011902	634	4014	0.9873	42.4228
ENSSSCG00000009864	634	6396	0.9578	26.6237
ENSSSCG00000004557	634	587	0.9659	290.094
ENSSSCG00000000767	633	1365	0.9385	124.554
ENSSSCG00000004294	632	2138	0.9457	79.3956
ENSSSCG00000014878	632	2267	0.981	74.8777
ENSSSCG00000008368	632	1904	0.9806	89.1532
ENSSSCG00000006624	631	2078	0.9009	81.5588
ENSSSCG00000003694	630	2167	0.964	78.0852
ENSSSCG00000002050	630	747	0.917	226.52
ENSSSCG00000005959	629	1875	0.9189	90.1024
ENSSSCG00000013041	629	1586	0.901	106.521
ENSSSCG00000009699	627	1224	0.9608	137.586
ENSSSCG00000009440	627	2750	0.9655	61.2381
ENSSSCG00000015814	626	3291	0.6411	51.0897
ENSSSCG00000012982	626	2577	0.9542	65.245
ENSSSCG00000012848	626	2842	0.9982	59.1612
ENSSSCG00000017156	626	3603	0.9412	46.6656
ENSSSCG00000013402	625	4018	0.9771	41.7789
ENSSSCG00000003211	625	2066	0.9763	81.2525
ENSSSCG00000008205	625	354	0.9124	474.202
ENSSSCG00000005477	624	3694	0.9819	45.3706
ENSSSCG00000004156	623	1525	0.9626	109.725
ENSSSCG00000017346	623	3423	0.9597	48.8842
ENSSSCG00000010299	621	1890	0.9444	88.2504
ENSSSCG00000014316	621	1821	0.9143	91.5943
ENSSSCG00000009793	620	4641	0.9586	35.8812
ENSSSCG00000010302	619	5064	0.9731	32.831
ENSSSCG00000005205	617	6282	0.9387	26.38
ENSSSCG00000002042	617	1613	0.9932	102.74
ENSSSCG00000002752	616	7938	0.9369	20.8428
ENSSSCG00000002425	616	3537	0.9819	46.777
ENSSSCG00000013477	616	1861	0.2235	88.904
ENSSSCG00000007469	616	3454	0.9699	47.9011
ENSSSCG00000017091	615	2367	0.8665	69.7853
ENSSSCG00000011356	615	1622	0.9753	101.838
ENSSSCG00000003870	614	4375	0.923	37.6944
ENSSSCG00000016955	613	2553	0.9691	64.4906
ENSSSCG00000003787	613	2805	0.9811	58.6968
ENSSSCG00000001819	613	3586	0.9838	45.9132
ENSSSCG00000004779	613	2982	0.9936	55.2128
ENSSSCG00000014882	613	3870	0.9532	42.5438
ENSSSCG00000003558	613	2835	0.8825	58.0757
ENSSSCG00000006463	612	3736	0.985	43.9979
ENSSSCG00000012893	612	2037	0.9926	80.6951
ENSSSCG00000006536	612	2017	0.9628	81.4953
ENSSSCG00000016856	612	1528	0.9627	107.576
ENSSSCG00000004948	612	1491	0.9839	110.245
ENSSSCG00000012294	611	1007	0.9494	162.967
ENSSSCG00000012178	611	2404	0.8332	68.2643
ENSSSCG00000015122	610	1008	0.9206	162.539
ENSSSCG00000007746	610	2201	0.945	74.4384
ENSSSCG00000017191	610	2464	0.9878	66.493
ENSSSCG00000013030	610	878	0.8872	186.605
ENSSSCG00000007362	609	1153	0.8751	141.865
ENSSSCG00000009828	609	1566	0.9655	104.451
ENSSSCG00000010594	609	1818	0.9851	89.9726
ENSSSCG00000006488	608	1603	0.9832	101.873
ENSSSCG00000005915	608	1684	0.9638	96.9725
ENSSSCG00000002374	607	2544	0.9882	64.0853
ENSSSCG00000009850	606	3141	0.915	51.8193
ENSSSCG00000006389	606	750	0.976	217.019
ENSSSCG00000017777	606	1556	0.9974	104.604
ENSSSCG00000010849	606	2686	0.9803	60.5974
ENSSSCG00000011373	606	3069	0.9687	53.035
ENSSSCG00000007039	604	2533	0.985	64.0455
ENSSSCG00000012062	604	6293	0.8749	25.779
ENSSSCG00000004665	602	1227	0.9723	131.777
ENSSSCG00000001022	602	1621	0.9907	99.7471
ENSSSCG00000006785	602	1519	0.9045	106.445
ENSSSCG00000002698	602	1314	0.8782	123.052
ENSSSCG00000015311	602	2295	0.9146	70.4532
ENSSSCG00000017771	600	2573	0.986	62.6323
ENSSSCG00000004727	600	1233	0.9813	130.7
ENSSSCG00000011022	600	6870	0.6371	23.4575
ENSSSCG00000011440	599	2316	0.9953	69.4665
ENSSSCG00000007968	599	2516	0.9992	63.9445
ENSSSCG00000006232	598	1713	0.9597	93.7629
ENSSSCG00000002529	598	252	0.9921	637.364
ENSSSCG00000006297	597	1715	0.9843	93.4969
ENSSSCG00000010928	597	5193	0.9603	30.8776
ENSSSCG00000007667	594	1798	0.9778	88.7327
ENSSSCG00000004612	594	2127	0.9958	75.0077
ENSSSCG00000015784	594	3013	0.9615	52.951
ENSSSCG00000006066	593	2624	0.995	60.6985
ENSSSCG00000010773	592	2924	0.9891	54.379
ENSSSCG00000013355	592	225	0.6444	706.686
ENSSSCG00000011782	592	4027	0.9871	39.4845
ENSSSCG00000008774	592	1963	0.9042	81.0006
ENSSSCG00000015244	591	2312	0.4996	68.6573
ENSSSCG00000005022	590	6426	0.9303	24.6603
ENSSSCG00000000744	588	303	0.6997	521.221
ENSSSCG00000000406	588	1265	0.9676	124.846
ENSSSCG00000013312	588	3687	0.974	42.8343
ENSSSCG00000003107	588	4579	0.9393	34.49
ENSSSCG00000011552	587	1122	0.9902	140.518
ENSSSCG00000007610	587	1424	0.3013	110.717
ENSSSCG00000012148	587	1760	0.9852	89.5803
ENSSSCG00000003780	586	1758	0.963	89.5294
ENSSSCG00000005643	585	3600	0.9917	43.6456
ENSSSCG00000004132	585	2118	0.7691	74.1851
ENSSSCG00000017360	585	2711	0.9959	57.958
ENSSSCG00000004481	585	1698	0.8881	92.5348
ENSSSCG00000010651	584	3262	0.9135	48.0857
ENSSSCG00000012916	584	1032	0.9632	151.992
ENSSSCG00000004574	584	11661	0.7491	13.4513
ENSSSCG00000008600	584	3252	0.9837	48.2336
ENSSSCG00000012793	583	6434	0.9583	24.3374
ENSSSCG00000015825	583	4014	0.9841	39.0102
ENSSSCG00000012076	583	2680	0.9843	58.428
ENSSSCG00000010790	583	1062	0.8531	147.445
ENSSSCG00000009865	583	2238	0.9978	69.9674
ENSSSCG00000001570	583	1410	0.9922	111.055
ENSSSCG00000010035	582	1096	0.9726	142.626
ENSSSCG00000013647	582	1646	0.9648	94.9686
ENSSSCG00000001414	581	1071	0.8581	145.705
ENSSSCG00000007500	581	408	0.8701	382.475
ENSSSCG00000015440	580	2342	0.9863	66.5163
ENSSSCG00000017882	580	4051	0.9731	38.455
ENSSSCG00000003231	580	1184	0.9924	131.572
ENSSSCG00000005183	579	2450	0.9735	63.4745
ENSSSCG00000009018	579	2850	0.973	54.5658
ENSSSCG00000009904	579	900	0.7011	172.792
ENSSSCG00000012634	578	6515	0.8623	23.8287
ENSSSCG00000011322	578	2927	0.9822	53.0386
ENSSSCG00000002452	578	1959	0.2547	79.2466
ENSSSCG00000012884	578	3631	0.9697	42.7552
ENSSSCG00000009611	577	3830	0.947	40.4636
ENSSSCG00000017906	577	1559	0.9981	99.4069
ENSSSCG00000008701	577	1115	0.9964	138.991
ENSSSCG00000012784	576	762	0.8241	203.027
ENSSSCG00000014205	576	1332	0.9857	116.146
ENSSSCG00000001506	576	2929	0.9563	52.819
ENSSSCG00000011020	576	2367	0.9992	65.3599
ENSSSCG00000011874	576	4868	0.9649	31.7804
ENSSSCG00000012077	575	2454	0.544	62.9333
ENSSSCG00000013046	575	569	0.8998	271.42
ENSSSCG00000000034	575	2464	0.8977	62.6779
ENSSSCG00000015662	575	975	0.9559	158.398
ENSSSCG00000004537	575	1940	0.9351	79.6073
ENSSSCG00000015552	573	981	0.9847	156.882
ENSSSCG00000002885	573	1614	0.9715	95.3538
ENSSSCG00000016009	573	3290	0.9653	46.7784
ENSSSCG00000008598	572	591	0.9983	259.953
ENSSSCG00000011214	572	2478	0.9322	61.9986
ENSSSCG00000010081	571	1622	0.9877	94.5523
ENSSSCG00000008412	571	5567	0.9488	27.5488
ENSSSCG00000004307	570	1678	0.9654	91.2368
ENSSSCG00000000970	570	3491	0.9865	43.8543
ENSSSCG00000011628	570	7470	0.906	20.4947
ENSSSCG00000014852	570	2155	0.9615	71.0419
ENSSSCG00000014044	570	7176	0.8986	21.3344
ENSSSCG00000002312	570	842	0.9798	181.823
ENSSSCG00000014331	569	5900	0.928	25.9028
ENSSSCG00000003046	569	857	0.9837	178.328
ENSSSCG00000015943	568	1602	0.9975	95.2298
ENSSSCG00000000612	567	3294	0.9763	46.2324
ENSSSCG00000006760	567	2562	0.9969	59.4417
ENSSSCG00000004639	566	3952	0.9727	38.4668
ENSSSCG00000017477	566	3009	0.9887	50.5221
ENSSSCG00000017287	566	1419	0.9436	107.132
ENSSSCG00000015802	565	2186	0.9268	69.4201
ENSSSCG00000014621	564	2574	0.9565	58.8515
ENSSSCG00000004958	562	2240	0.9219	67.3869
ENSSSCG00000016272	562	3283	0.9363	45.9783
ENSSSCG00000010497	562	2181	0.967	69.2098
ENSSSCG00000010707	561	1968	0.9665	76.564
ENSSSCG00000017069	560	2889	0.9349	52.0628
ENSSSCG00000012902	560	1428	0.9279	105.329
ENSSSCG00000017748	560	8487	0.8791	17.7223
ENSSSCG00000005516	559	1199	0.9658	125.222
ENSSSCG00000011372	559	1667	0.979	90.0665
ENSSSCG00000013572	558	4365	0.9847	34.335
ENSSSCG00000015962	558	2272	0.9899	65.9649
ENSSSCG00000006581	558	1008	0.8175	148.683
ENSSSCG00000000019	557	1964	0.9211	76.1729
ENSSSCG00000011338	557	4905	0.9419	30.5002
ENSSSCG00000014172	556	3190	0.9881	46.8135
ENSSSCG00000010067	556	602	0.9369	248.065
ENSSSCG00000008559	555	2522	0.975	59.1065
ENSSSCG00000009230	554	10672	0.8223	13.9428
ENSSSCG00000006084	553	1655	0.9734	89.7458
ENSSSCG00000005628	553	1626	0.9834	91.3464
ENSSSCG00000007524	553	551	0.755	269.563
ENSSSCG00000005029	553	1016	0.9764	146.19
ENSSSCG00000004535	553	2395	0.9261	62.0164
ENSSSCG00000003566	552	1334	0.9933	111.14
ENSSSCG00000008195	552	762	0.8215	194.568
ENSSSCG00000011166	552	2450	0.962	60.5146
ENSSSCG00000002547	552	1794	0.9699	82.6425
ENSSSCG00000012890	551	2638	0.975	56.1001
ENSSSCG00000002538	551	5183	0.951	28.5534
ENSSSCG00000005590	551	987	0.9848	149.941
ENSSSCG00000013598	550	2639	0.986	55.9771
ENSSSCG00000008452	550	4327	0.9723	34.1399
ENSSSCG00000013727	550	891	0.9933	165.795
ENSSSCG00000010621	549	2367	0.9949	62.2961
ENSSSCG00000017473	549	5721	0.9205	25.7743
ENSSSCG00000013500	548	1382	0.9812	106.502
ENSSSCG00000003853	548	2222	0.7669	66.2405
ENSSSCG00000010606	548	4116	0.967	35.7596
ENSSSCG00000008645	548	1288	0.9829	114.275
ENSSSCG00000002406	547	1387	0.9755	105.925
ENSSSCG00000010965	547	853	0.9812	172.237
ENSSSCG00000013239	547	1624	0.8337	90.4666
ENSSSCG00000013315	546	1393	0.9734	105.276
ENSSSCG00000007174	546	1872	0.9722	78.3382
ENSSSCG00000001430	546	2600	0.9723	56.4035
ENSSSCG00000000532	545	1760	0.9801	83.1708
ENSSSCG00000013178	545	2735	0.9901	53.5212
ENSSSCG00000010798	544	2443	0.9402	59.8084
ENSSSCG00000002771	543	4540	0.9749	32.1241
ENSSSCG00000016709	543	1340	0.9978	108.838
ENSSSCG00000017366	542	2076	0.9947	70.1228
ENSSSCG00000009602	542	1728	0.9745	84.2447
ENSSSCG00000009819	542	2844	0.7975	51.1867
ENSSSCG00000006020	541	687	0.5313	211.508
ENSSSCG00000014411	541	4033	0.9226	36.0293
ENSSSCG00000008316	541	1280	0.8516	113.521
ENSSSCG00000008164	541	3254	0.894	44.6547
ENSSSCG00000000572	539	1856	0.972	78.0006
ENSSSCG00000016420	539	1720	0.9913	84.1681
ENSSSCG00000010440	539	1739	0.9914	83.2485
ENSSSCG00000000654	538	1161	0.9802	124.462
ENSSSCG00000010366	538	374	0.9786	386.365
ENSSSCG00000014811	538	2700	0.9407	53.5187
ENSSSCG00000017033	538	2153	0.9777	67.1159
ENSSSCG00000001475	538	2396	0.9466	60.309
ENSSSCG00000016916	537	2928	0.9409	49.2595
ENSSSCG00000002426	536	2973	0.9173	48.4236
ENSSSCG00000003189	536	1343	0.9382	107.195
ENSSSCG00000017688	536	2698	0.9733	53.3593
ENSSSCG00000016590	535	1988	0.993	72.281
ENSSSCG00000006231	535	8976	0.8837	16.0088
ENSSSCG00000007272	535	1283	0.8963	111.999
ENSSSCG00000015405	535	2319	0.9603	61.9641
ENSSSCG00000001242	534	2883	0.9691	49.7489
ENSSSCG00000010011	534	2294	0.9568	62.5223
ENSSSCG00000017339	534	1918	0.939	74.779
ENSSSCG00000004260	534	1241	0.9017	115.573
ENSSSCG00000010283	533	1086	0.9669	131.821
ENSSSCG00000016186	533	863	0.9641	165.884
ENSSSCG00000008900	532	2041	0.9892	70.0093
ENSSSCG00000014855	532	675	0.317	211.687
ENSSSCG00000011235	532	2123	0.9849	67.3052
ENSSSCG00000013484	532	1665	0.9622	85.8192
ENSSSCG00000011856	531	442	0.6765	322.671
ENSSSCG00000003820	531	2725	0.996	52.3377
ENSSSCG00000014872	531	684	0.3099	208.509
ENSSSCG00000007356	531	4121	0.9799	34.6082
ENSSSCG00000006544	531	1671	0.933	85.3503
ENSSSCG00000006647	530	1575	0.9619	90.3821
ENSSSCG00000003432	530	2140	0.9696	66.5195
ENSSSCG00000006250	529	1909	0.9151	74.4281
ENSSSCG00000009978	528	3426	0.9819	41.3936
ENSSSCG00000010159	527	1302	0.9854	108.714
ENSSSCG00000000075	527	2754	0.9753	51.3965
ENSSSCG00000017043	527	2010	0.99	70.4209
ENSSSCG00000003578	526	1251	0.9249	112.932
ENSSSCG00000008915	526	1083	0.9834	130.45
ENSSSCG00000007609	525	1494	0.9813	94.3834
ENSSSCG00000001398	524	1429	0.9713	98.4886
ENSSSCG00000012318	524	2733	0.9795	51.4966
ENSSSCG00000016925	524	2783	0.9723	50.5714
ENSSSCG00000012757	524	1147	0.9268	122.703
ENSSSCG00000012322	524	4740	0.7255	29.692
ENSSSCG00000016101	524	1981	0.9939	71.0451
ENSSSCG00000004044	524	7464	0.6572	18.8559
ENSSSCG00000001362	523	6196	0.8794	22.6713
ENSSSCG00000010587	523	1656	0.9885	84.8259
ENSSSCG00000009407	523	1128	0.9557	124.532
ENSSSCG00000017513	522	3108	0.9884	45.1104
ENSSSCG00000001063	521	2106	0.991	66.4456
ENSSSCG00000009704	521	1012	0.8992	138.275
ENSSSCG00000010132	521	1355	0.983	103.273
ENSSSCG00000002372	520	6907	0.9363	20.2209
ENSSSCG00000009956	520	2546	0.9678	54.857
ENSSSCG00000017448	519	1212	0.9934	115.014
ENSSSCG00000002740	519	2984	0.9621	46.7149
ENSSSCG00000011720	518	1366	0.9985	101.851
ENSSSCG00000017047	518	2165	0.9367	64.2627
ENSSSCG00000006572	518	3818	0.9646	36.4402
ENSSSCG00000015273	518	3630	0.9851	38.3275
ENSSSCG00000010083	518	2147	0.9995	64.8015
ENSSSCG00000011618	518	2383	0.9962	58.3839
ENSSSCG00000017087	518	1323	0.7899	105.162
ENSSSCG00000006508	518	7887	0.904	17.6403
ENSSSCG00000011684	518	2690	0.9799	51.7207
ENSSSCG00000014156	518	1880	0.958	74.0046
ENSSSCG00000002629	517	2295	0.9359	60.5055
ENSSSCG00000002755	517	5313	0.8922	26.1359
ENSSSCG00000001921	517	5085	0.9343	27.3078
ENSSSCG00000007558	517	6877	0.9178	20.192
ENSSSCG00000013614	517	997	0.987	139.278
ENSSSCG00000004747	516	2062	0.9908	67.2122
ENSSSCG00000013629	516	4334	0.967	31.9777
ENSSSCG00000017090	516	844	0.9076	164.208
ENSSSCG00000010123	516	657	0.9939	210.946
ENSSSCG00000010329	516	4194	0.9554	33.0452
ENSSSCG00000004556	515	1804	0.9906	76.6757
ENSSSCG00000006358	515	1621	0.9827	85.3319
ENSSSCG00000014264	515	1229	0.799	112.549
ENSSSCG00000003550	515	2143	0.9118	64.5464
ENSSSCG00000014307	514	1687	0.8696	81.8342
ENSSSCG00000011375	514	4275	0.9432	32.2934
ENSSSCG00000002444	514	2265	0.8852	60.9512
ENSSSCG00000009823	514	1019	0.9244	135.48
ENSSSCG00000006468	514	1352	0.9571	102.111
ENSSSCG00000017578	513	2406	0.9518	57.2676
ENSSSCG00000001420	513	4744	0.7837	29.0442
ENSSSCG00000009119	512	2307	0.8821	59.6087
ENSSSCG00000002441	511	2463	0.957	55.7242
ENSSSCG00000011709	511	987	0.9656	139.056
ENSSSCG00000007240	511	2028	0.9265	67.6768
ENSSSCG00000012114	510	2140	0.986	64.0094
ENSSSCG00000012970	510	1267	0.9779	108.114
ENSSSCG00000008971	509	3122	0.9782	43.7897
ENSSSCG00000002414	508	2830	0.9852	48.213
ENSSSCG00000004293	508	3018	0.9612	45.2097
ENSSSCG00000013640	508	2549	0.9533	53.528
ENSSSCG00000000706	508	1788	0.9972	76.3103
ENSSSCG00000002342	507	1983	0.9743	68.6708
ENSSSCG00000017289	507	3173	0.9389	42.9166
ENSSSCG00000013856	506	1901	0.9911	71.4917
ENSSSCG00000010823	506	3641	0.9676	37.3265
ENSSSCG00000006892	506	2587	0.993	52.5341
ENSSSCG00000001958	506	3830	0.9721	35.4845
ENSSSCG00000002876	505	2385	0.9568	56.8709
ENSSSCG00000011332	505	2506	0.988	54.1249
ENSSSCG00000011346	505	6224	0.8562	21.7926
ENSSSCG00000016781	505	9322	0.7678	14.5502
ENSSSCG00000013592	505	1564	0.9444	86.7245
ENSSSCG00000013221	504	153	0.9869	884.761
ENSSSCG00000008569	504	1607	0.9913	84.2368
ENSSSCG00000009217	504	3200	0.9284	42.3027
ENSSSCG00000006928	504	1455	0.9931	93.0368
ENSSSCG00000000840	504	4006	0.9541	33.7914
ENSSSCG00000015782	503	1871	0.9337	72.2073
ENSSSCG00000008268	503	1342	0.9769	100.671
ENSSSCG00000015988	503	2354	0.6109	57.3916
ENSSSCG00000012822	502	1936	0.9964	69.6443
ENSSSCG00000011833	502	3344	0.9785	40.3204
ENSSSCG00000012885	501	4976	0.9289	27.0423
ENSSSCG00000013107	501	1797	0.9755	74.8819
ENSSSCG00000009944	501	1876	0.9963	71.7285
ENSSSCG00000011469	501	5250	0.9402	25.631
ENSSSCG00000005533	501	1888	0.9963	71.2726
ENSSSCG00000013052	500	1459	0.9561	92.0453
ENSSSCG00000008048	499	1011	0.8773	132.567
ENSSSCG00000011357	499	1211	0.9711	110.673
ENSSSCG00000010453	499	1422	0.981	94.2514
ENSSSCG00000000295	499	1413	0.9851	94.8518
ENSSSCG00000006736	499	2352	0.9617	56.9836
ENSSSCG00000017280	499	1324	0.8988	101.228
ENSSSCG00000014136	499	10498	0.6706	12.7668
ENSSSCG00000002433	498	1578	0.9651	84.7636
ENSSSCG00000003707	498	4674	0.9108	28.6172
ENSSSCG00000007898	498	995	0.9809	134.429
ENSSSCG00000015478	498	1572	0.9555	85.0871
ENSSSCG00000001946	497	1630	0.9331	81.8947
ENSSSCG00000016017	497	2756	0.9819	48.4355
ENSSSCG00000011447	497	1265	0.8941	105.524
ENSSSCG00000008581	496	4667	0.9775	28.5451
ENSSSCG00000002544	496	3421	0.9985	38.9418
ENSSSCG00000009786	496	4001	0.965	33.2966
ENSSSCG00000017213	495	947	0.9884	140.392
ENSSSCG00000005247	495	4366	0.929	30.4515
ENSSSCG00000005387	494	1687	0.8483	78.65
ENSSSCG00000014177	494	5566	0.9272	23.8381
ENSSSCG00000011405	493	1737	0.9827	76.2314
ENSSSCG00000003904	493	2928	0.9225	45.2234
ENSSSCG00000008557	493	3465	0.9714	38.2147
ENSSSCG00000008629	492	4504	0.9298	29.3396
ENSSSCG00000013034	492	3998	0.96	33.0529
ENSSSCG00000016438	492	2354	0.9656	56.1365
ENSSSCG00000014017	491	2213	0.9905	59.5919
ENSSSCG00000012654	491	2513	0.9881	52.4778
ENSSSCG00000015203	491	3063	0.9703	43.0548
ENSSSCG00000006061	490	841	0.8407	156.49
ENSSSCG00000008414	490	2267	0.9052	58.0539
ENSSSCG00000005929	490	3738	0.9711	35.2082
ENSSSCG00000005072	490	1001	0.9251	131.477
ENSSSCG00000013523	490	3001	0.9297	43.8548
ENSSSCG00000000662	490	1635	0.8979	80.4943
ENSSSCG00000006461	490	4957	0.9322	26.55
ENSSSCG00000012790	489	3186	0.9909	41.224
ENSSSCG00000002558	488	4749	0.9503	27.5997
ENSSSCG00000001754	488	1312	0.9367	99.9017
ENSSSCG00000012247	488	1620	0.9778	80.9081
ENSSSCG00000011743	488	3411	0.9238	38.426
ENSSSCG00000017779	488	3605	0.9354	36.3581
ENSSSCG00000003805	488	2309	0.968	56.7653
ENSSSCG00000008510	487	4336	0.8157	30.1666
ENSSSCG00000015424	486	1577	0.9334	82.7736
ENSSSCG00000005073	486	4400	0.9693	29.6668
ENSSSCG00000011959	484	3270	0.9024	39.7543
ENSSSCG00000001526	483	1882	0.9357	68.931
ENSSSCG00000013444	483	1638	0.9847	79.1991
ENSSSCG00000016874	482	1724	0.9495	75.0925
ENSSSCG00000001424	481	3883	0.9366	33.2709
ENSSSCG00000007097	481	3146	0.8973	41.0651
ENSSSCG00000014089	481	1350	0.9704	95.697
ENSSSCG00000001429	480	12477	0.6116	10.3328
ENSSSCG00000000393	480	4237	0.9478	30.4277
ENSSSCG00000009888	480	1037	0.9653	124.322
ENSSSCG00000008206	479	863	0.7138	149.077
ENSSSCG00000005621	479	1464	0.8839	87.8783
ENSSSCG00000015842	478	1558	0.9313	82.4038
ENSSSCG00000007478	478	7818	0.813	16.4217
ENSSSCG00000016298	478	3399	0.9526	37.7715
ENSSSCG00000016695	478	1839	0.9886	69.8125
ENSSSCG00000017386	478	2123	0.9797	60.4735
ENSSSCG00000017707	476	2186	0.9181	58.4849
ENSSSCG00000016237	476	5518	0.8762	23.1693
ENSSSCG00000017607	476	405	0.9926	315.674
ENSSSCG00000004600	476	2588	0.9602	49.4003
ENSSSCG00000016772	476	2899	0.9783	44.1007
ENSSSCG00000012572	475	5171	0.93	24.6721
ENSSSCG00000017155	475	1446	0.9419	88.2292
ENSSSCG00000005913	475	1220	0.9041	104.573
ENSSSCG00000013604	474	2073	0.9706	61.4138
ENSSSCG00000007681	474	3678	0.8573	34.6141
ENSSSCG00000013431	474	742	0.996	171.578
ENSSSCG00000001914	474	2108	0.9649	60.3941
ENSSSCG00000015392	473	1282	0.961	99.0969
ENSSSCG00000004678	473	5130	0.6869	24.7646
ENSSSCG00000017505	473	4948	0.9143	25.6755
ENSSSCG00000006623	473	942	0.9087	134.864
ENSSSCG00000008857	472	1732	0.9613	73.195
ENSSSCG00000013114	472	1893	0.6228	66.9697
ENSSSCG00000013568	472	3003	0.9757	42.2157
ENSSSCG00000008167	471	1588	0.9534	79.6631
ENSSSCG00000013780	470	942	0.9873	134.009
ENSSSCG00000006628	470	2717	0.8804	46.4617
ENSSSCG00000012963	470	2553	0.9542	49.4463
ENSSSCG00000010111	470	2222	0.9788	56.8121
ENSSSCG00000016911	470	3306	0.9577	38.1841
ENSSSCG00000017773	470	3132	0.9821	40.3054
ENSSSCG00000003413	470	8205	0.8381	15.3853
ENSSSCG00000003150	469	1257	0.7176	100.213
ENSSSCG00000010748	469	2700	0.9863	46.6548
ENSSSCG00000011676	469	1463	0.9631	86.1025
ENSSSCG00000006070	469	228	0.9956	552.491
ENSSSCG00000005958	469	3495	0.9914	36.0423
ENSSSCG00000001549	469	1543	0.976	81.6383
ENSSSCG00000011946	468	1942	0.9897	64.7267
ENSSSCG00000002283	468	2787	0.9763	45.102
ENSSSCG00000008467	468	3174	0.9729	39.6028
ENSSSCG00000011657	468	929	0.9849	135.306
ENSSSCG00000006642	468	2016	0.9772	62.3508
ENSSSCG00000004527	467	534	0.4494	234.889
ENSSSCG00000006371	467	1570	0.9834	79.8922
ENSSSCG00000000366	467	2319	0.9823	54.0883
ENSSSCG00000008614	467	3875	0.9636	32.3692
ENSSSCG00000000862	467	2853	0.9804	43.9645
ENSSSCG00000017643	467	1335	0.964	93.9556
ENSSSCG00000005318	467	1491	0.8987	84.1252
ENSSSCG00000001912	466	2647	0.9928	47.2845
ENSSSCG00000014337	466	1848	0.9681	67.7284
ENSSSCG00000013930	466	3854	0.9292	32.4759
ENSSSCG00000008466	466	864	0.9826	144.864
ENSSSCG00000009414	466	4926	0.8774	25.4085
ENSSSCG00000006340	466	2360	0.9267	53.0348
ENSSSCG00000012836	466	2262	0.9111	55.3325
ENSSSCG00000017177	466	1479	0.9865	84.6262
ENSSSCG00000002332	466	5767	0.9301	21.7032
ENSSSCG00000006925	465	2052	0.9659	60.8643
ENSSSCG00000005640	465	2695	0.9395	46.3427
ENSSSCG00000004138	465	7320	0.906	17.062
ENSSSCG00000015558	465	3826	0.9456	32.6434
ENSSSCG00000010955	465	1903	0.8881	65.6298
ENSSSCG00000003695	465	2783	0.9925	44.8773
ENSSSCG00000015334	464	1894	0.9974	65.7999
ENSSSCG00000000899	464	1451	0.9966	85.889
ENSSSCG00000009807	464	2038	0.9509	61.1506
ENSSSCG00000006137	464	3355	0.9705	37.146
ENSSSCG00000013883	464	2110	0.9512	59.064
ENSSSCG00000008408	463	1185	0.7418	104.942
ENSSSCG00000009853	463	1734	0.9775	71.7165
ENSSSCG00000010184	462	597	0.9832	207.852
ENSSSCG00000000431	462	3365	0.9685	36.876
ENSSSCG00000005240	462	3680	0.9587	33.7195
ENSSSCG00000003642	462	3132	0.8656	39.6193
ENSSSCG00000003603	461	4948	0.9196	25.0241
ENSSSCG00000014210	461	592	0.9848	209.154
ENSSSCG00000009334	460	3602	0.9342	34.3006
ENSSSCG00000002956	460	1468	0.8658	84.1625
ENSSSCG00000013383	460	1104	0.9257	111.912
ENSSSCG00000017791	459	4146	0.9785	29.7352
ENSSSCG00000010010	459	2281	0.9886	54.0474
ENSSSCG00000013553	459	2630	0.9741	46.8753
ENSSSCG00000006638	459	1264	0.9873	97.5332
ENSSSCG00000010943	459	2729	0.5222	45.1748
ENSSSCG00000010930	458	2057	0.9665	59.8023
ENSSSCG00000001686	458	1544	0.6263	79.6719
ENSSSCG00000012903	457	3961	0.9695	30.9883
ENSSSCG00000013863	457	978	0.9816	125.506
ENSSSCG00000015948	457	1610	0.9677	76.239
ENSSSCG00000013391	456	1221	0.923	100.308
ENSSSCG00000010991	456	1741	0.992	70.3482
ENSSSCG00000016372	456	2024	0.9486	60.512
ENSSSCG00000007279	456	633	0.9795	193.485
ENSSSCG00000017475	455	1726	0.9826	70.804
ENSSSCG00000002879	455	2692	0.951	45.3966
ENSSSCG00000010107	455	2400	0.9933	50.9199
ENSSSCG00000006369	454	1164	0.9983	104.759
ENSSSCG00000012956	454	2754	0.98	44.2771
ENSSSCG00000011107	454	1508	0.9808	80.8615
ENSSSCG00000009223	453	1376	0.9578	88.4233
ENSSSCG00000010454	453	1446	0.9965	84.1428
ENSSSCG00000007088	453	1597	0.9568	76.1869
ENSSSCG00000010894	452	3542	0.9881	34.275
ENSSSCG00000017382	451	2695	0.9763	44.9474
ENSSSCG00000007181	451	1604	0.9352	75.5195
ENSSSCG00000013848	451	1241	0.9895	97.6094
ENSSSCG00000007067	451	4222	0.9287	28.691
ENSSSCG00000008484	451	1080	0.9546	112.16
ENSSSCG00000015689	450	2188	0.9584	55.2398
ENSSSCG00000016502	450	2404	0.9713	50.2765
ENSSSCG00000004524	450	3486	0.9217	34.6715
ENSSSCG00000002770	449	886	0.9763	136.113
ENSSSCG00000008749	448	3845	0.9789	31.2945
ENSSSCG00000012680	448	1630	0.9571	73.8206
ENSSSCG00000008977	448	1135	0.9181	106.015
ENSSSCG00000003166	448	1090	0.3174	110.392
ENSSSCG00000000223	447	1996	0.9729	60.1498
ENSSSCG00000010685	447	1753	0.976	68.4877
ENSSSCG00000014618	447	2790	0.9351	43.0319
ENSSSCG00000012116	447	1596	0.9812	75.2249
ENSSSCG00000008228	446	763	0.7588	156.999
ENSSSCG00000002989	445	1885	0.9905	63.4068
ENSSSCG00000001697	445	2709	0.9812	44.1203
ENSSSCG00000015973	445	981	0.8879	121.837
ENSSSCG00000003591	444	2609	0.9893	45.7084
ENSSSCG00000003182	444	3930	0.815	30.3443
ENSSSCG00000016636	444	2507	0.9617	47.5681
ENSSSCG00000011752	444	3942	0.949	30.2519
ENSSSCG00000011863	444	1940	0.9402	61.4707
ENSSSCG00000014343	443	3242	0.3356	36.701
ENSSSCG00000007286	443	2944	0.9654	40.416
ENSSSCG00000016408	443	1650	0.8376	72.1119
ENSSSCG00000007484	443	5965	0.8362	19.9471
ENSSSCG00000008828	443	1094	0.9881	108.761
ENSSSCG00000005664	442	2732	0.9693	43.4539
ENSSSCG00000006665	442	1551	0.9852	76.5416
ENSSSCG00000002470	442	2947	0.9891	40.2837
ENSSSCG00000008127	441	3180	0.9302	37.2476
ENSSSCG00000008043	441	2598	0.9842	45.5918
ENSSSCG00000011698	441	857	0.9335	138.212
ENSSSCG00000013445	441	1925	0.934	61.5311
ENSSSCG00000006862	440	2507	0.9777	47.1395
ENSSSCG00000000921	440	1539	0.9266	76.7894
ENSSSCG00000007330	440	890	0.9966	132.785
ENSSSCG00000013429	439	1605	0.9863	73.4643
ENSSSCG00000002404	439	1603	0.9969	73.556
ENSSSCG00000009946	438	2544	0.9874	46.2428
ENSSSCG00000004823	438	3627	0.9644	32.435
ENSSSCG00000012149	438	1970	0.9594	59.7166
ENSSSCG00000010509	438	2949	0.9556	39.8921
ENSSSCG00000007228	438	1203	0.8953	97.7902
ENSSSCG00000002142	437	4280	0.9484	27.4236
ENSSSCG00000015096	437	1165	0.7348	100.749
ENSSSCG00000006571	437	3684	0.9693	31.8602
ENSSSCG00000013456	436	1737	0.9804	67.4177
ENSSSCG00000005617	436	1808	0.9795	64.7702
ENSSSCG00000016872	436	2326	0.9845	50.3459
ENSSSCG00000006824	435	1964	0.9476	59.4887
ENSSSCG00000013018	435	4659	0.9721	25.0775
ENSSSCG00000011849	435	3559	0.975	32.8283
ENSSSCG00000003976	435	1794	0.8969	65.1259
ENSSSCG00000017066	435	4955	0.9221	23.5794
ENSSSCG00000004020	434	1043	0.9645	111.762
ENSSSCG00000017694	434	6690	0.8294	17.4241
ENSSSCG00000017668	433	1797	0.9393	64.7183
ENSSSCG00000016367	433	1967	0.9522	59.1249
ENSSSCG00000006388	433	2403	0.9734	48.3973
ENSSSCG00000008344	433	2350	0.9847	49.4888
ENSSSCG00000010332	433	1049	0.9733	110.866
ENSSSCG00000016446	433	1115	0.9444	104.304
ENSSSCG00000011445	432	4170	0.9463	27.825
ENSSSCG00000016953	432	2420	0.9339	47.9463
ENSSSCG00000002795	432	2397	0.9962	48.4064
ENSSSCG00000014619	432	1062	0.9746	109.256
ENSSSCG00000001049	432	7989	0.8566	14.5237
ENSSSCG00000009123	432	2562	0.929	45.2889
ENSSSCG00000010835	432	1779	0.9112	65.2221
ENSSSCG00000001988	432	3429	0.951	33.8379
ENSSSCG00000009567	432	2918	0.8999	39.7636
ENSSSCG00000005906	432	3401	0.9547	34.1165
ENSSSCG00000003136	432	1577	0.9759	73.5765
ENSSSCG00000004482	431	3444	0.9254	33.6125
ENSSSCG00000003683	431	862	0.9849	134.294
ENSSSCG00000013870	431	2559	0.8835	45.237
ENSSSCG00000003702	431	2606	0.9386	44.4212
ENSSSCG00000017558	431	2237	0.9119	51.7486
ENSSSCG00000006261	430	1757	0.9886	65.733
ENSSSCG00000003948	430	1372	0.9964	84.1785
ENSSSCG00000002905	430	1589	0.9723	72.6828
ENSSSCG00000011448	430	1466	0.9761	78.781
ENSSSCG00000004618	430	1393	0.9462	82.9095
ENSSSCG00000003480	430	3974	0.9776	29.0621
ENSSSCG00000005384	430	681	0.9398	169.593
ENSSSCG00000011062	429	1706	0.891	67.5407
ENSSSCG00000014121	429	5214	0.8456	22.099
ENSSSCG00000011859	429	3777	0.96	30.5068
ENSSSCG00000015878	429	3597	0.9494	32.0335
ENSSSCG00000003586	429	1658	0.9982	69.496
ENSSSCG00000017276	428	5459	0.9176	21.058
ENSSSCG00000000841	428	2725	0.9233	42.1856
ENSSSCG00000009032	428	948	0.4367	121.261
ENSSSCG00000013888	428	3649	0.9773	31.5034
ENSSSCG00000009658	428	1314	0.9703	87.4854
ENSSSCG00000009065	428	3405	0.9815	33.7609
ENSSSCG00000001999	427	1794	0.9967	63.9282
ENSSSCG00000011501	427	1576	0.9905	72.7711
ENSSSCG00000011930	427	1549	0.927	74.0395
ENSSSCG00000012808	427	1382	0.9566	82.9864
ENSSSCG00000010156	427	3956	0.9737	28.9907
ENSSSCG00000000502	426	1987	0.9245	57.5836
ENSSSCG00000006512	426	1494	0.8474	76.5854
ENSSSCG00000001056	426	2642	0.888	43.3076
ENSSSCG00000009072	426	1838	0.9004	62.2517
ENSSSCG00000013409	426	5547	0.9113	20.6271
ENSSSCG00000014565	425	1548	0.7829	73.7403
ENSSSCG00000000804	425	1973	0.9681	57.8561
ENSSSCG00000013155	425	1472	0.9857	77.5476
ENSSSCG00000001880	425	3825	0.972	29.8431
ENSSSCG00000006567	425	2521	0.9643	45.2797
ENSSSCG00000002815	424	2073	0.9185	54.9356
ENSSSCG00000005319	424	3077	0.9594	37.0105
ENSSSCG00000011342	424	3966	0.9544	28.7144
ENSSSCG00000003458	424	890	0.9966	127.957
ENSSSCG00000013124	424	3106	0.9163	36.665
ENSSSCG00000000257	424	2433	0.942	46.807
ENSSSCG00000000058	424	915	0.8142	124.461
ENSSSCG00000007739	423	2264	0.9567	50.1823
ENSSSCG00000000290	423	1313	0.9817	86.5292
ENSSSCG00000017419	423	1766	0.9292	64.3334
ENSSSCG00000010854	423	3111	0.9624	36.5197
ENSSSCG00000016744	422	943	0.9459	120.195
ENSSSCG00000000964	422	2458	0.9894	46.1124
ENSSSCG00000008692	422	1305	0.967	86.8538
ENSSSCG00000008676	421	1284	0.9914	88.0652
ENSSSCG00000000908	420	1102	0.9129	102.366
ENSSSCG00000015573	420	2982	0.9611	37.8293
ENSSSCG00000003342	420	2201	0.9418	51.2526
ENSSSCG00000017209	420	1371	0.9358	82.2809
ENSSSCG00000005423	420	7261	0.8741	15.536
ENSSSCG00000016769	420	3333	0.9706	33.8455
ENSSSCG00000012534	420	867	0.9977	130.112
ENSSSCG00000003264	419	2852	0.9204	39.4595
ENSSSCG00000017394	419	1657	0.9565	67.917
ENSSSCG00000010357	419	4117	0.9315	27.3351
ENSSSCG00000011351	419	603	0.9668	186.631
ENSSSCG00000004636	419	6043	0.8734	18.6229
ENSSSCG00000011562	419	1330	0.9338	84.6154
ENSSSCG00000016266	418	1975	0.9392	56.8455
ENSSSCG00000014291	418	4224	0.9439	26.579
ENSSSCG00000015434	418	1128	0.9158	99.53
ENSSSCG00000006194	418	4389	0.962	25.5798
ENSSSCG00000015880	418	5327	0.9272	21.0756
ENSSSCG00000002843	418	2159	0.994	52.0009
ENSSSCG00000014023	417	2670	0.9551	41.9481
ENSSSCG00000012965	417	977	0.915	114.638
ENSSSCG00000004730	417	2292	0.938	48.8662
ENSSSCG00000014791	417	2825	0.943	39.6465
ENSSSCG00000010411	417	1462	0.9884	76.6083
ENSSSCG00000014633	417	1010	0.4406	110.892
ENSSSCG00000014559	416	1981	0.8193	56.4022
ENSSSCG00000007195	416	1339	0.9843	83.4449
ENSSSCG00000004696	416	1925	0.9668	58.043
ENSSSCG00000017016	416	3742	0.787	29.8591
ENSSSCG00000015531	415	8230	0.8451	13.5436
ENSSSCG00000003743	415	1972	0.9975	56.5234
ENSSSCG00000001866	415	1830	0.9027	60.9094
ENSSSCG00000010682	414	1346	0.9866	82.6118
ENSSSCG00000008068	414	3642	0.9547	30.5314
ENSSSCG00000015650	414	1523	0.9645	73.0109
ENSSSCG00000017200	414	3772	0.9772	29.4792
ENSSSCG00000000625	412	4715	0.9387	23.4694
ENSSSCG00000006781	412	2457	0.8238	45.038
ENSSSCG00000012269	412	2205	0.9714	50.1852
ENSSSCG00000005745	412	1573	0.9854	70.3486
ENSSSCG00000017525	412	768	0.9948	144.086
ENSSSCG00000002392	412	2352	0.9787	47.0486
ENSSSCG00000009664	411	3235	0.9858	34.1236
ENSSSCG00000015331	411	1300	0.9808	84.9152
ENSSSCG00000007918	410	828	0.2017	132.997
ENSSSCG00000007248	410	4380	0.9274	25.1418
ENSSSCG00000006309	410	1745	0.8957	63.1067
ENSSSCG00000003874	410	1180	0.9958	93.323
ENSSSCG00000000037	410	2302	0.9791	47.8372
ENSSSCG00000007736	410	1392	0.9045	79.11
ENSSSCG00000013855	409	906	0.9371	121.25
ENSSSCG00000012867	409	2029	0.7994	54.1412
ENSSSCG00000012887	409	2742	0.9905	40.0629
ENSSSCG00000006323	408	1251	0.9145	87.5971
ENSSSCG00000001518	408	8721	0.8306	12.5655
ENSSSCG00000016863	408	1988	0.8898	55.1227
ENSSSCG00000005969	408	2859	0.9689	38.3295
ENSSSCG00000008221	407	4633	0.8476	23.595
ENSSSCG00000009241	407	1668	0.9718	65.5368
ENSSSCG00000006621	407	3853	0.9759	28.3715
ENSSSCG00000011387	407	4100	0.9285	26.6623
ENSSSCG00000009947	407	1092	0.9863	100.106
ENSSSCG00000011438	407	2460	0.9736	44.4372
ENSSSCG00000009872	406	2107	0.9953	51.7545
ENSSSCG00000014014	406	3779	0.9799	28.856
ENSSSCG00000002846	406	1810	0.9912	60.2469
ENSSSCG00000010145	406	6804	0.8322	16.0269
ENSSSCG00000008498	405	6591	0.8591	16.5041
ENSSSCG00000014180	405	5288	0.8986	20.5708
ENSSSCG00000003035	405	1501	0.9314	72.4705
ENSSSCG00000009925	404	2359	0.9813	45.9982
ENSSSCG00000007306	404	2180	0.978	49.7751
ENSSSCG00000007732	404	1196	0.9548	90.7271
ENSSSCG00000015815	404	2927	0.9696	37.072
ENSSSCG00000008406	404	5714	0.8878	18.9901
ENSSSCG00000006490	404	3597	0.9641	30.1667
ENSSSCG00000009886	404	2273	0.974	47.7385
ENSSSCG00000017184	404	1976	0.9777	54.9138
ENSSSCG00000009759	403	2643	0.9164	40.9539
ENSSSCG00000010705	403	438	0.9954	247.126
ENSSSCG00000015070	403	1160	0.9672	93.3113
ENSSSCG00000005012	403	765	0.9895	141.492
ENSSSCG00000001970	402	6652	0.8805	16.2316
ENSSSCG00000003120	402	1101	0.9918	98.0676
ENSSSCG00000009657	402	2358	0.9818	45.7899
ENSSSCG00000011710	402	1413	0.9929	76.4136
ENSSSCG00000008495	402	2608	0.9049	41.4005
ENSSSCG00000017480	402	1906	0.9643	56.6487
ENSSSCG00000008008	402	1236	0.983	87.3564
ENSSSCG00000009511	401	1550	0.9497	69.4864
ENSSSCG00000009625	401	1577	0.9803	68.2967
ENSSSCG00000003809	401	1274	0.9882	84.5399
ENSSSCG00000010583	400	1064	0.985	100.973
ENSSSCG00000004124	400	4815	0.8845	22.3126
ENSSSCG00000002540	400	1736	0.8341	61.8867
ENSSSCG00000002135	399	1425	0.9488	75.2047
ENSSSCG00000011091	399	1311	0.9916	81.7443
ENSSSCG00000013307	399	1394	0.9319	76.8771
ENSSSCG00000014416	399	2189	0.9817	48.9569
ENSSSCG00000017257	399	5151	0.9161	20.805
ENSSSCG00000007931	399	1963	0.9791	54.5933
ENSSSCG00000005620	398	2313	0.9909	46.2162
ENSSSCG00000011753	398	642	0.9922	166.508
ENSSSCG00000007492	398	2960	0.9507	36.1142
ENSSSCG00000012818	398	6783	0.8669	15.7597
ENSSSCG00000014280	398	4460	0.9186	23.9682
ENSSSCG00000004387	398	2019	0.9604	52.9461
ENSSSCG00000006919	398	1893	0.9382	56.4702
ENSSSCG00000010862	398	4902	0.9274	21.807
ENSSSCG00000001002	397	2106	0.933	50.6313
ENSSSCG00000008019	397	2215	0.9743	48.1397
ENSSSCG00000017874	397	1309	0.9916	81.4588
ENSSSCG00000016648	397	4335	0.8895	24.5974
ENSSSCG00000016711	397	1547	0.8268	68.9267
ENSSSCG00000001501	397	2979	0.9349	35.7937
ENSSSCG00000013931	397	3043	0.9491	35.0409
ENSSSCG00000017272	396	5834	0.9076	18.2312
ENSSSCG00000013467	396	1589	0.9862	66.9358
ENSSSCG00000003438	396	10748	0.7458	9.89588
ENSSSCG00000012856	396	1143	0.9983	93.0542
ENSSSCG00000005364	396	3526	0.9433	30.1648
ENSSSCG00000003385	396	600	0.9833	177.268
ENSSSCG00000003477	395	1339	0.8902	79.2325
ENSSSCG00000002711	395	1084	0.9696	97.8712
ENSSSCG00000017310	395	3738	0.9553	28.3821
ENSSSCG00000001527	395	1321	0.9447	80.3122
ENSSSCG00000002340	395	1531	0.9869	69.2961
ENSSSCG00000004684	394	7732	0.671	13.6865
ENSSSCG00000014242	394	5180	0.8946	20.4293
ENSSSCG00000017940	394	1235	0.966	85.6873
ENSSSCG00000005425	394	2370	0.9759	44.6514
ENSSSCG00000014369	394	1571	0.9618	67.3608
ENSSSCG00000008478	394	4214	0.8206	25.1124
ENSSSCG00000002508	394	1918	0.9807	55.174
ENSSSCG00000010683	394	2515	0.9877	42.077
ENSSSCG00000014146	394	2551	0.9784	41.4833
ENSSSCG00000000365	393	966	0.9389	109.27
ENSSSCG00000003643	393	1887	0.9603	55.9381
ENSSSCG00000004421	393	1671	0.9856	63.1689
ENSSSCG00000000489	393	824	0.9927	128.101
ENSSSCG00000015888	393	1736	0.9355	60.8037
ENSSSCG00000004457	392	7704	0.813	13.6665
ENSSSCG00000008061	392	821	0.9537	128.242
ENSSSCG00000000864	392	1038	0.9971	101.432
ENSSSCG00000001509	392	2400	0.9812	43.8694
ENSSSCG00000000912	392	4406	0.9537	23.8962
ENSSSCG00000010585	391	1605	0.9483	65.4318
ENSSSCG00000015135	391	7023	0.8098	14.9534
ENSSSCG00000005084	391	1608	0.9932	65.3097
ENSSSCG00000012991	391	174	0.9885	603.552
ENSSSCG00000013285	391	2103	0.9757	49.9372
ENSSSCG00000016245	390	4329	0.8237	24.1971
ENSSSCG00000000458	390	6078	0.8536	17.2342
ENSSSCG00000002872	390	3225	0.9851	32.4804
ENSSSCG00000016742	390	2121	0.9717	49.3868
ENSSSCG00000008490	390	765	0.9961	136.927
ENSSSCG00000005965	389	2464	0.849	42.4029
ENSSSCG00000009138	389	2178	0.9082	47.971
ENSSSCG00000003839	389	1436	0.8677	72.7582
ENSSSCG00000003220	389	1306	0.9433	80.0006
ENSSSCG00000013314	389	4971	0.9187	21.0181
ENSSSCG00000017042	389	1651	0.9873	63.2834
ENSSSCG00000002895	389	5431	0.8936	19.2379
ENSSSCG00000013245	388	2301	0.9878	45.29
ENSSSCG00000006657	388	1395	0.9914	74.7041
ENSSSCG00000009345	388	5244	0.7557	19.8727
ENSSSCG00000001156	388	2501	0.9724	41.6682
ENSSSCG00000011642	388	2015	0.9722	51.7182
ENSSSCG00000014080	388	3447	0.9611	30.2327
ENSSSCG00000008439	387	1601	0.6415	64.9242
ENSSSCG00000001881	387	3435	0.9389	30.2602
ENSSSCG00000005273	387	1543	0.8782	67.3646
ENSSSCG00000010726	387	1435	0.9512	72.4346
ENSSSCG00000002689	386	1848	0.9935	56.1012
ENSSSCG00000003660	386	2215	0.9752	46.8059
ENSSSCG00000006646	386	2370	0.9899	43.7448
ENSSSCG00000003395	386	3865	0.9514	26.8241
ENSSSCG00000011741	386	1984	0.9657	52.2556
ENSSSCG00000001038	386	944	0.9386	109.825
ENSSSCG00000010150	386	3432	0.7987	30.2084
ENSSSCG00000015089	386	1687	0.9781	61.4553
ENSSSCG00000016211	385	3016	0.9907	34.286
ENSSSCG00000010576	385	2461	0.9744	42.0181
ENSSSCG00000003950	385	2651	0.7307	39.0066
ENSSSCG00000002298	385	7762	0.8172	13.3221
ENSSSCG00000000272	385	2349	0.9749	44.0215
ENSSSCG00000011889	384	1796	0.971	57.4264
ENSSSCG00000000843	384	2350	0.9562	43.8885
ENSSSCG00000016127	384	2616	0.9071	39.4258
ENSSSCG00000010739	384	1968	0.9782	52.4075
ENSSSCG00000010243	384	4322	0.5893	23.8635
ENSSSCG00000003885	384	1106	0.9204	93.2531
ENSSSCG00000015298	383	970	0.9649	106.051
ENSSSCG00000016616	383	1427	0.9502	72.0878
ENSSSCG00000006379	383	986	0.9615	104.33
ENSSSCG00000014207	382	5779	0.9137	17.7541
ENSSSCG00000016918	382	4527	0.9194	22.6642
ENSSSCG00000011535	382	1190	0.9723	86.2191
ENSSSCG00000001382	382	3209	0.9208	31.9728
ENSSSCG00000014361	382	703	0.9972	145.947
ENSSSCG00000006767	381	4495	0.9157	22.7658
ENSSSCG00000003005	381	1374	0.6958	74.4775
ENSSSCG00000010876	381	3824	0.943	26.7605
ENSSSCG00000007521	381	2257	0.9504	45.3399
ENSSSCG00000017822	381	2311	0.9952	44.2805
ENSSSCG00000007544	381	2928	0.862	34.9495
ENSSSCG00000017929	381	671	0.9762	152.507
ENSSSCG00000000052	381	5679	0.8384	18.0194
ENSSSCG00000002244	380	1218	0.9754	83.796
ENSSSCG00000009384	380	3194	0.9202	31.9548
ENSSSCG00000013582	380	2651	0.9785	38.5
ENSSSCG00000004070	380	3780	0.9796	27.0009
ENSSSCG00000000466	379	2146	0.9501	47.4347
ENSSSCG00000005667	379	5667	0.9068	17.9628
ENSSSCG00000012495	379	2441	0.9586	41.7022
ENSSSCG00000007433	379	2988	0.8976	34.0679
ENSSSCG00000016750	379	1718	0.805	59.252
ENSSSCG00000011261	378	2795	0.9825	36.3243
ENSSSCG00000018049	378	1906	0.862	53.2667
ENSSSCG00000002806	377	1816	0.9956	55.7587
ENSSSCG00000004446	377	1110	0.9486	91.2232
ENSSSCG00000003746	377	879	0.3231	115.197
ENSSSCG00000017935	377	1275	0.971	79.4179
ENSSSCG00000013432	376	1457	0.9883	69.3131
ENSSSCG00000002289	376	1785	0.842	56.5766
ENSSSCG00000001651	376	2608	0.9287	38.7228
ENSSSCG00000009185	376	1524	0.981	66.2659
ENSSSCG00000005672	375	1415	0.971	71.1806
ENSSSCG00000001849	375	3379	0.9571	29.8078
ENSSSCG00000017504	375	4476	0.9616	22.5024
ENSSSCG00000011468	374	3013	0.9267	33.3395
ENSSSCG00000017913	374	826	0.9818	121.613
ENSSSCG00000013526	374	3072	0.9287	32.6992
ENSSSCG00000010921	374	2326	0.9316	43.1866
ENSSSCG00000005711	374	4564	0.8166	22.0096
ENSSSCG00000006325	374	934	0.7987	107.55
ENSSSCG00000006374	374	1683	0.9043	59.6863
ENSSSCG00000006527	373	607	0.8155	165.047
ENSSSCG00000009899	373	1725	0.9617	58.0773
ENSSSCG00000007203	372	1580	0.988	63.2372
ENSSSCG00000001418	372	1935	0.9814	51.6356
ENSSSCG00000008775	372	1599	0.8393	62.4858
ENSSSCG00000010247	372	2399	0.9892	41.6485
ENSSSCG00000002664	372	3776	0.9383	26.4605
ENSSSCG00000011251	372	1428	0.9958	69.9684
ENSSSCG00000015563	371	2362	0.9877	42.1872
ENSSSCG00000000536	371	1682	0.9661	59.2427
ENSSSCG00000003818	370	6849	0.8302	14.5098
ENSSSCG00000004979	370	5607	0.9164	17.7239
ENSSSCG00000013005	369	2498	0.9864	39.6754
ENSSSCG00000017211	369	2528	0.9842	39.2045
ENSSSCG00000017934	369	1250	0.9352	79.2873
ENSSSCG00000001587	369	1348	0.9733	73.523
ENSSSCG00000000622	369	516	0.3915	192.072
ENSSSCG00000004731	369	3224	0.9591	30.741
ENSSSCG00000006630	368	1351	0.9482	73.161
ENSSSCG00000006510	368	5885	0.9246	16.7953
ENSSSCG00000007582	368	3438	0.9119	28.7494
ENSSSCG00000003090	368	1959	0.9418	50.4546
ENSSSCG00000007133	368	2299	0.9065	42.9928
ENSSSCG00000004785	368	1002	0.9701	98.6432
ENSSSCG00000005038	368	1598	0.9812	61.8526
ENSSSCG00000005099	367	831	0.5716	118.618
ENSSSCG00000015232	367	1903	0.9065	51.7982
ENSSSCG00000004824	366	2132	0.9606	46.1085
ENSSSCG00000003093	366	3813	0.9704	25.7811
ENSSSCG00000004725	366	6422	0.8602	15.3073
ENSSSCG00000011810	365	2159	0.9912	45.4075
ENSSSCG00000011295	365	2259	0.9898	43.3974
ENSSSCG00000014881	365	1344	0.9881	72.9425
ENSSSCG00000013055	365	1121	0.9875	87.4529
ENSSSCG00000010674	365	1430	0.9678	68.5557
ENSSSCG00000018051	365	1623	0.9655	60.4034
ENSSSCG00000013318	365	1653	0.8391	59.3071
ENSSSCG00000017731	365	1471	0.9871	66.6449
ENSSSCG00000006911	365	3092	0.9366	31.7059
ENSSSCG00000002797	365	1400	0.9986	70.0248
ENSSSCG00000014804	364	1171	0.9453	83.4894
ENSSSCG00000017497	363	4127	0.936	23.6243
ENSSSCG00000008138	363	4818	0.9255	20.2361
ENSSSCG00000011411	363	1574	0.9638	61.9425
ENSSSCG00000005174	363	942	0.9904	103.501
ENSSSCG00000012683	363	1453	0.9381	67.1009
ENSSSCG00000013284	362	3627	0.9719	26.807
ENSSSCG00000002995	362	1802	0.9784	53.9561
ENSSSCG00000015246	362	3043	0.9274	31.9517
ENSSSCG00000006199	362	4791	0.9478	20.2941
ENSSSCG00000014218	362	1419	0.9422	68.5193
ENSSSCG00000005011	362	3619	0.9525	26.8662
ENSSSCG00000001385	362	641	0.9922	151.683
ENSSSCG00000013401	362	2384	0.9539	40.784
ENSSSCG00000002269	362	3308	0.9326	29.3921
ENSSSCG00000017224	362	582	0.9759	167.06
ENSSSCG00000011232	362	1195	0.9749	81.3631
ENSSSCG00000009556	362	2927	0.946	33.218
ENSSSCG00000006831	361	1952	0.9534	49.6723
ENSSSCG00000016656	361	2383	0.982	40.6884
ENSSSCG00000012342	361	1886	0.9751	51.4106
ENSSSCG00000015071	361	4059	0.9332	23.8877
ENSSSCG00000009430	361	5355	0.9238	18.1065
ENSSSCG00000002688	361	3621	0.8884	26.7772
ENSSSCG00000005976	361	680	0.9544	142.589
ENSSSCG00000008493	361	3334	0.9076	29.0823
ENSSSCG00000007467	361	1008	0.9573	96.1908
ENSSSCG00000006495	360	2404	0.911	40.2212
ENSSSCG00000009589	360	2546	0.9819	37.9779
ENSSSCG00000016553	360	1779	0.7808	54.3518
ENSSSCG00000003776	360	2002	0.8302	48.2976
ENSSSCG00000007167	360	2712	0.9823	35.6533
ENSSSCG00000015199	360	1164	0.9442	83.0685
ENSSSCG00000016434	360	1094	0.9269	88.3837
ENSSSCG00000003903	360	555	0.9838	174.219
ENSSSCG00000011340	359	3585	0.8078	26.8963
ENSSSCG00000002676	359	1088	0.9412	88.6242
ENSSSCG00000000549	359	3280	0.9128	29.3973
ENSSSCG00000006645	359	4602	0.8935	20.9525
ENSSSCG00000004432	359	2075	0.8612	46.469
ENSSSCG00000000684	359	2703	0.9175	35.6727
ENSSSCG00000004938	358	5466	0.8793	17.5914
ENSSSCG00000013037	358	1299	0.8907	74.022
ENSSSCG00000015443	358	2307	0.9315	41.6795
ENSSSCG00000004478	358	4312	0.9409	22.2993
ENSSSCG00000010652	358	3020	0.9424	31.8393
ENSSSCG00000001959	358	2965	0.8695	32.4299
ENSSSCG00000010467	357	6191	0.8687	15.488
ENSSSCG00000001100	357	4206	0.9427	22.7974
ENSSSCG00000005587	357	2420	0.9785	39.6223
ENSSSCG00000004751	357	1440	0.9674	66.5875
ENSSSCG00000002632	357	3033	0.1405	31.6142
ENSSSCG00000005399	357	3240	0.9614	29.5944
ENSSSCG00000006413	357	882	0.9977	108.714
ENSSSCG00000016430	357	2404	0.9663	39.886
ENSSSCG00000001838	356	4119	0.8672	23.2137
ENSSSCG00000015818	356	2347	0.9604	40.7403
ENSSSCG00000004544	356	1769	0.9587	54.0517
ENSSSCG00000013634	356	1402	0.9957	68.2007
ENSSSCG00000004755	356	2538	0.9886	37.6743
ENSSSCG00000014171	356	2625	0.9158	36.4257
ENSSSCG00000010345	356	1530	0.9458	62.495
ENSSSCG00000004908	356	1697	0.9676	56.345
ENSSSCG00000008218	355	2058	0.9815	46.3308
ENSSSCG00000001655	355	894	0.8199	106.654
ENSSSCG00000003197	355	2160	0.9722	44.143
ENSSSCG00000000107	355	1497	0.9726	63.6933
ENSSSCG00000004298	355	8180	0.7793	11.6563
ENSSSCG00000015576	355	4579	0.8179	20.8231
ENSSSCG00000015695	355	2373	0.9743	40.1807
ENSSSCG00000014195	355	3435	0.9549	27.758
[truncated: 11,103 more rows]

## Sheet: YL-i.gene.rpkm
S1 Table-4. Expression statistics for reference genes in the porcine (YL-i) transcriptome
GeneID		YL_Uniq_reads_num	Length	Coverage	RPKM
ENSSSCG00000018075		125382	1545	0.9942	23670.3
ENSSSCG00000018081		59287	681	0.9912	25392.7
ENSSSCG00000018082		54514	784	0.9987	20281
ENSSSCG00000018078		45678	688	0.9956	19364.9
ENSSSCG00000009619		45151	1156	0.808	11392.2
ENSSSCG00000018087		42040	1378	0.9978	8898.36
ENSSSCG00000007585		38130	1859	0.9968	5982.52
ENSSSCG00000004489		33691	1165	0.9373	8434.99
ENSSSCG00000010336		33300	1897	0.9931	5120.04
ENSSSCG00000018091		31146	1821	0.9967	4988.72
ENSSSCG00000018094		24469	1140	0.9956	6260.48
ENSSSCG00000010041		24091	884	0.7319	7948.76
ENSSSCG00000008203		23833	955	0.9906	7279
ENSSSCG00000018069		23550	1044	0.9933	6579.41
ENSSSCG00000018065		22226	957	0.9927	6774.01
ENSSSCG00000013551		19342	4963	0.7921	1136.72
ENSSSCG00000000660		18209	4669	0.988	1137.52
ENSSSCG00000016034		18090	3987	0.9997	1323.39
ENSSSCG00000001453		16007	1289	0.9992	3622.04
ENSSSCG00000018092		15801	528	0.9962	8728.65
ENSSSCG00000017083		12748	1849	0.8464	2010.95
ENSSSCG00000012119		12369	619	0.9144	5828.28
ENSSSCG00000016174		12098	8284	0.9969	425.961
ENSSSCG00000008245		11992	465	0.9699	7522.03
ENSSSCG00000008229		11060	1577	0.9994	2045.6
ENSSSCG00000003525		10633	1311	0.8787	2365.65
ENSSSCG00000007978		10306	625	0.936	4809.58
ENSSSCG00000008939		10024	944	0.9926	3097.17
ENSSSCG00000003153		9963	804	0.9988	3614.35
ENSSSCG00000001456		8940	1174	0.9881	2221.09
ENSSSCG00000018080		8814	204	0.9853	12602
ENSSSCG00000001229		8385	1686	0.8962	1450.58
ENSSSCG00000015326		8253	4783	0.9847	503.278
ENSSSCG00000009544		8137	5382	0.9983	440.978
ENSSSCG00000009900		7792	1124	0.976	2021.99
ENSSSCG00000011033		7665	1898	0.9816	1177.91
ENSSSCG00000010281		7516	2189	0.9968	1001.47
ENSSSCG00000009403		7488	1676	0.9821	1303.13
ENSSSCG00000015476		7439	1814	0.9779	1196.12
ENSSSCG00000001227		7168	1736	0.9107	1204.33
ENSSSCG00000006063		6959	2693	0.9907	753.715
ENSSSCG00000013405		6813	3518	0.9659	564.858
ENSSSCG00000001231		6702	1537	0.7964	1271.82
ENSSSCG00000004945		6340	1454	0.9739	1271.81
ENSSSCG00000014725		6329	895	0.7944	2062.57
ENSSSCG00000007520		6175	3410	0.4243	528.177
ENSSSCG00000012405		6036	1465	0.9973	1201.73
ENSSSCG00000005317		5971	8465	0.9832	205.739
ENSSSCG00000001341		5745	1971	0.9584	850.159
ENSSSCG00000017355		5676	2094	0.9857	790.61
ENSSSCG00000000207		5659	510	0.9	3236.43
ENSSSCG00000006182		5597	1155	0.7931	1413.42
ENSSSCG00000010328		5591	977	0.8168	1669.14
ENSSSCG00000018084		5582	346	0.9624	4705.55
ENSSSCG00000013181		5555	1787	0.9983	906.684
ENSSSCG00000003930		5416	1109	0.8593	1424.44
ENSSSCG00000011272		5389	1112	0.8462	1413.51
ENSSSCG00000002366		5337	1370	0.8854	1136.25
ENSSSCG00000003524		5311	846	0.9988	1831.06
ENSSSCG00000006899		5292	1154	0.948	1337.55
ENSSSCG00000004970		5217	531	0.9002	2865.65
ENSSSCG00000001701		5175	2572	0.9798	586.862
ENSSSCG00000006558		5085	967	0.9752	1533.77
ENSSSCG00000009222		5031	2848	0.9726	515.242
ENSSSCG00000013746		4876	1906	0.9921	746.169
ENSSSCG00000004177		4849	524	0.9408	2699.09
ENSSSCG00000017768		4787	572	0.9476	2440.98
ENSSSCG00000013064		4751	1537	0.9421	901.587
ENSSSCG00000003528		4735	921	0.5342	1499.54
ENSSSCG00000000849		4710	1832	0.9771	749.88
ENSSSCG00000017509		4691	802	0.8491	1706.03
ENSSSCG00000003088		4668	1133	0.9753	1201.7
ENSSSCG00000017905		4581	890	0.9337	1501.3
ENSSSCG00000006933		4511	2959	0.9943	444.656
ENSSSCG00000016023		4506	3627	0.794	362.36
ENSSSCG00000009097		4464	1597	0.9793	815.297
ENSSSCG00000015716		4453	1766	0.8998	735.459
ENSSSCG00000009545		4437	5484	0.824	235.987
ENSSSCG00000011399		4419	1972	0.9366	653.602
ENSSSCG00000006681		4408	2237	0.9821	574.741
ENSSSCG00000002535		4404	1299	0.9985	988.86
ENSSSCG00000000606		4400	913	0.9299	1405.65
ENSSSCG00000004700		4244	2027	0.9699	610.686
ENSSSCG00000008443		4222	2788	0.9577	441.695
ENSSSCG00000018086		4215	297	0.9899	4139.4
ENSSSCG00000016634		4196	2458	0.9972	497.909
ENSSSCG00000006648		4176	1493	0.9839	815.826
ENSSSCG00000009361		4053	3026	0.9977	390.665
ENSSSCG00000006249		4034	587	0.8961	2004.45
ENSSSCG00000005512		4032	5190	0.9927	226.595
ENSSSCG00000009412		4031	2470	0.9846	476.006
ENSSSCG00000001457		4014	1235	0.9911	947.997
ENSSSCG00000001437		3984	1464	0.987	793.734
ENSSSCG00000014569		3897	848	0.684	1340.39
ENSSSCG00000009668		3740	1666	0.9886	654.777
ENSSSCG00000015663		3736	2068	0.7597	526.93
ENSSSCG00000001455		3695	1275	0.749	845.281
ENSSSCG00000012022		3643	2094	0.9995	507.433
ENSSSCG00000011101		3565	3815	0.9562	272.56
ENSSSCG00000006740		3536	3394	0.9944	303.876
ENSSSCG00000005169		3491	873	0.8133	1166.36
ENSSSCG00000006395		3442	1104	0.9864	909.365
ENSSSCG00000013907		3431	524	0.9943	1909.79
ENSSSCG00000016075		3390	4308	0.9875	229.52
ENSSSCG00000017277		3351	3410	0.9947	286.627
ENSSSCG00000009327		3294	2341	0.9906	410.411
ENSSSCG00000002383		3254	2113	0.9527	449.174
ENSSSCG00000005654		3220	7884	0.998	119.126
ENSSSCG00000010447		3214	1606	0.8624	583.71
ENSSSCG00000000374		3204	522	0.887	1790.27
ENSSSCG00000005601		3178	2044	0.999	453.492
ENSSSCG00000002829		3137	2773	0.9787	329.96
ENSSSCG00000011803		3080	1906	0.9885	471.329
ENSSSCG00000005595		3069	1084	0.8413	825.78
ENSSSCG00000010712		3055	548	0.9562	1626.03
ENSSSCG00000000492		3027	1287	0.9417	686.01
ENSSSCG00000000915		3019	1859	0.9812	473.675
ENSSSCG00000005515		2987	1260	0.996	691.451
ENSSSCG00000006556		2955	1643	0.9702	524.586
ENSSSCG00000000089		2939	1277	0.6844	671.282
ENSSSCG00000013556		2938	2985	0.9219	287.081
ENSSSCG00000012365		2915	2382	0.9996	356.939
ENSSSCG00000013775		2914	2959	0.9331	287.238
ENSSSCG00000003654		2895	22220	0.7611	38.0015
ENSSSCG00000004578		2893	1455	0.9485	579.939
ENSSSCG00000017202		2783	2747	0.9865	295.496
ENSSSCG00000012173		2769	1081	0.9648	747.126
ENSSSCG00000003555		2767	1216	0.986	663.701
ENSSSCG00000015140		2747	2225	0.5204	360.102
ENSSSCG00000005625		2732	2906	0.9983	274.209
ENSSSCG00000001770		2723	1434	0.97	553.854
ENSSSCG00000015103		2701	1055	0.5687	746.739
ENSSSCG00000016737		2675	771	0.834	1011.97
ENSSSCG00000009303		2671	894	0.7528	871.431
ENSSSCG00000002435		2656	1322	0.9758	585.994
ENSSSCG00000017389		2646	794	0.9861	971.999
ENSSSCG00000011585		2645	887	0.894	869.758
ENSSSCG00000001528		2636	887	0.9504	866.799
ENSSSCG00000009019		2605	921	0.6374	824.982
ENSSSCG00000003042		2596	809	0.801	935.95
ENSSSCG00000003894		2592	1688	0.9976	447.877
ENSSSCG00000006652		2574	2365	0.9844	317.449
ENSSSCG00000014022		2561	2189	0.984	341.24
ENSSSCG00000008758		2555	2019	0.9262	369.106
ENSSSCG00000012699		2538	2775	0.8818	266.763
ENSSSCG00000012427		2529	579	0.9914	1273.99
ENSSSCG00000012403		2528	5376	0.9993	137.156
ENSSSCG00000017579		2528	3360	0.6536	219.449
ENSSSCG00000000694		2525	534	0.9944	1379.17
ENSSSCG00000006501		2499	1100	0.9809	662.629
ENSSSCG00000001427		2472	5393	0.9965	133.695
ENSSSCG00000014441		2430	3179	0.9953	222.953
ENSSSCG00000013889		2429	732	0.8634	967.861
ENSSSCG00000010313		2421	5378	0.9719	131.302
ENSSSCG00000000288		2414	1537	0.987	458.1
ENSSSCG00000005267		2408	1863	0.8572	376.999
ENSSSCG00000001471		2403	4708	0.9231	148.872
ENSSSCG00000017666		2396	5749	0.9934	121.56
ENSSSCG00000000407		2396	1071	0.8086	652.52
ENSSSCG00000013849		2393	1498	0.9506	465.937
ENSSSCG00000010450		2392	2464	0.9894	283.15
ENSSSCG00000010334		2378	1347	0.9903	514.921
ENSSSCG00000012974		2364	603	0.8773	1143.48
ENSSSCG00000006752		2358	3305	0.9861	208.098
ENSSSCG00000006924		2356	2984	0.937	230.289
ENSSSCG00000000676		2341	2878	0.9625	237.251
ENSSSCG00000001930		2318	2322	0.994	291.171
ENSSSCG00000013418		2305	1118	0.9919	601.348
ENSSSCG00000017430		2291	1305	0.9609	512.049
ENSSSCG00000003292		2286	507	0.9724	1315.12
ENSSSCG00000016057		2279	2986	0.8724	222.613
ENSSSCG00000000361		2273	1385	0.6744	478.681
ENSSSCG00000003672		2272	1839	0.9984	360.349
ENSSSCG00000000274		2256	1585	0.9823	415.151
ENSSSCG00000015710		2249	2709	0.9369	242.146
ENSSSCG00000013460		2246	681	0.9912	961.965
ENSSSCG00000004789		2242	4312	0.9986	151.654
ENSSSCG00000009555		2241	1946	0.9568	335.889
ENSSSCG00000000604		2236	1222	0.9329	533.7
ENSSSCG00000008898		2235	1193	0.9061	546.429
ENSSSCG00000000010		2209	2728	0.9813	236.183
ENSSSCG00000008056		2208	1153	0.9974	558.556
ENSSSCG00000000675		2204	2337	0.9927	275.074
ENSSSCG00000007431		2201	1480	0.9966	433.765
ENSSSCG00000016128		2193	1092	0.8388	585.75
ENSSSCG00000000273		2179	1234	0.9198	515.037
ENSSSCG00000010908		2162	2410	0.9797	261.659
ENSSSCG00000001422		2156	3975	0.9814	158.201
ENSSSCG00000001814		2133	2648	0.9989	234.947
ENSSSCG00000012025		2128	546	0.5714	1136.78
ENSSSCG00000009483		2111	393	0.8244	1566.72
ENSSSCG00000013302		2101	2358	0.9873	259.884
ENSSSCG00000000522		2097	1823	0.9698	335.512
ENSSSCG00000005055		2090	1044	0.9502	583.905
ENSSSCG00000015073		2088	1279	0.8475	476.164
ENSSSCG00000012897		2055	702	0.9373	853.83
ENSSSCG00000008913		2050	1514	0.996	394.934
ENSSSCG00000008602		2050	1449	0.9551	412.65
ENSSSCG00000004002		2048	755	0.9576	791.188
ENSSSCG00000014133		2042	681	0.7636	874.591
ENSSSCG00000017936		2039	917	0.9433	648.552
ENSSSCG00000005656		2031	1481	0.9656	399.992
ENSSSCG00000012842		2021	487	0.9158	1210.41
ENSSSCG00000000697		2014	6582	0.9828	89.2479
ENSSSCG00000000104		2013	2387	0.9933	245.973
ENSSSCG00000017617		1992	1406	0.9388	413.238
ENSSSCG00000014924		1985	1736	0.9879	333.509
ENSSSCG00000016998		1982	1344	0.9598	430.131
ENSSSCG00000008170		1979	823	0.9222	701.363
ENSSSCG00000017957		1976	1734	0.9573	332.38
ENSSSCG00000003692		1973	1287	0.777	447.142
ENSSSCG00000011274		1973	3178	0.9899	181.08
ENSSSCG00000016710		1973	1796	0.7984	320.418
ENSSSCG00000003520		1972	1508	0.9954	381.419
ENSSSCG00000013381		1970	563	0.9805	1020.6
ENSSSCG00000014071		1969	1017	0.9803	564.705
ENSSSCG00000001711		1967	3122	0.9872	183.767
ENSSSCG00000010877		1954	2424	0.9992	235.119
ENSSSCG00000014020		1951	2592	0.9985	219.543
ENSSSCG00000011129		1950	3393	0.9979	167.628
ENSSSCG00000010221		1935	1389	0.9993	406.327
ENSSSCG00000015453		1931	2381	0.9891	236.548
ENSSSCG00000013002		1927	906	0.6567	620.369
ENSSSCG00000007188		1924	1566	0.8934	358.352
ENSSSCG00000006357		1919	686	0.965	815.92
ENSSSCG00000004058		1917	1542	0.9987	362.605
ENSSSCG00000013720		1914	3217	0.9848	173.535
ENSSSCG00000016185		1909	1034	0.8453	538.495
ENSSSCG00000000423		1908	5144	0.9959	108.187
ENSSSCG00000003798		1904	1819	0.9797	305.303
ENSSSCG00000014833		1890	1663	0.9904	331.487
ENSSSCG00000017024		1890	2335	0.9837	236.087
ENSSSCG00000002039		1888	3265	0.9639	168.661
ENSSSCG00000000710		1887	885	0.965	621.907
ENSSSCG00000001400		1880	1704	0.9912	321.799
ENSSSCG00000007522		1834	1418	0.9401	377.242
ENSSSCG00000000405		1832	1799	0.9778	297.024
ENSSSCG00000006502		1829	4100	0.9783	130.115
ENSSSCG00000012328		1828	13659	0.9265	39.035
ENSSSCG00000012766		1826	1768	0.996	301.242
ENSSSCG00000006800		1826	1666	0.9316	319.685
ENSSSCG00000000689		1825	1173	0.9625	453.797
ENSSSCG00000013366		1818	1765	0.9728	300.432
ENSSSCG00000011266		1817	712	0.9775	744.34
ENSSSCG00000017939		1806	1369	0.9569	384.779
ENSSSCG00000018033		1798	687	0.8588	763.36
ENSSSCG00000013060		1798	349	0.9971	1502.66
ENSSSCG00000009974		1782	2429	0.9605	213.982
ENSSSCG00000000190		1781	1657	0.1509	313.5
ENSSSCG00000006610		1759	838	0.7589	612.235
ENSSSCG00000001769		1757	1873	0.9664	273.609
ENSSSCG00000014802		1756	7124	0.9871	71.8948
ENSSSCG00000006775		1741	2945	0.9148	172.429
ENSSSCG00000006081		1722	825	0.7564	608.802
ENSSSCG00000006016		1713	1234	0.9619	404.892
ENSSSCG00000017956		1712	1261	0.9921	395.991
ENSSSCG00000001409		1711	6684	0.9734	74.6638
ENSSSCG00000014913		1707	2896	0.9334	171.922
ENSSSCG00000005003		1696	698	0.4656	708.708
ENSSSCG00000016035		1689	4205	0.9964	117.155
ENSSSCG00000002799		1666	7394	0.974	65.7192
ENSSSCG00000011186		1665	7800	0.9781	62.261
ENSSSCG00000007797		1654	4248	0.9976	113.566
ENSSSCG00000011612		1653	2271	0.9859	212.301
ENSSSCG00000015268		1648	2115	0.9735	227.271
ENSSSCG00000011952		1642	820	0.8561	584.058
ENSSSCG00000001469		1640	1404	0.9943	340.701
ENSSSCG00000006612		1620	893	0.8992	529.127
ENSSSCG00000008973		1615	2207	0.9687	213.436
ENSSSCG00000017296		1608	4163	0.9904	112.662
ENSSSCG00000000084		1608	1410	0.9915	332.632
ENSSSCG00000006237		1605	1636	0.9597	286.146
ENSSSCG00000008638		1601	1791	0.9855	260.731
ENSSSCG00000004425		1601	6177	0.7732	75.598
ENSSSCG00000001502		1594	558	0.9713	833.203
ENSSSCG00000002704		1592	2014	0.9588	230.558
ENSSSCG00000003212		1578	1358	0.9912	338.925
ENSSSCG00000017212		1566	1081	0.9732	422.535
ENSSSCG00000006033		1563	1114	0.9659	409.233
ENSSSCG00000016535		1548	2215	0.995	203.842
ENSSSCG00000006062		1542	1812	0.8074	248.212
ENSSSCG00000003791		1541	2775	0.9715	161.971
ENSSSCG00000016991		1541	1861	0.9807	241.52
ENSSSCG00000005612		1537	648	0.9522	691.824
ENSSSCG00000014016		1526	1953	0.9913	227.902
ENSSSCG00000015545		1526	1717	0.8847	259.227
ENSSSCG00000011137		1517	2335	0.9953	189.494
ENSSSCG00000009772		1515	1423	0.9719	310.531
ENSSSCG00000013305		1506	2692	0.9848	163.172
ENSSSCG00000016379		1505	3248	0.9874	135.15
ENSSSCG00000017543		1486	1909	0.9612	227.044
ENSSSCG00000008038		1485	1920	0.9927	225.591
ENSSSCG00000004499		1477	1745	0.9977	246.878
ENSSSCG00000003682		1473	6524	0.9672	65.8545
ENSSSCG00000003048		1471	865	0.9873	496.013
ENSSSCG00000000146		1463	5901	0.3022	72.3128
ENSSSCG00000008433		1462	1171	0.7703	364.156
ENSSSCG00000011038		1462	2348	0.9974	181.613
ENSSSCG00000007085		1457	1611	0.995	263.791
ENSSSCG00000017920		1455	1207	0.9594	351.603
ENSSSCG00000010679		1450	4578	0.9941	92.3823
ENSSSCG00000013639		1441	2692	0.9889	156.13
ENSSSCG00000009244		1441	4071	0.9779	103.243
ENSSSCG00000007309		1439	2497	0.9728	168.089
ENSSSCG00000006193		1438	2056	0.9815	204.001
ENSSSCG00000016267		1431	2115	0.9726	197.345
ENSSSCG00000008095		1429	498	0.2129	836.95
ENSSSCG00000009146		1429	437	0.9886	953.778
ENSSSCG00000016275		1429	1420	0.993	293.522
ENSSSCG00000005300		1424	2298	0.9809	180.741
ENSSSCG00000012270		1420	3642	0.9363	113.722
ENSSSCG00000013602		1417	2374	0.9836	174.095
ENSSSCG00000008540		1417	2683	0.9799	154.044
ENSSSCG00000017817		1402	3244	0.9753	126.056
ENSSSCG00000013421		1392	2237	0.9906	181.497
ENSSSCG00000000145		1391	6416	0.1917	63.2353
ENSSSCG00000005494		1386	5746	0.9751	70.3549
ENSSSCG00000004854		1383	5895	0.9218	68.4282
ENSSSCG00000011592		1382	6277	0.9662	64.2174
ENSSSCG00000008205		1373	354	0.9746	1131.26
ENSSSCG00000004199		1370	3691	0.9862	108.261
ENSSSCG00000013297		1370	2294	0.9782	174.19
ENSSSCG00000005518		1369	3687	0.9184	108.3
ENSSSCG00000016857		1366	2900	0.9838	137.388
ENSSSCG00000006496		1364	2721	0.9945	146.212
ENSSSCG00000007458		1354	3387	0.752	116.6
ENSSSCG00000013901		1350	1050	0.981	375.008
ENSSSCG00000010203		1348	1245	0.9976	315.804
ENSSSCG00000010331		1346	2359	0.9958	166.423
ENSSSCG00000017987		1341	5888	0.9917	66.429
ENSSSCG00000011213		1340	5128	0.9745	76.2173
ENSSSCG00000011395		1340	3107	0.9884	125.794
ENSSSCG00000004193		1335	2590	0.9873	150.341
ENSSSCG00000013525		1333	967	0.8376	402.069
ENSSSCG00000002006		1328	1011	0.9763	383.128
ENSSSCG00000013237		1328	1395	0.9928	277.665
ENSSSCG00000000886		1325	1485	0.9495	260.247
ENSSSCG00000003187		1321	1602	0.7603	240.512
ENSSSCG00000012957		1318	2890	0.9789	133.019
ENSSSCG00000012597		1317	2154	0.9972	178.335
ENSSSCG00000000753		1314	7293	0.9486	52.5516
ENSSSCG00000010002		1313	2953	0.9902	129.687
ENSSSCG00000001571		1309	1887	0.9889	202.332
ENSSSCG00000001725		1308	4541	0.9703	84.0142
ENSSSCG00000016564		1307	1249	0.8223	305.218
ENSSSCG00000004637		1307	801	0.8202	475.926
ENSSSCG00000016461		1305	1875	0.7456	203.005
ENSSSCG00000017752		1295	1916	0.9922	197.138
ENSSSCG00000014184		1292	3498	0.9831	107.731
ENSSSCG00000003691		1291	1093	0.7758	344.511
ENSSSCG00000000071		1290	1712	0.9737	219.777
ENSSSCG00000012364		1281	1650	0.9739	226.445
ENSSSCG00000017581		1279	246	0.9919	1516.46
ENSSSCG00000017705		1279	746	0.9786	500.067
ENSSSCG00000000633		1277	1321	0.969	281.958
ENSSSCG00000006386		1272	4354	0.9867	85.2109
ENSSSCG00000016692		1272	1865	0.9839	198.932
ENSSSCG00000003367		1271	824	0.6796	449.899
ENSSSCG00000015324		1265	967	0.9669	381.558
ENSSSCG00000014065		1259	738	0.8252	497.584
ENSSSCG00000006553		1258	3928	0.9929	93.4127
ENSSSCG00000013094		1256	4111	0.983	89.1125
ENSSSCG00000006940		1250	1920	0.9755	189.891
ENSSSCG00000003829		1250	1221	0.9984	298.601
ENSSSCG00000007116		1246	2592	0.9946	140.21
ENSSSCG00000006008		1239	828	0.4734	436.453
ENSSSCG00000010708		1239	1006	0.998	359.228
ENSSSCG00000013174		1237	3251	0.9905	110.981
ENSSSCG00000011377		1232	5114	0.9523	70.2662
ENSSSCG00000011942		1231	2591	0.9985	138.576
ENSSSCG00000005024		1229	3267	0.9951	109.723
ENSSSCG00000007261		1226	1671	0.7008	213.998
ENSSSCG00000011343		1226	3584	0.7748	99.7744
ENSSSCG00000006589		1224	459	0.9695	777.795
ENSSSCG00000000914		1223	1786	0.9524	199.729
ENSSSCG00000009821		1221	885	0.9356	402.41
ENSSSCG00000013059		1220	903	0.9934	394.066
ENSSSCG00000017300		1216	4335	0.9931	81.8165
ENSSSCG00000011237		1213	2789	0.9602	126.855
ENSSSCG00000007502		1213	2073	0.138	170.67
ENSSSCG00000014578		1203	3784	0.9934	92.728
ENSSSCG00000014387		1203	3909	0.9563	89.7628
ENSSSCG00000009761		1201	8539	0.9756	41.0235
ENSSSCG00000016635		1199	3069	0.8394	113.951
ENSSSCG00000009626		1196	2749	0.9927	126.897
ENSSSCG00000012625		1194	1857	0.9984	187.538
ENSSSCG00000014810		1191	1199	0.6422	289.727
ENSSSCG00000017818		1183	1495	0.9498	230.802
ENSSSCG00000003914		1182	1013	0.8825	340.333
ENSSSCG00000001952		1178	1723	0.9425	199.414
ENSSSCG00000002034		1177	4267	0.9529	80.4545
ENSSSCG00000016661		1173	1994	0.9363	171.581
ENSSSCG00000017146		1172	10206	0.8651	33.4941
ENSSSCG00000017428		1172	3220	0.9963	106.162
ENSSSCG00000001028		1168	1478	0.9371	230.497
ENSSSCG00000013021		1165	2753	0.8718	123.429
ENSSSCG00000015560		1163	1369	0.9825	247.784
ENSSSCG00000014008		1158	456	0.9978	740.697
ENSSSCG00000012988		1150	4611	0.9085	72.7444
ENSSSCG00000013655		1150	2302	0.997	145.71
ENSSSCG00000012961		1149	947	0.7825	353.889
ENSSSCG00000011928		1146	3046	0.9931	109.737
ENSSSCG00000009167		1143	1241	0.7792	268.64
ENSSSCG00000000125		1142	986	0.6176	337.82
ENSSSCG00000007381		1140	1455	0.9842	228.527
ENSSSCG00000007693		1138	703	0.9972	472.154
ENSSSCG00000012440		1138	1621	0.8883	204.765
ENSSSCG00000010636		1137	2636	0.9875	125.809
ENSSSCG00000011466		1133	1649	0.9739	200.404
ENSSSCG00000012278		1133	1557	0.9942	212.245
ENSSSCG00000005096		1132	3151	0.9813	104.784
ENSSSCG00000009247		1129	1504	0.998	218.949
ENSSSCG00000016262		1127	3440	0.8093	95.5569
ENSSSCG00000004870		1126	2239	0.9897	146.683
ENSSSCG00000014310		1124	1719	0.9686	190.716
ENSSSCG00000013905		1123	1817	0.9912	180.269
ENSSSCG00000002300		1122	3148	0.9908	103.957
ENSSSCG00000012570		1117	690	0.2275	472.172
ENSSSCG00000007759		1117	1796	0.9783	181.403
ENSSSCG00000001507		1117	1981	0.9934	164.462
ENSSSCG00000005997		1113	6174	0.965	52.5806
ENSSSCG00000011615		1112	1331	0.9962	243.682
ENSSSCG00000003545		1107	3083	0.9374	104.73
ENSSSCG00000000891		1107	2160	0.9389	149.483
ENSSSCG00000002302		1106	951	0.9979	339.212
ENSSSCG00000015987		1106	1824	0.9501	176.859
ENSSSCG00000012229		1103	2340	0.9667	137.485
ENSSSCG00000017514		1095	3155	0.9851	101.23
ENSSSCG00000000064		1092	2739	0.9489	116.286
ENSSSCG00000002965		1092	2268	0.9965	140.435
ENSSSCG00000002749		1090	1296	0.8218	245.312
ENSSSCG00000008633		1089	1842	0.9631	172.439
ENSSSCG00000015214		1087	2811	0.9836	112.789
ENSSSCG00000013627		1086	2321	0.9151	136.474
ENSSSCG00000016859		1083	2880	0.9747	109.681
ENSSSCG00000003402		1083	1968	0.9797	160.509
ENSSSCG00000008417		1079	180	0.3889	1748.42
ENSSSCG00000017259		1078	1525	0.9784	206.18
ENSSSCG00000017555		1077	1730	0.9509	181.579
ENSSSCG00000008980		1064	2030	0.9852	152.877
ENSSSCG00000017164		1058	1244	0.9252	248.063
ENSSSCG00000012999		1057	3016	0.9864	102.221
ENSSSCG00000008051		1056	4305	0.9958	71.5463
ENSSSCG00000003637		1052	3083	0.9792	99.5265
ENSSSCG00000015227		1052	2696	0.7277	113.813
ENSSSCG00000012252		1050	2608	0.9939	117.43
ENSSSCG00000008206		1049	863	0.6327	354.537
ENSSSCG00000004237		1044	1972	0.9752	154.415
ENSSSCG00000001470		1044	1103	0.9529	276.072
ENSSSCG00000000377		1043	1964	0.972	154.896
ENSSSCG00000002259		1043	8392	0.9187	36.2506
ENSSSCG00000005041		1041	2192	0.9982	138.518
ENSSSCG00000000496		1038	1970	0.9467	153.684
ENSSSCG00000017412		1038	1636	0.967	185.059
ENSSSCG00000015490		1036	1062	0.9868	284.532
ENSSSCG00000004082		1032	8775	0.9166	34.3028
ENSSSCG00000009396		1031	1616	0.9264	186.086
ENSSSCG00000009910		1029	2417	0.9942	124.175
ENSSSCG00000003505		1029	1652	0.9837	181.678
ENSSSCG00000007669		1026	1635	0.9976	183.032
ENSSSCG00000010554		1026	5107	0.9685	58.5974
ENSSSCG00000015781		1026	938	0.9776	319.037
ENSSSCG00000006776		1025	3111	0.9894	96.0994
ENSSSCG00000007721		1024	3828	0.9961	78.0234
ENSSSCG00000000396		1023	3159	0.974	94.4545
ENSSSCG00000013736		1020	949	0.9452	313.495
ENSSSCG00000007355		1019	2911	0.9653	102.101
ENSSSCG00000016754		1016	3423	0.995	86.5732
ENSSSCG00000011884		1015	2047	0.9888	144.625
ENSSSCG00000008180		1013	4190	0.9933	70.5167
ENSSSCG00000014170		1013	2442	0.939	120.993
ENSSSCG00000002041		1010	2164	0.9737	136.132
ENSSSCG00000005232		1010	5390	0.9525	54.6549
ENSSSCG00000009746		1008	1062	0.9642	276.842
ENSSSCG00000014073		1008	1811	0.9553	162.345
ENSSSCG00000014277		1008	2077	0.988	141.554
ENSSSCG00000005462		1006	935	0.9743	313.822
ENSSSCG00000008844		1006	4275	0.9899	68.637
ENSSSCG00000011374		1004	2445	0.9898	119.771
ENSSSCG00000000504		1003	6285	0.9671	46.5471
ENSSSCG00000014899		1002	1495	0.9987	195.489
ENSSSCG00000011443		1002	7480	0.9469	39.0717
ENSSSCG00000012397		1001	1495	0.9619	195.294
ENSSSCG00000000452		998	1860	0.9871	156.5
ENSSSCG00000005316		998	1106	0.9268	263.192
ENSSSCG00000014817		994	4911	0.9493	59.0355
ENSSSCG00000000690		993	1537	0.9915	188.44
ENSSSCG00000015235		993	2224	0.969	130.23
ENSSSCG00000017012		992	4330	0.9718	66.8221
ENSSSCG00000016912		991	1554	0.9241	186.003
ENSSSCG00000016475		990	1305	0.8981	221.269
ENSSSCG00000015444		987	5107	0.9861	56.37
ENSSSCG00000000068		983	7080	0.9449	40.4964
ENSSSCG00000011882		977	10375	0.9042	27.4665
ENSSSCG00000006887		975	1416	0.976	200.834
ENSSSCG00000008257		974	252	0.9048	1127.34
ENSSSCG00000007000		970	13767	0.8285	20.5508
ENSSSCG00000008987		970	1917	0.989	147.586
ENSSSCG00000002774		965	4190	0.9737	67.1753
ENSSSCG00000006001		959	3063	0.9961	91.3205
ENSSSCG00000016581		957	2078	0.9923	134.327
ENSSSCG00000008303		956	1921	0.9703	145.153
ENSSSCG00000000712		955	4518	0.9876	61.6529
ENSSSCG00000012583		955	4880	0.9902	57.0795
ENSSSCG00000003493		954	1143	0.9991	243.444
ENSSSCG00000012847		954	1122	0.9929	248
ENSSSCG00000013660		954	1062	0.9605	262.012
ENSSSCG00000005110		953	21162	0.6355	13.1351
ENSSSCG00000000094		953	2747	0.9774	101.188
ENSSSCG00000010893		952	2925	0.9504	94.9309
ENSSSCG00000011731		950	4321	0.9421	64.1263
ENSSSCG00000013309		949	1710	0.9719	161.87
ENSSSCG00000015310		948	12424	0.8646	22.2558
ENSSSCG00000001834		947	1976	0.9863	139.785
ENSSSCG00000004658		946	7539	0.9785	36.5994
ENSSSCG00000008358		945	1543	0.9799	178.633
ENSSSCG00000005372		944	1122	0.984	245.401
ENSSSCG00000013597		943	332	0.9217	828.457
ENSSSCG00000017333		943	3688	0.9946	74.5791
ENSSSCG00000010846		942	914	0.2921	300.609
ENSSSCG00000013260		939	847	0.9634	323.354
ENSSSCG00000000038		937	1268	0.9479	215.535
ENSSSCG00000015013		937	1827	0.9962	149.588
ENSSSCG00000014997		936	2119	0.9674	128.837
ENSSSCG00000007473		934	5032	0.9414	54.1381
ENSSSCG00000001927		934	1795	0.9844	151.768
ENSSSCG00000010340		933	1498	0.9806	181.663
ENSSSCG00000001410		931	3783	0.9506	71.7811
ENSSSCG00000008571		930	2866	0.9759	94.6462
ENSSSCG00000011621		930	2182	0.9748	124.315
ENSSSCG00000017006		929	2206	0.9551	122.831
ENSSSCG00000004163		928	3607	0.9584	75.041
ENSSSCG00000010249		921	447	0.9754	600.964
ENSSSCG00000009473		921	14360	0.8209	18.7069
ENSSSCG00000001499		920	23043	0.5538	11.6452
ENSSSCG00000000119		916	1690	0.7852	158.09
ENSSSCG00000010907		916	1696	0.98	157.531
ENSSSCG00000000141		913	2431	0.7684	109.542
ENSSSCG00000016077		913	2293	0.9804	116.135
ENSSSCG00000012257		913	1980	0.7747	134.494
ENSSSCG00000012251		912	8783	0.8889	30.2865
ENSSSCG00000014338		911	2790	0.9903	95.2381
ENSSSCG00000014145		911	872	0.9381	304.718
ENSSSCG00000016094		911	1920	0.9917	138.393
ENSSSCG00000017092		910	1315	0.9901	201.842
ENSSSCG00000007375		908	1510	0.9974	175.39
ENSSSCG00000008769		906	1442	0.9251	183.257
ENSSSCG00000004233		905	1527	0.9332	172.865
ENSSSCG00000003592		904	1674	0.9958	157.511
ENSSSCG00000007907		903	4226	0.974	62.3239
ENSSSCG00000003332		903	1537	0.9785	171.36
ENSSSCG00000011000		902	1751	0.9612	150.251
ENSSSCG00000010517		901	1170	0.9752	224.613
ENSSSCG00000013731		898	1528	0.9882	171.415
ENSSSCG00000012772		897	1189	0.9563	220.043
ENSSSCG00000015083		897	1136	0.8882	230.309
ENSSSCG00000006954		896	927	0.9676	281.919
ENSSSCG00000005060		893	4094	0.9768	63.621
ENSSSCG00000008799		893	3120	0.9881	83.4821
ENSSSCG00000016657		890	2392	0.995	108.524
ENSSSCG00000000743		888	2126	0.9647	121.828
ENSSSCG00000007468		888	1041	0.9923	248.805
ENSSSCG00000010625		887	4124	0.9559	62.7338
ENSSSCG00000017900		884	3312	0.9937	77.85
ENSSSCG00000006083		883	1701	0.9924	151.409
ENSSSCG00000015867		883	3565	0.9341	72.2433
ENSSSCG00000017702		880	770	0.9662	333.341
ENSSSCG00000006418		878	2100	0.9705	121.947
ENSSSCG00000017232		878	1957	0.9944	130.858
ENSSSCG00000008192		877	5521	0.9895	46.3317
ENSSSCG00000015570		877	2999	0.9923	85.2942
ENSSSCG00000006522		875	2621	0.9306	97.3728
ENSSSCG00000017404		874	1182	0.9932	215.67
ENSSSCG00000010703		870	2000	0.9235	126.878
ENSSSCG00000007830		867	5423	0.9567	46.6311
ENSSSCG00000017239		865	536	0.916	470.704
ENSSSCG00000013648		864	5112	0.966	49.2969
ENSSSCG00000008294		863	1006	0.9513	250.213
ENSSSCG00000005503		859	3316	0.9846	75.5571
ENSSSCG00000004091		858	5366	0.9734	46.6373
ENSSSCG00000000916		856	1419	0.9944	175.949
ENSSSCG00000012840		856	1546	0.9722	161.496
ENSSSCG00000006296		855	1878	0.9457	132.791
ENSSSCG00000016842		854	8584	0.9314	29.0178
ENSSSCG00000001075		853	1999	0.9805	124.461
ENSSSCG00000003513		852	2658	0.9676	93.4935
ENSSSCG00000007789		851	9693	0.8855	25.6075
ENSSSCG00000013876		850	3216	0.9972	77.0903
ENSSSCG00000009851		849	1079	0.9861	229.5
ENSSSCG00000013638		848	2749	0.9793	89.9741
ENSSSCG00000003270		845	2367	0.9675	104.125
ENSSSCG00000004382		843	2952	0.9272	83.2929
ENSSSCG00000005970		842	2946	0.9874	83.3635
ENSSSCG00000008239		840	1238	0.9863	197.904
ENSSSCG00000000985		839	3383	0.8008	72.3363
ENSSSCG00000010853		839	1642	0.9756	149.034
ENSSSCG00000008377		838	2289	0.9891	106.781
ENSSSCG00000010226		837	7685	0.9313	31.7671
ENSSSCG00000006930		836	1429	0.9321	170.636
ENSSSCG00000010092		836	6614	0.9675	36.8671
ENSSSCG00000017591		835	1068	0.912	228.04
ENSSSCG00000000485		833	1178	0.9109	206.251
ENSSSCG00000002776		833	1636	0.9786	148.511
ENSSSCG00000010476		832	5016	0.9711	48.3796
ENSSSCG00000008136		832	9605	0.7143	25.2652
ENSSSCG00000006385		832	2558	0.9765	94.8679
ENSSSCG00000008429		832	1650	0.9018	147.074
ENSSSCG00000017306		829	4561	0.4992	53.0141
ENSSSCG00000009909		827	619	0.8708	389.683
ENSSSCG00000011662		826	2997	0.9957	80.3878
ENSSSCG00000004595		825	3686	0.9422	65.2823
ENSSSCG00000009047		825	3838	0.9429	62.6968
ENSSSCG00000016370		824	1668	0.9772	144.088
ENSSSCG00000003559		824	5142	0.9345	46.7403
ENSSSCG00000017712		823	3504	0.992	68.5066
ENSSSCG00000000968		822	5541	0.9906	43.2693
ENSSSCG00000006644		821	1841	0.9185	130.073
ENSSSCG00000006487		819	1999	0.981	119.5
ENSSSCG00000001971		818	8414	0.9254	28.3562
ENSSSCG00000000657		817	1323	0.9025	180.119
ENSSSCG00000003671		816	1274	0.9678	186.817
ENSSSCG00000003040		815	2824	0.9692	84.1762
ENSSSCG00000014042		812	1250	0.9688	189.471
ENSSSCG00000016324		812	1879	0.7589	126.045
ENSSSCG00000014850		811	1111	0.9757	212.914
ENSSSCG00000003132		810	1455	0.9608	162.375
ENSSSCG00000015078		810	315	0.781	750.017
ENSSSCG00000003104		808	2891	0.9723	81.5192
ENSSSCG00000014859		808	630	0.9841	374.083
ENSSSCG00000009704		807	1012	0.8844	232.589
ENSSSCG00000001543		801	753	0.4343	310.266
ENSSSCG00000008074		801	1624	0.9655	143.861
ENSSSCG00000013783		800	1177	0.9975	198.249
ENSSSCG00000008079		800	3115	0.9891	74.9081
ENSSSCG00000004414		797	1077	0.9786	215.844
ENSSSCG00000006789		795	1306	0.9127	177.55
ENSSSCG00000002780		793	1034	0.97	223.691
ENSSSCG00000002919		793	549	0.9818	421.306
ENSSSCG00000003488		792	5913	0.977	39.0673
ENSSSCG00000009249		792	974	0.962	237.172
ENSSSCG00000016721		789	1955	0.9882	117.714
ENSSSCG00000003872		787	3265	0.985	70.3053
ENSSSCG00000001461		787	1758	0.6661	130.573
ENSSSCG00000008382		787	9882	0.8595	23.2288
ENSSSCG00000014048		786	3029	0.9835	75.6868
ENSSSCG00000003301		786	3021	0.9537	75.8872
ENSSSCG00000012396		785	6793	0.9467	33.7058
ENSSSCG00000011862		784	1852	0.3537	123.473
ENSSSCG00000011229		783	3032	0.998	75.3233
ENSSSCG00000014670		783	1932	0.9886	118.209
ENSSSCG00000004528		781	1564	0.8261	145.65
ENSSSCG00000001868		779	1519	0.9579	149.581
ENSSSCG00000011613		778	645	0.9953	351.817
ENSSSCG00000015480		778	2847	0.9958	79.7056
ENSSSCG00000011299		778	968	0.8967	234.423
ENSSSCG00000006372		777	3102	0.9974	73.0594
ENSSSCG00000010008		777	1706	0.9508	132.843
ENSSSCG00000017421		776	4158	0.9882	54.4345
ENSSSCG00000015555		776	4818	0.9336	46.9777
ENSSSCG00000008528		776	834	0.994	271.389
ENSSSCG00000014364		773	7899	0.9308	28.5433
ENSSSCG00000006088		770	1541	0.9935	145.742
ENSSSCG00000009444		769	1550	0.9652	144.708
ENSSSCG00000016031		769	1761	0.9989	127.369
ENSSSCG00000008645		768	1288	0.9658	173.917
ENSSSCG00000009881		768	2172	0.9807	103.133
ENSSSCG00000009654		768	453	0.7395	494.492
ENSSSCG00000011183		767	3272	0.9914	68.3721
ENSSSCG00000013427		764	1338	0.9828	166.546
ENSSSCG00000004024		764	1423	0.9705	156.598
ENSSSCG00000003983		763	2924	0.9576	76.1104
ENSSSCG00000017094		760	6133	0.878	36.1441
ENSSSCG00000006275		759	1482	0.6505	149.379
ENSSSCG00000002452		759	1959	0.2481	113.007
ENSSSCG00000010627		758	2227	0.9933	99.2763
ENSSSCG00000002002		756	1587	0.9874	138.945
ENSSSCG00000011565		756	895	0.9363	246.374
ENSSSCG00000011243		755	7322	0.9441	30.0756
ENSSSCG00000001708		754	2850	0.9874	77.1655
ENSSSCG00000007486		754	3102	0.1103	70.8967
ENSSSCG00000009407		751	1128	0.9441	194.19
ENSSSCG00000014872		749	684	0.2836	319.391
ENSSSCG00000010368		749	2219	0.9847	98.4512
ENSSSCG00000003806		749	2099	0.9828	104.08
ENSSSCG00000017206		748	1350	0.9844	161.609
ENSSSCG00000014435		748	2046	0.9878	106.633
ENSSSCG00000017089		747	1575	0.9879	138.336
ENSSSCG00000010401		746	4304	0.9675	50.5549
ENSSSCG00000018039		744	5995	0.8602	36.1976
ENSSSCG00000011616		744	1802	0.9828	120.424
ENSSSCG00000001011		743	2125	0.9826	101.983
ENSSSCG00000010320		742	1549	0.9542	139.717
ENSSSCG00000009536		741	1632	0.9957	132.433
ENSSSCG00000008977		741	1135	0.9674	190.423
ENSSSCG00000003514		741	7911	0.8722	27.3202
ENSSSCG00000005190		738	2418	0.9785	89.0219
ENSSSCG00000011074		735	5754	0.9444	37.2575
ENSSSCG00000002471		735	838	0.9296	255.823
ENSSSCG00000005436		734	2018	0.9648	106.089
ENSSSCG00000004048		734	1936	0.8673	110.583
ENSSSCG00000015849		734	1949	0.9887	109.845
ENSSSCG00000010425		733	1098	0.6694	194.714
ENSSSCG00000017473		733	5721	0.9621	37.3705
ENSSSCG00000005459		733	5914	0.8889	36.1509
ENSSSCG00000014040		733	1648	0.9715	129.731
ENSSSCG00000016509		731	2144	0.9725	99.4464
ENSSSCG00000003512		731	5859	0.8928	36.3907
ENSSSCG00000013538		731	2663	0.9459	80.065
ENSSSCG00000012784		730	762	0.8438	279.425
ENSSSCG00000016063		729	1389	0.9942	153.081
ENSSSCG00000016013		729	4452	0.9953	47.7605
ENSSSCG00000005005		728	482	0.9917	440.536
ENSSSCG00000001951		727	1012	0.9506	209.532
ENSSSCG00000004385		726	1044	0.8898	202.83
ENSSSCG00000002004		726	881	0.9058	240.357
ENSSSCG00000000382		726	3513	0.9775	60.2775
ENSSSCG00000014136		725	10498	0.6977	20.1432
ENSSSCG00000015106		724	3816	0.9644	55.3384
ENSSSCG00000002505		721	2789	0.9814	75.4021
ENSSSCG00000014013		720	999	0.962	210.215
ENSSSCG00000013779		719	1802	0.9845	116.378
ENSSSCG00000010821		718	4849	0.9134	43.1886
ENSSSCG00000014372		718	1908	0.9617	109.76
ENSSSCG00000005959		718	1875	0.8869	111.691
ENSSSCG00000003588		717	2189	0.9762	95.5366
ENSSSCG00000010834		716	6271	0.8362	33.3022
ENSSSCG00000000576		715	1002	0.6008	208.13
ENSSSCG00000009791		714	1908	0.9838	109.148
ENSSSCG00000011013		714	2185	0.995	95.3111
ENSSSCG00000000252		714	1711	0.9942	121.715
ENSSSCG00000016855		714	2919	0.9822	71.3445
ENSSSCG00000007812		711	3662	0.9891	56.6302
ENSSSCG00000015808		711	3175	0.994	65.3164
ENSSSCG00000006588		711	627	0.9745	330.749
ENSSSCG00000014075		710	1076	0.9749	192.461
ENSSSCG00000004612		709	2127	0.9944	97.2244
ENSSSCG00000000379		709	3696	0.987	55.9514
ENSSSCG00000000685		708	1013	0.9773	203.855
ENSSSCG00000001564		707	1270	0.9811	162.372
ENSSSCG00000003199		706	3192	0.9652	64.5117
ENSSSCG00000007514		706	2027	0.9867	101.589
ENSSSCG00000001032		706	411	0.8394	501.025
ENSSSCG00000015690		703	1995	0.9805	102.78
ENSSSCG00000005638		703	1016	0.8228	201.817
ENSSSCG00000008129		703	1976	0.9712	103.768
ENSSSCG00000010569		702	3121	0.9878	65.6055
ENSSSCG00000017918		701	1565	0.9917	130.647
ENSSSCG00000012178		701	2404	0.8756	85.0511
ENSSSCG00000015934		700	2343	0.9859	87.141
ENSSSCG00000011066		700	2550	0.9765	80.0672
ENSSSCG00000017346		697	3423	0.9606	59.3913
ENSSSCG00000003439		697	1133	0.9921	179.432
ENSSSCG00000007253		696	2591	0.9714	78.3499
ENSSSCG00000005514		694	1716	0.9784	117.961
ENSSSCG00000004484		694	6247	0.8065	32.403
ENSSSCG00000008756		693	3020	0.9692	66.9303
ENSSSCG00000006777		692	1114	0.939	181.183
ENSSSCG00000001094		692	1431	0.9972	141.047
ENSSSCG00000008247		691	1363	0.9098	147.87
ENSSSCG00000013600		688	1621	0.8686	123.795
ENSSSCG00000010238		688	1670	0.9689	120.162
ENSSSCG00000012913		687	1332	0.9872	150.435
ENSSSCG00000007815		687	6549	0.956	30.597
ENSSSCG00000015116		686	2162	0.9875	92.5476
ENSSSCG00000005453		684	630	0.9619	316.674
ENSSSCG00000000526		684	1110	0.8045	179.734
ENSSSCG00000013144		683	2154	0.9796	92.4851
ENSSSCG00000004697		683	768	0.7956	259.392
ENSSSCG00000013062		682	2686	0.9605	74.0585
ENSSSCG00000004875		682	1785	0.9619	111.44
ENSSSCG00000003613		681	1705	0.9865	116.498
ENSSSCG00000005122		681	4362	0.9094	45.5363
ENSSSCG00000003231		681	1184	0.984	167.761
ENSSSCG00000006324		681	2271	0.9881	87.4634
ENSSSCG00000015559		680	1997	0.9855	99.3179
ENSSSCG00000007509		679	4833	0.9433	40.9779
ENSSSCG00000016061		679	3691	0.87	53.6565
ENSSSCG00000013735		679	1041	0.9971	190.246
ENSSSCG00000015938		678	1865	0.9346	106.035
ENSSSCG00000005451		674	2752	0.9833	71.4345
ENSSSCG00000015622		674	1894	0.9694	103.795
ENSSSCG00000007829		674	3165	0.9536	62.113
ENSSSCG00000004192		673	1488	0.998	131.919
ENSSSCG00000017732		672	1963	0.9012	99.8494
ENSSSCG00000017783		670	6627	0.9374	29.4886
ENSSSCG00000005828		669	1265	0.9889	154.252
ENSSSCG00000016095		669	1802	0.9478	108.285
ENSSSCG00000003680		668	2244	0.9434	86.8261
ENSSSCG00000002954		667	1117	0.9132	174.168
ENSSSCG00000010309		666	5782	0.9023	33.5964
ENSSSCG00000007606		666	12079	0.751	16.082
ENSSSCG00000002698		665	1314	0.8623	147.612
ENSSSCG00000017584		665	2457	0.9735	78.9429
ENSSSCG00000004051		664	1682	0.8615	115.143
ENSSSCG00000008860		663	741	0.5196	260.971
ENSSSCG00000002981		663	3711	0.6826	52.1098
ENSSSCG00000014296		662	1785	0.9815	108.172
ENSSSCG00000011769		661	2152	0.9847	89.5892
ENSSSCG00000010734		658	2165	0.9353	88.6471
ENSSSCG00000000767		658	1365	0.9516	140.601
ENSSSCG00000008228		658	763	0.8506	251.535
ENSSSCG00000006862		658	2507	0.9773	76.554
ENSSSCG00000010399		657	2543	0.9831	75.3556
ENSSSCG00000006297		657	1715	0.9913	111.737
ENSSSCG00000004557		656	587	0.9796	325.959
ENSSSCG00000007109		655	3334	0.9721	57.3023
ENSSSCG00000013771		655	2393	0.9774	79.8353
ENSSSCG00000012985		654	4229	0.9444	45.1062
ENSSSCG00000003768		653	2569	0.9478	74.1388
ENSSSCG00000009882		653	2456	0.5366	77.5499
ENSSSCG00000001408		653	1203	0.9227	158.323
ENSSSCG00000005341		653	1071	0.9393	177.836
ENSSSCG00000009834		653	4495	0.8992	42.3721
ENSSSCG00000013917		652	3622	0.9854	52.5044
ENSSSCG00000014391		651	4798	0.9894	39.5747
ENSSSCG00000013046		650	569	0.9227	333.194
ENSSSCG00000002050		650	747	0.9277	253.799
ENSSSCG00000006736		650	2352	0.9919	80.607
ENSSSCG00000007951		650	6426	0.9032	29.5032
ENSSSCG00000006835		648	1958	0.9454	96.5292
ENSSSCG00000012271		647	3007	0.9411	62.7578
ENSSSCG00000015853		647	14996	0.7192	12.5842
ENSSSCG00000014101		646	3923	0.9847	48.0298
ENSSSCG00000016955		645	2553	0.9702	73.6895
ENSSSCG00000016709		644	1340	0.9806	140.177
ENSSSCG00000007260		643	1085	0.9429	172.853
ENSSSCG00000003761		643	4365	0.9475	42.9658
ENSSSCG00000004522		642	2522	0.9433	74.2483
ENSSSCG00000008740		642	2708	0.9908	69.1485
ENSSSCG00000002682		640	3820	0.9702	48.8667
ENSSSCG00000013279		640	1108	0.9495	168.476
ENSSSCG00000012623		640	1266	0.9463	147.449
ENSSSCG00000014292		639	3148	0.9825	59.2056
ENSSSCG00000010088		639	1727	0.9867	107.921
ENSSSCG00000003709		638	10347	0.6901	17.9847
ENSSSCG00000012832		637	8301	0.914	22.3823
ENSSSCG00000002743		637	1786	0.9759	104.029
ENSSSCG00000012023		637	738	0.9959	251.756
ENSSSCG00000011540		636	4742	0.7448	39.1194
ENSSSCG00000002873		636	1129	0.9743	164.308
ENSSSCG00000012703		635	1869	0.9877	99.0971
ENSSSCG00000007405		635	708	0.7627	261.6
ENSSSCG00000006889		635	3342	0.8749	55.4197
ENSSSCG00000010011		634	2294	0.9076	80.6107
ENSSSCG00000017191		633	2464	0.9907	74.9307
ENSSSCG00000008397		632	2055	0.9693	89.7019
ENSSSCG00000006020		631	687	0.54	267.898
ENSSSCG00000008774		630	1963	0.9119	93.6088
ENSSSCG00000005724		626	8163	0.8627	22.3677
ENSSSCG00000004542		625	2281	0.9623	79.9192
ENSSSCG00000005183		625	2450	0.9559	74.4064
ENSSSCG00000010508		625	2337	0.9726	78.0042
ENSSSCG00000003396		624	3124	0.9949	58.26
ENSSSCG00000013241		622	1690	0.7669	107.35
ENSSSCG00000013784		621	1719	0.9471	105.369
ENSSSCG00000008509		620	3500	0.9554	51.6678
ENSSSCG00000009570		620	3333	0.9295	54.2567
ENSSSCG00000013355		619	225	0.64	802.426
ENSSSCG00000001727		619	2053	0.9903	87.9424
ENSSSCG00000000806		618	4704	0.9186	38.3193
ENSSSCG00000012604		618	1414	0.9491	127.478
ENSSSCG00000008359		617	1462	0.972	123.093
ENSSSCG00000009898		616	8493	0.8458	21.1552
ENSSSCG00000017286		616	2527	0.9719	71.1004
ENSSSCG00000010306		615	3887	0.9936	46.1485
ENSSSCG00000014901		615	5350	0.9105	33.5288
ENSSSCG00000012841		613	2058	0.9917	86.8784
ENSSSCG00000016019		613	3925	0.9587	45.553
ENSSSCG00000001900		612	2427	0.9856	73.5493
ENSSSCG00000009509		612	3879	0.627	46.0181
ENSSSCG00000001817		611	2394	0.9816	74.4413
ENSSSCG00000015599		611	2430	0.9798	73.3384
ENSSSCG00000001238		611	1610	0.9646	110.691
ENSSSCG00000011552		611	1122	0.9902	158.835
ENSSSCG00000001526		610	1882	0.9516	94.5381
ENSSSCG00000016451		610	870	0.9943	204.507
ENSSSCG00000016406		609	2878	0.999	61.7196
ENSSSCG00000006488		608	1603	0.9657	110.628
ENSSSCG00000002529		608	252	0.9921	703.72
ENSSSCG00000017804		608	2038	0.9971	87.0154
ENSSSCG00000009628		608	3400	0.9965	52.158
ENSSSCG00000012639		607	5431	0.8765	32.5991
ENSSSCG00000013576		607	1883	0.9628	94.0232
ENSSSCG00000012275		607	2385	0.9849	74.233
ENSSSCG00000003577		607	2182	0.8964	81.1392
ENSSSCG00000007284		606	6760	0.9231	26.147
ENSSSCG00000001435		606	1901	0.9795	92.9795
ENSSSCG00000000406		606	1265	0.9581	139.726
ENSSSCG00000016925		605	2783	0.9616	63.4072
ENSSSCG00000009150		604	1780	0.9742	98.9723
ENSSSCG00000003085		604	2113	0.9626	83.3747
ENSSSCG00000012642		604	4086	0.9672	43.1157
ENSSSCG00000010137		604	1181	0.8815	149.171
ENSSSCG00000001440		603	6718	0.9409	26.1803
ENSSSCG00000009168		603	3314	0.9855	53.0715
ENSSSCG00000012148		601	1760	0.9756	99.5998
ENSSSCG00000001570		601	1410	0.9894	124.323
ENSSSCG00000002523		600	5637	0.9666	31.0456
ENSSSCG00000003017		600	663	0.9894	263.958
ENSSSCG00000011102		600	3256	0.9963	53.7481
ENSSSCG00000007362		599	1153	0.8786	151.528
ENSSSCG00000015387		599	1510	0.9616	115.703
ENSSSCG00000013041		599	1586	0.8928	110.159
ENSSSCG00000004610		599	2565	0.9832	68.1139
ENSSSCG00000002841		598	2923	0.9473	59.6718
ENSSSCG00000003468		597	3357	0.9917	51.8704
ENSSSCG00000003558		597	2835	0.8751	61.4211
ENSSSCG00000006568		596	4991	0.9607	34.8301
ENSSSCG00000000232		595	1631	0.9975	106.404
ENSSSCG00000013259		593	2570	0.972	67.3005
ENSSSCG00000002963		592	550	0.9545	313.946
ENSSSCG00000004431		592	1403	0.9109	123.072
ENSSSCG00000010383		592	9948	0.7768	17.3573
ENSSSCG00000006100		591	5615	0.9302	30.6997
ENSSSCG00000011356		591	1622	0.971	106.276
ENSSSCG00000005628		590	1626	0.9963	105.835
ENSSSCG00000002537		589	1923	0.8154	89.3373
ENSSSCG00000010952		589	5178	0.9565	33.178
ENSSSCG00000001695		589	1875	0.9424	91.6243
ENSSSCG00000011856		589	442	0.69	388.678
ENSSSCG00000000036		588	2291	0.9612	74.8598
ENSSSCG00000003694		588	2167	0.9575	79.1435
ENSSSCG00000000744		586	303	0.6799	564.094
ENSSSCG00000015092		586	1282	0.9571	133.323
ENSSSCG00000017489		586	2162	0.9676	79.0567
ENSSSCG00000000708		586	1917	0.9859	89.1604
ENSSSCG00000009359		586	2840	0.9408	60.1833
ENSSSCG00000013630		585	2146	0.9385	79.5102
ENSSSCG00000007610		585	1424	0.2999	119.824
ENSSSCG00000008316		584	1280	0.8711	133.076
ENSSSCG00000012633		584	1647	0.986	103.423
ENSSSCG00000004561		584	14894	0.6898	11.4366
ENSSSCG00000007166		583	3290	0.9274	51.6856
ENSSSCG00000017156		583	3603	0.9489	47.1955
ENSSSCG00000001022		583	1621	0.9729	104.902
ENSSSCG00000007571		583	2400	0.985	70.8523
ENSSSCG00000008195		583	762	0.7336	223.157
ENSSSCG00000017287		582	1419	0.9697	119.629
ENSSSCG00000010253		582	3128	0.8555	54.2691
ENSSSCG00000015099		582	4488	0.9844	37.8239
ENSSSCG00000010916		581	3415	0.9804	49.6229
ENSSSCG00000002042		580	1613	0.9833	104.879
ENSSSCG00000017836		580	2452	0.9878	68.9929
ENSSSCG00000011322		580	2927	0.9576	57.7965
ENSSSCG00000009138		580	2178	0.8792	77.6724
ENSSSCG00000016725		579	4627	0.9522	36.4986
ENSSSCG00000016708		579	1459	0.9767	115.75
ENSSSCG00000005477		579	3694	0.9881	45.7171
ENSSSCG00000009828		578	1566	0.9483	107.655
ENSSSCG00000003211		578	2066	0.9802	81.6007
ENSSSCG00000017688		578	2698	0.9696	62.486
ENSSSCG00000014172		577	3190	0.9846	52.7572
ENSSSCG00000016298		576	3399	0.9582	49.4274
ENSSSCG00000004267		576	5859	0.9135	28.6745
ENSSSCG00000017750		575	1380	0.9964	121.531
ENSSSCG00000005643		575	3600	0.9775	46.5867
ENSSSCG00000014791		573	2825	0.9526	59.1606
ENSSSCG00000014794		573	5641	0.9385	29.6275
ENSSSCG00000003105		573	2110	0.9962	79.2079
ENSSSCG00000014167		573	828	0.9771	201.846
ENSSSCG00000012981		573	1745	0.9868	95.7758
ENSSSCG00000010292		572	2718	0.9941	61.3823
ENSSSCG00000018041		572	2194	0.9936	76.0424
ENSSSCG00000001438		572	3190	0.8486	52.3
ENSSSCG00000007289		571	2085	0.9962	79.8779
ENSSSCG00000016590		570	1988	0.9925	83.6286
ENSSSCG00000011874		570	4868	0.9661	34.1524
ENSSSCG00000012325		568	4074	0.9563	40.6653
ENSSSCG00000006536		568	2017	0.9395	82.137
ENSSSCG00000010579		568	5924	0.9315	27.966
ENSSSCG00000002023		568	1216	0.7344	136.242
ENSSSCG00000012916		568	1032	0.9748	160.533
ENSSSCG00000014882		568	3870	0.9152	42.8089
ENSSSCG00000001632		567	1279	0.903	129.303
ENSSSCG00000002885		567	1614	0.9888	102.465
ENSSSCG00000010280		566	1625	0.9988	101.592
ENSSSCG00000003566		566	1334	0.9888	123.753
ENSSSCG00000017513		566	3108	0.9736	53.1168
ENSSSCG00000015097		566	2522	0.9913	65.4588
ENSSSCG00000004209		566	4500	0.9756	36.686
ENSSSCG00000003253		565	969	0.9897	170.067
ENSSSCG00000006785		564	1519	0.8782	108.297
ENSSSCG00000004294		564	2138	0.9761	76.9428
ENSSSCG00000009904		563	900	0.7256	182.458
ENSSSCG00000010707		563	1968	0.9766	83.4411
ENSSSCG00000009467		563	1339	0.8686	122.638
ENSSSCG00000015413		563	1416	0.9767	115.969
ENSSSCG00000017198		563	2291	0.9834	71.677
ENSSSCG00000017754		562	1005	0.9423	163.105
ENSSSCG00000010574		562	1818	0.973	90.1652
ENSSSCG00000010017		561	3281	0.9631	49.8716
ENSSSCG00000003787		560	2805	0.9469	58.2307
ENSSSCG00000016017		560	2756	0.9735	59.266
ENSSSCG00000010849		557	2686	0.9672	60.4847
ENSSSCG00000010991		557	1741	0.9908	93.3153
ENSSSCG00000014564		557	785	0.8408	206.958
ENSSSCG00000011447		557	1265	0.7834	128.428
ENSSSCG00000008312		557	5865	0.8928	27.7003
ENSSSCG00000008452		556	4327	0.9401	37.4787
ENSSSCG00000015943		556	1602	0.9975	101.23
ENSSSCG00000003046		556	857	0.9685	189.23
ENSSSCG00000017116		555	1605	0.9838	100.859
ENSSSCG00000004537		555	1940	0.9624	83.4426
ENSSSCG00000010053		555	3760	0.9617	43.0528
ENSSSCG00000013442		555	1541	0.9734	105.048
ENSSSCG00000010067		554	602	0.9502	268.417
ENSSSCG00000011027		554	3120	0.9654	51.7907
ENSSSCG00000001918		554	1471	0.9769	109.848
ENSSSCG00000008336		553	1970	0.9203	81.8758
ENSSSCG00000004570		553	1343	0.8578	120.101
ENSSSCG00000017472		552	1567	0.9879	102.746
ENSSSCG00000008569		552	1607	0.9894	100.189
ENSSSCG00000004665		552	1227	0.9764	131.217
ENSSSCG00000011284		551	4782	0.8789	33.6077
ENSSSCG00000008041		550	13027	0.7152	12.3144
ENSSSCG00000013052		550	1459	0.9623	109.952
ENSSSCG00000008368		550	1904	0.9743	84.2544
ENSSSCG00000016954		550	2839	0.9908	56.5059
ENSSSCG00000003387		550	3617	0.849	44.3518
ENSSSCG00000002795		549	2397	0.9812	66.8038
ENSSSCG00000013647		549	1646	0.9137	97.2835
ENSSSCG00000015567		549	2626	0.9722	60.9781
ENSSSCG00000017983		548	4602	0.9704	34.7321
ENSSSCG00000008461		548	1784	0.5712	89.5947
ENSSSCG00000007739		548	2264	0.9664	70.5994
ENSSSCG00000014307		547	1687	0.8779	94.5734
ENSSSCG00000017169		546	2671	0.9483	59.6232
ENSSSCG00000017090		545	844	0.9656	188.344
ENSSSCG00000003870		545	4375	0.9074	36.3342
ENSSSCG00000006232		544	1713	0.9615	92.6271
ENSSSCG00000002266		544	6052	0.9303	26.2178
ENSSSCG00000009099		543	1707	0.9947	92.7818
ENSSSCG00000012757		543	1147	0.9163	138.081
ENSSSCG00000010299		543	1890	0.9392	83.7982
ENSSSCG00000001723		543	1862	0.9801	85.0583
ENSSSCG00000009119		542	2307	0.8097	68.5249
ENSSSCG00000006970		542	3501	0.9774	45.1548
ENSSSCG00000013727		542	891	0.9933	177.426
ENSSSCG00000009850		542	3141	0.9287	50.3301
ENSSSCG00000000970		541	3491	0.9768	45.2006
ENSSSCG00000003642		540	3132	0.8726	50.2885
ENSSSCG00000003853		540	2222	0.7763	70.8837
ENSSSCG00000015814		540	3291	0.6302	47.8589
ENSSSCG00000012294		540	1007	0.9732	156.409
ENSSSCG00000005590		540	987	0.9706	159.578
ENSSSCG00000003511		540	2036	0.9602	77.3593
ENSSSCG00000001414		539	1071	0.8571	146.79
ENSSSCG00000006544		539	1671	0.9599	94.0825
ENSSSCG00000012893		539	2037	0.9799	77.1781
ENSSSCG00000013402		539	4018	0.9629	39.1269
ENSSSCG00000010790		538	1062	0.903	147.759
ENSSSCG00000005849		537	1464	0.6913	106.987
ENSSSCG00000017866		537	1339	0.9432	116.974
ENSSSCG00000015719		537	703	0.8009	222.8
ENSSSCG00000014442		537	3464	0.9882	45.2161
ENSSSCG00000006845		537	1928	0.9824	81.2389
ENSSSCG00000001654		537	3128	0.9258	50.0731
ENSSSCG00000012634		536	6515	0.856	23.9964
ENSSSCG00000002374		536	2544	0.9796	61.4532
ENSSSCG00000008573		536	1506	0.9807	103.809
ENSSSCG00000005915		535	1684	0.9555	92.6634
ENSSSCG00000009888		535	1037	0.9479	150.478
ENSSSCG00000017902		534	3679	0.9804	42.3358
ENSSSCG00000017248		534	3306	0.9549	47.1124
ENSSSCG00000005671		534	2603	0.99	59.8362
ENSSSCG00000000784		533	8008	0.8448	19.4133
ENSSSCG00000000403		533	5983	0.9378	25.9839
ENSSSCG00000012902		532	1428	0.9643	108.663
ENSSSCG00000015440		532	2342	0.9646	66.2554
ENSSSCG00000009602		532	1728	0.9699	89.7976
ENSSSCG00000014855		531	675	0.3896	229.45
ENSSSCG00000001396		529	1339	0.9029	115.232
ENSSSCG00000001046		529	2556	0.9128	60.3659
ENSSSCG00000002312		529	842	0.9751	183.248
ENSSSCG00000000257		528	2433	0.9507	63.2978
ENSSSCG00000017771		528	2573	0.9825	59.8537
ENSSSCG00000006581		528	1008	0.7956	152.781
ENSSSCG00000008697		527	12747	0.7695	12.0587
ENSSSCG00000005384		527	681	0.928	225.715
ENSSSCG00000013500		527	1382	0.979	111.224
ENSSSCG00000007746		526	2201	0.9446	69.7047
ENSSSCG00000016677		525	2475	0.977	61.8701
ENSSSCG00000016438		525	2354	0.9601	65.0503
ENSSSCG00000009440		525	2750	0.9149	55.6831
ENSSSCG00000002283		524	2787	0.9566	54.8392
ENSSSCG00000007500		524	408	0.8603	374.6
ENSSSCG00000004156		524	1525	0.9659	100.221
ENSSSCG00000013221		523	153	0.9869	997.027
ENSSSCG00000008164		523	3254	0.8989	46.8793
ENSSSCG00000017360		522	2711	0.9926	56.1614
ENSSSCG00000000293		522	3820	0.9613	39.8569
ENSSSCG00000004307		522	1678	0.9511	90.7351
ENSSSCG00000017799		521	4302	0.9279	35.3235
ENSSSCG00000002368		521	5777	0.8858	26.3046
ENSSSCG00000011226		521	1430	0.9832	106.267
ENSSSCG00000005264		521	1818	0.9758	83.5873
ENSSSCG00000001818		520	2787	0.9673	54.4206
ENSSSCG00000010928		520	5193	0.9792	29.2066
ENSSSCG00000015122		520	1008	0.9127	150.466
ENSSSCG00000017091		519	2367	0.8589	63.9537
ENSSSCG00000015616		519	1404	0.9573	107.819
ENSSSCG00000005205		519	6282	0.9015	24.0972
ENSSSCG00000006358		518	1621	0.9809	93.2059
ENSSSCG00000003006		518	2038	0.7488	74.1348
ENSSSCG00000008975		517	810	0.9716	186.167
ENSSSCG00000006525		516	1320	0.9985	114.018
ENSSSCG00000008466		516	864	0.9769	174.194
ENSSSCG00000010332		516	1049	0.9971	143.473
ENSSSCG00000016186		516	863	0.9664	174.396
ENSSSCG00000003166		515	1090	0.3073	137.809
ENSSSCG00000013030		515	878	0.9715	171.084
ENSSSCG00000007272		514	1283	0.9228	116.851
ENSSSCG00000012982		513	2577	0.9515	58.063
ENSSSCG00000010035		513	1096	0.9891	136.522
ENSSSCG00000011373		512	3069	0.9658	48.6597
ENSSSCG00000015988		512	2354	0.5986	63.4396
ENSSSCG00000012903		512	3961	0.9619	37.7018
ENSSSCG00000010773		512	2924	0.9791	51.0727
ENSSSCG00000006153		511	1274	0.9027	116.99
ENSSSCG00000006928		511	1455	0.9842	102.436
ENSSSCG00000006709		510	7239	0.8555	20.5489
ENSSSCG00000014339		510	1169	0.9581	127.248
ENSSSCG00000001754		510	1312	0.9139	113.379
ENSSSCG00000004132		509	2118	0.7899	70.0952
ENSSSCG00000017906		508	1559	0.9962	95.0417
ENSSSCG00000006309		508	1745	0.9393	84.9112
ENSSSCG00000015478		508	1572	0.9593	94.2557
ENSSSCG00000015552		508	981	0.9766	151.04
ENSSSCG00000005614		506	2232	0.8172	66.1231
ENSSSCG00000012790		506	3186	0.9532	46.3235
ENSSSCG00000003820		505	2725	0.9655	54.0532
ENSSSCG00000015782		503	1871	0.9621	78.4135
ENSSSCG00000002372		503	6907	0.891	21.241
ENSSSCG00000010366		503	374	0.9759	392.277
ENSSSCG00000014331		503	5900	0.9486	24.8664
ENSSSCG00000011782		503	4027	0.9824	36.432
ENSSSCG00000011338		502	4905	0.966	29.8512
ENSSSCG00000014316		501	1821	0.9138	80.2462
ENSSSCG00000010798		500	2443	0.9652	59.6957
ENSSSCG00000010594		499	1818	0.9879	80.0577
ENSSSCG00000004779		498	2982	0.9832	48.71
ENSSSCG00000006468		498	1352	0.9808	107.436
ENSSSCG00000007524		497	551	0.7169	263.088
ENSSSCG00000003780		497	1758	0.9846	82.4583
ENSSSCG00000013629		496	4334	0.9485	33.3802
ENSSSCG00000002382		496	1006	0.9841	143.807
ENSSSCG00000009230		496	10672	0.7714	13.556
ENSSSCG00000007558		495	6877	0.9203	20.9944
ENSSSCG00000004678		495	5130	0.7088	28.1439
ENSSSCG00000006647		495	1575	0.9416	91.6687
ENSSSCG00000005260		494	3547	0.5746	40.6221
ENSSSCG00000004639		494	3952	0.9436	36.4592
ENSSSCG00000013315		494	1393	0.9914	103.436
ENSSSCG00000010493		494	1125	0.9796	128.077
ENSSSCG00000009823		494	1019	0.9293	141.4
ENSSSCG00000010955		494	1903	0.8886	75.7155
ENSSSCG00000001506		493	2929	0.9549	49.0935
ENSSSCG00000006084		493	1655	0.9843	86.8851
ENSSSCG00000005516		492	1199	0.9575	119.686
ENSSSCG00000007609		491	1494	0.994	95.8578
ENSSSCG00000000191		491	4158	0.9622	34.4424
ENSSSCG00000008510		490	4336	0.8199	32.9612
ENSSSCG00000011372		490	1667	0.9832	85.7348
ENSSSCG00000012963		489	2553	0.9812	55.8669
ENSSSCG00000007228		489	1203	0.877	118.56
ENSSSCG00000002629		489	2295	0.9294	62.1474
ENSSSCG00000015096		488	1165	0.7202	122.177
ENSSSCG00000003550		488	2143	0.9155	66.4193
ENSSSCG00000002433		488	1578	0.9607	90.2006
ENSSSCG00000014264		488	1229	0.7901	115.815
ENSSSCG00000000899		488	1451	0.9952	98.0955
ENSSSCG00000014044		487	7176	0.8737	19.7944
ENSSSCG00000008900		487	2041	0.9931	69.5957
ENSSSCG00000000572		487	1856	0.9617	76.5328
ENSSSCG00000009565		487	2261	0.8545	62.8239
ENSSSCG00000012970		486	1267	0.9976	111.881
ENSSSCG00000007667		486	1798	0.9816	78.8394
ENSSSCG00000017668		486	1797	0.9009	78.8833
ENSSSCG00000001475		486	2396	0.9386	59.1624
ENSSSCG00000002876		485	2385	0.9719	59.313
ENSSSCG00000004481		485	1698	0.8922	83.3107
ENSSSCG00000013239		484	1624	0.8947	86.9273
ENSSSCG00000003208		484	1368	0.9751	103.194
ENSSSCG00000005072		484	1001	0.9411	141.029
ENSSSCG00000009819		484	2844	0.7605	49.6378
ENSSSCG00000009032		484	948	0.4251	148.913
ENSSSCG00000014205		483	1332	0.9857	105.764
ENSSSCG00000011866		483	6099	0.5307	23.0986
ENSSSCG00000017882		482	4051	0.9699	34.7041
ENSSSCG00000001430		482	2600	0.9446	54.0717
ENSSSCG00000011152		481	1734	0.6332	80.9082
ENSSSCG00000005073		481	4400	0.9098	31.8852
ENSSSCG00000013553		481	2630	0.9875	53.344
ENSSSCG00000009786		481	4001	0.973	35.0649
ENSSSCG00000002771		480	4540	0.9568	30.8377
ENSSSCG00000006919		480	1893	0.9076	73.9584
ENSSSCG00000010965		479	853	0.9824	163.788
ENSSSCG00000002547		479	1794	0.9565	77.8771
ENSSSCG00000003385		479	600	0.95	232.852
ENSSSCG00000012654		478	2513	0.9841	55.4794
ENSSSCG00000011511		478	4051	0.9583	34.4161
ENSSSCG00000017477		478	3009	0.9837	46.3343
ENSSSCG00000004535		478	2395	0.9411	58.2129
ENSSSCG00000004556		478	1804	0.9784	77.2837
ENSSSCG00000006623		478	942	0.9809	148.004
ENSSSCG00000010497		477	2181	0.983	63.791
ENSSSCG00000017707		477	2186	0.9433	63.6451
ENSSSCG00000000393		477	4237	0.9384	32.8365
ENSSSCG00000001656		476	3023	0.6272	45.9267
ENSSSCG00000017386		476	2123	0.9769	65.3964
ENSSSCG00000004029		476	1498	0.9706	92.6812
ENSSSCG00000005387		475	1687	0.8299	82.125
ENSSSCG00000005608		475	3102	0.9523	44.6631
ENSSSCG00000017033		475	2153	0.9865	64.3496
ENSSSCG00000002770		474	886	0.991	156.042
ENSSSCG00000010621		474	2367	0.9451	58.4086
ENSSSCG00000006201		474	6009	0.9283	23.0077
ENSSSCG00000015244		473	2312	0.503	59.6719
ENSSSCG00000017448		473	1212	0.995	113.83
ENSSSCG00000004020		472	1043	0.9569	131.994
ENSSSCG00000004747		472	2062	0.9922	66.7652
ENSSSCG00000009422		472	2749	0.8348	50.0799
ENSSSCG00000008701		472	1115	0.9345	123.471
ENSSSCG00000005621		471	1464	0.8839	93.8375
ENSSSCG00000011930		471	1549	0.9477	88.6883
ENSSSCG00000006066		471	2624	0.9901	52.3545
ENSSSCG00000012149		471	1970	0.9563	69.7351
ENSSSCG00000009864		470	6396	0.9237	21.4332
ENSSSCG00000006527		470	607	0.827	225.843
ENSSSCG00000010651		469	3262	0.8387	41.9359
ENSSSCG00000014852		469	2155	0.9842	63.4778
ENSSSCG00000000034		469	2464	0.8835	55.5174
ENSSSCG00000007469		468	3454	0.9424	39.5203
ENSSSCG00000014280		468	4460	0.9209	30.6061
ENSSSCG00000008971		468	3122	0.9856	43.723
ENSSSCG00000015784		468	3013	0.9602	45.3047
ENSSSCG00000008614		467	3875	0.952	35.1513
ENSSSCG00000003683		467	862	0.9629	158.018
ENSSSCG00000003432		466	2140	0.9547	63.5139
ENSSSCG00000003189		466	1343	0.9769	101.206
ENSSSCG00000003136		466	1577	0.9645	86.1888
ENSSSCG00000000223		466	1996	0.9945	68.0961
ENSSSCG00000001362		466	6196	0.8183	21.9367
ENSSSCG00000001429		465	12477	0.4957	10.8702
ENSSSCG00000001089		465	2759	0.9946	49.1584
ENSSSCG00000011684		465	2690	0.9814	50.4194
ENSSSCG00000004973		465	4237	0.9625	32.0104
ENSSSCG00000000136		465	2697	0.9785	50.2885
ENSSSCG00000000662		465	1635	0.8575	82.9529
ENSSSCG00000001946		464	1630	0.9264	83.0285
ENSSSCG00000012822		464	1936	0.9954	69.9052
ENSSSCG00000003603		464	4948	0.9378	27.3517
ENSSSCG00000007478		464	7818	0.8303	17.3109
ENSSSCG00000012026		464	2527	0.985	53.5561
ENSSSCG00000001958		464	3830	0.9608	35.3359
ENSSSCG00000009699		464	1224	0.9273	110.569
ENSSSCG00000001025		463	6990	0.8355	19.3197
ENSSSCG00000012247		463	1620	0.9802	83.3609
ENSSSCG00000015657		463	3128	0.1925	43.1729
ENSSSCG00000003707		463	4674	0.9027	28.8928
ENSSSCG00000001398		462	1429	0.9713	94.2988
ENSSSCG00000005969		462	2859	0.9755	47.1329
ENSSSCG00000006137		461	3355	0.9875	40.0779
ENSSSCG00000013391		461	1221	0.9279	110.124
ENSSSCG00000002406		461	1387	0.9748	96.944
ENSSSCG00000005022		460	6426	0.9083	20.8792
ENSSSCG00000013114		460	1893	0.6307	70.8768
ENSSSCG00000012077		460	2454	0.5448	54.6739
ENSSSCG00000008557		459	3465	0.9763	38.6372
ENSSSCG00000017177		459	1479	0.9872	90.5193
ENSSSCG00000012076		459	2680	0.9619	49.9545
ENSSSCG00000015271		459	1002	0.9591	133.611
ENSSSCG00000016502		459	2404	0.9875	55.6897
ENSSSCG00000011375		459	4275	0.9389	31.3165
ENSSSCG00000016272		459	3283	0.9738	40.7792
ENSSSCG00000001420		459	4744	0.7797	28.2205
ENSSSCG00000002843		458	2159	0.9912	61.8742
ENSSSCG00000009660		458	1940	0.9866	68.8589
ENSSSCG00000007097		457	3146	0.9132	42.3696
ENSSSCG00000006323		457	1251	0.94	106.551
ENSSSCG00000013604		455	2073	0.9773	64.019
ENSSSCG00000015962		455	2272	0.9877	58.4117
ENSSSCG00000010010		455	2281	0.9851	58.1812
ENSSSCG00000013888		455	3649	0.932	36.3692
ENSSSCG00000007088		455	1597	0.9017	83.1004
ENSSSCG00000015973		455	981	0.8542	135.282
ENSSSCG00000002444		455	2265	0.9227	58.5922
ENSSSCG00000011062		455	1706	0.8828	77.7909
ENSSSCG00000005029		454	1016	0.9911	130.334
ENSSSCG00000010824		454	4336	0.9737	30.5396
ENSSSCG00000000612		453	3294	0.9772	40.1117
ENSSSCG00000017728		453	3280	0.9686	40.2829
ENSSSCG00000004527		453	534	0.4569	247.431
ENSSSCG00000006061		453	841	0.8942	157.108
ENSSSCG00000014811		453	2700	0.9348	48.9363
ENSSSCG00000017155		452	1446	0.9295	91.1731
ENSSSCG00000016367		452	1967	0.9466	67.0241
ENSSSCG00000010212		452	6143	0.9022	21.4612
ENSSSCG00000006276		452	771	0.9935	170.994
ENSSSCG00000011628		451	7470	0.8473	17.6097
ENSSSCG00000014017		451	2213	0.972	59.4418
ENSSSCG00000000295		451	1413	0.9901	93.096
ENSSSCG00000009978		451	3426	0.9647	38.396
ENSSSCG00000014210		451	592	0.9882	222.204
ENSSSCG00000012793		451	6434	0.9195	20.4452
ENSSSCG00000008068		451	3642	0.9498	36.1188
ENSSSCG00000014411		450	4033	0.9323	32.5447
ENSSSCG00000016772		450	2899	0.9683	45.2753
ENSSSCG00000010705		450	438	0.9954	299.664
ENSSSCG00000009793		450	4641	0.9308	28.2812
ENSSSCG00000011709		450	987	0.9574	132.982
ENSSSCG00000002441		450	2463	0.9399	53.2899
ENSSSCG00000006231		450	8976	0.8217	14.6227
ENSSSCG00000013572		449	4365	0.951	30.0026
ENSSSCG00000017777		449	1556	0.9859	84.1654
ENSSSCG00000011235		449	2123	0.9783	61.6869
ENSSSCG00000007240		449	2028	0.9329	64.5766
ENSSSCG00000016911		448	3306	0.9259	39.525
ENSSSCG00000011676		448	1463	0.9795	89.3162
ENSSSCG00000010156		448	3956	0.9735	33.0307
ENSSSCG00000006340		448	2360	0.8822	55.3685
ENSSSCG00000004293		448	3018	0.9205	43.2968
ENSSSCG00000013477		447	1861	0.2284	70.058
ENSSSCG00000013484		447	1665	0.9856	78.3051
ENSSSCG00000013592		447	1564	0.9559	83.3619
ENSSSCG00000008559		447	2522	0.9556	51.6963
ENSSSCG00000000155		446	633	0.9953	205.508
ENSSSCG00000010411		446	1462	0.9891	88.9783
ENSSSCG00000001866		446	1830	0.8546	71.0854
ENSSSCG00000004727		446	1233	0.9481	105.504
ENSSSCG00000002752		446	7938	0.8651	16.3878
ENSSSCG00000006238		446	3054	0.9247	42.5954
ENSSSCG00000012884		446	3631	0.9771	35.8266
ENSSSCG00000009611		446	3830	0.9452	33.9651
ENSSSCG00000004958		446	2240	0.9473	58.0742
ENSSSCG00000017779		446	3605	0.9226	36.085
ENSSSCG00000001921		445	5085	0.892	25.525
ENSSSCG00000013431		445	742	0.9906	174.925
ENSSSCG00000002254		445	2313	0.8111	56.1153
ENSSSCG00000016711		444	1547	0.8707	83.7123
ENSSSCG00000002426		444	2973	0.958	43.5597
ENSSSCG00000015298		444	970	0.9557	133.508
ENSSSCG00000012890		443	2638	0.9503	48.9808
ENSSSCG00000000019		443	1964	0.9252	65.7898
ENSSSCG00000010111		441	2222	0.9833	57.8883
ENSSSCG00000008414		441	2267	0.9113	56.7393
ENSSSCG00000013383		441	1104	0.9266	116.511
ENSSSCG00000007356		440	4121	0.9466	31.142
ENSSSCG00000013523		440	3001	0.8934	42.7645
ENSSSCG00000013318		439	1653	0.8373	77.4619
ENSSSCG00000010132		439	1355	0.9624	94.4978
ENSSSCG00000009018		439	2850	0.9835	44.9279
ENSSSCG00000017213		439	947	0.9884	135.211
ENSSSCG00000017289		439	3173	0.9275	40.3544
ENSSSCG00000008600		438	3252	0.9653	39.2844
ENSSSCG00000011332		438	2506	0.998	50.9788
ENSSSCG00000010930		438	2057	0.964	62.1064
ENSSSCG00000000431		437	3365	0.9064	37.8785
ENSSSCG00000001697		437	2709	0.9786	47.051
ENSSSCG00000015089		437	1687	0.9508	75.555
ENSSSCG00000004574		437	11661	0.6702	10.9306
ENSSSCG00000016009		437	3290	0.9641	38.742
ENSSSCG00000005913		436	1220	0.9098	104.237
ENSSSCG00000012322		435	4740	0.7405	26.7675
ENSSSCG00000006642		435	2016	0.9846	62.9354
ENSSSCG00000006388		434	2403	0.9788	52.6784
ENSSSCG00000012114		434	2140	0.9537	59.1524
ENSSSCG00000009217		434	3200	0.8909	39.5582
ENSSSCG00000006261		434	1757	0.9841	72.0468
ENSSSCG00000004731		433	3224	0.9715	39.1732
ENSSSCG00000001242		433	2883	0.9764	43.8066
ENSSSCG00000009090		433	15542	0.5402	8.12601
ENSSSCG00000000908		433	1102	0.9991	114.605
ENSSSCG00000011501		432	1576	0.9943	79.951
ENSSSCG00000011535		432	1190	0.9874	105.885
ENSSSCG00000008167		432	1588	0.9515	79.3469
ENSSSCG00000006461		432	4957	0.9494	25.4192
ENSSSCG00000007146		432	5639	0.8954	22.3449
ENSSSCG00000013931		431	3043	0.9826	41.3116
ENSSSCG00000014369		431	1571	0.9599	80.0198
ENSSSCG00000008915		431	1083	0.9723	116.077
ENSSSCG00000016742		431	2121	0.9939	59.2698
ENSSSCG00000008408		430	1185	0.7359	105.839
ENSSSCG00000015200		430	1483	0.9818	84.5715
ENSSSCG00000006925		430	2052	0.9722	61.1206
ENSSSCG00000007279		429	633	0.9905	197.674
ENSSSCG00000003477		429	1339	0.8887	93.4487
ENSSSCG00000008412		428	5567	0.917	22.4243
ENSSSCG00000012318		428	2733	0.9466	45.6773
ENSSSCG00000017366		428	2076	0.9803	60.133
ENSSSCG00000010854		428	3111	0.9627	40.1273
ENSSSCG00000017643		428	1335	0.994	93.5102
ENSSSCG00000009223		427	1376	0.9629	90.512
ENSSSCG00000009946		427	2544	0.9843	48.9562
ENSSSCG00000008040		427	5536	0.9323	22.4972
ENSSSCG00000009414		427	4926	0.8626	25.2831
ENSSSCG00000015948		426	1610	0.9534	77.1757
ENSSSCG00000008484		426	1080	0.9537	115.049
ENSSSCG00000002755		425	5313	0.8922	23.3317
ENSSSCG00000009956		425	2546	0.9713	48.6886
ENSSSCG00000009865		425	2238	0.9848	55.3892
ENSSSCG00000003480		425	3974	0.9877	31.193
ENSSSCG00000011346		424	6224	0.8443	19.8698
ENSSSCG00000002269		424	3308	0.942	37.385
ENSSSCG00000015558		424	3826	0.9362	32.3234
ENSSSCG00000016620		423	1522	0.9001	81.0629
ENSSSCG00000015842		423	1558	0.9313	79.1898
ENSSSCG00000013614		423	997	0.988	123.749
ENSSSCG00000001819		423	3586	0.9799	34.4054
ENSSSCG00000015424		423	1577	0.9467	78.2358
ENSSSCG00000009658		423	1314	0.9574	93.8948
ENSSSCG00000013034		422	3998	0.956	30.7869
ENSSSCG00000002740		422	2984	0.9802	41.2487
ENSSSCG00000008268		422	1342	0.9888	91.7184
ENSSSCG00000015689		422	2188	0.9781	56.2551
ENSSSCG00000006892		421	2587	0.9857	47.466
ENSSSCG00000005906		421	3401	0.9144	36.1054
ENSSSCG00000015802		421	2186	0.9122	56.1731
ENSSSCG00000010682		421	1346	0.9792	91.2292
ENSSSCG00000011959		421	3270	0.9055	37.5518
ENSSSCG00000006387		421	1497	0.9793	82.027
ENSSSCG00000011351		420	603	0.9386	203.156
ENSSSCG00000013178		420	2735	0.9872	44.7908
ENSSSCG00000017069		420	2889	0.9121	42.4032
ENSSSCG00000003746		419	879	0.4118	139.034
ENSSSCG00000014878		419	2267	0.9762	53.9087
ENSSSCG00000015331		419	1300	0.9985	94.0085
ENSSSCG00000011107		418	1508	0.9781	80.8484
ENSSSCG00000007968		417	2516	0.9837	48.3417
ENSSSCG00000014621		417	2574	0.9371	47.2524
ENSSSCG00000008048		417	1011	0.9179	120.304
ENSSSCG00000016656		417	2383	0.9807	51.0398
ENSSSCG00000013307		417	1394	0.9362	87.2509
ENSSSCG00000006638		416	1264	0.981	95.9937
ENSSSCG00000002470		416	2947	0.9433	41.1727
ENSSSCG00000010081		416	1622	0.9877	74.8065
ENSSSCG00000016101		416	1981	0.9137	61.2499
ENSSSCG00000004432		416	2075	0.8376	58.4752
ENSSSCG00000010835		415	1779	0.9376	68.0407
ENSSSCG00000016636		415	2507	0.9497	48.2826
ENSSSCG00000006389		415	750	0.9533	161.393
ENSSSCG00000008828		415	1094	0.979	110.644
ENSSSCG00000006371		414	1570	0.9682	76.9126
ENSSSCG00000002244		414	1218	0.9606	99.1402
ENSSSCG00000011448		414	1466	0.9714	82.3688
ENSSSCG00000009241		414	1668	0.958	72.3937
ENSSSCG00000002956		413	1468	0.8944	82.0579
ENSSSCG00000007248		413	4380	0.9313	27.5025
ENSSSCG00000017935		413	1275	0.9733	94.4793
ENSSSCG00000012534		413	867	0.9896	138.94
ENSSSCG00000003150		413	1257	0.7208	95.8322
ENSSSCG00000012342		413	1886	0.9719	63.8712
ENSSSCG00000017204		413	5665	0.9144	21.2641
ENSSSCG00000004730		413	2292	0.9699	52.5572
ENSSSCG00000007278		412	2067	0.9797	58.1371
ENSSSCG00000008581		412	4667	0.9126	25.7487
ENSSSCG00000010683		412	2515	0.9288	47.7811
ENSSSCG00000013930		412	3854	0.9071	31.1804
ENSSSCG00000015270		412	1527	0.9993	78.6964
ENSSSCG00000003938		412	3183	0.9639	37.7535
ENSSSCG00000011643		411	2621	0.8882	45.7374
ENSSSCG00000003107		411	4579	0.8891	26.1799
ENSSSCG00000000075		411	2754	0.9808	43.5286
ENSSSCG00000012836		411	2262	0.9111	52.9963
ENSSSCG00000005522		411	921	0.671	130.16
ENSSSCG00000014565		411	1548	0.7875	77.4404
ENSSSCG00000017723		410	742	0.8774	161.167
ENSSSCG00000010921		410	2326	0.911	51.4127
ENSSSCG00000011357		409	1211	0.9719	98.509
ENSSSCG00000010587		409	1656	0.9903	72.0377
ENSSSCG00000004421		409	1671	0.985	71.391
ENSSSCG00000000366		409	2319	0.9784	51.4422
ENSSSCG00000000862		409	2853	0.9664	41.8137
ENSSSCG00000010583		408	1064	0.9784	111.845
ENSSSCG00000005318		408	1491	0.894	79.814
ENSSSCG00000002711		408	1084	0.9659	109.781
ENSSSCG00000010329		406	4194	0.8908	28.2354
ENSSSCG00000003395		406	3865	0.9537	30.6389
ENSSSCG00000017940		406	1235	0.9725	95.8861
ENSSSCG00000008467		405	3174	0.9455	37.2173
ENSSSCG00000013780		405	942	0.9777	125.401
ENSSSCG00000000654		405	1161	0.845	101.746
ENSSSCG00000006363		405	1046	0.957	112.933
ENSSSCG00000000290		405	1313	0.9718	89.9678
ENSSSCG00000015662		405	975	0.9569	121.157
ENSSSCG00000007174		404	1872	0.9744	62.9466
ENSSSCG00000004653		404	3544	0.9509	33.2494
ENSSSCG00000017419		404	1766	0.94	66.7248
ENSSSCG00000012062		404	6293	0.7877	18.7249
ENSSSCG00000002989		404	1885	0.9777	62.5125
ENSSSCG00000005437		403	1811	0.9961	64.9058
ENSSSCG00000000815		403	1812	0.5971	64.8699
ENSSSCG00000006989		403	2093	0.9288	56.1607
ENSSSCG00000011863		403	1940	0.899	60.5899
ENSSSCG00000017339		403	1918	0.9703	61.2848
ENSSSCG00000011445		403	4170	0.9405	28.1881
ENSSSCG00000003976		403	1794	0.9153	65.5208
ENSSSCG00000013856		402	1901	0.95	61.6795
ENSSSCG00000017272		402	5834	0.8654	20.0982
ENSSSCG00000002905		402	1589	0.9635	73.7902
ENSSSCG00000015405		402	2319	0.9457	50.5617
ENSSSCG00000003413		401	8205	0.784	14.2548
ENSSSCG00000009853		401	1734	0.9648	67.4515
ENSSSCG00000010083		401	2147	0.9898	54.4765
ENSSSCG00000002332		401	5767	0.8661	20.2811
ENSSSCG00000010038		400	345	0.4957	338.172
ENSSSCG00000012848		400	2842	0.9838	41.0518
ENSSSCG00000016874		400	1724	0.9316	67.6736
ENSSSCG00000001686		400	1544	0.5997	75.563
ENSSSCG00000002540		400	1736	0.8508	67.2058
ENSSSCG00000013107		400	1797	0.9616	64.9245
ENSSSCG00000015129		399	4899	0.9477	23.7554
ENSSSCG00000016237		399	5518	0.8407	21.0905
ENSSSCG00000017224		399	582	0.9536	199.962
ENSSSCG00000003264		398	2852	0.9204	40.7034
ENSSSCG00000003586		398	1658	0.9916	70.0157
ENSSSCG00000008676		398	1284	0.9798	90.4096
ENSSSCG00000003885		398	1106	0.9204	104.96
ENSSSCG00000011833		398	3344	0.9683	34.7147
ENSSSCG00000016446		397	1115	0.8978	103.851
ENSSSCG00000013855		397	906	0.9327	127.808
ENSSSCG00000015311		397	2295	0.9242	50.455
ENSSSCG00000005273		397	1543	0.8963	75.0449
ENSSSCG00000004050		397	1279	0.9406	90.535
ENSSSCG00000006760		397	2562	0.9836	45.1968
ENSSSCG00000013599		396	1960	0.9704	58.9299
ENSSSCG00000010823		396	3641	0.9269	31.7228
ENSSSCG00000017043		396	2010	0.9876	57.464
ENSSSCG00000010440		396	1739	0.9965	66.419
ENSSSCG00000008217		396	2167	0.9192	53.3007
ENSSSCG00000009664		396	3235	0.9895	35.7041
ENSSSCG00000011710		395	1413	0.9929	81.5364
ENSSSCG00000009334		395	3602	0.9345	31.9853
ENSSSCG00000007133		395	2299	0.9352	50.1135
ENSSSCG00000013429		395	1605	0.9713	71.7825
ENSSSCG00000004133		394	1553	0.9478	73.9982
ENSSSCG00000001587		394	1348	0.9688	85.2517
ENSSSCG00000012808		393	1382	0.9718	82.9433
ENSSSCG00000015135		393	7023	0.8259	16.3217
ENSSSCG00000010159		393	1302	0.9931	88.0396
ENSSSCG00000016695		393	1839	0.9668	62.3315
ENSSSCG00000011022		393	6870	0.6019	16.6852
ENSSSCG00000006070		393	228	0.9868	502.753
ENSSSCG00000010243		392	4322	0.5898	26.4544
ENSSSCG00000015573		392	2982	0.9678	38.342
ENSSSCG00000018049		392	1906	0.8998	59.9874
ENSSSCG00000014337		392	1848	0.9497	61.8701
ENSSSCG00000003660		392	2215	0.9652	51.6189
ENSSSCG00000013863		391	978	0.9714	116.61
ENSSSCG00000017047		391	2165	0.9344	52.6763
ENSSSCG00000003743		391	1972	0.9828	57.8318
ENSSSCG00000005668		391	1599	0.9775	71.3222
ENSSSCG00000009567		391	2918	0.9297	39.083
ENSSSCG00000012160		391	1955	0.9831	58.3347
ENSSSCG00000010283		391	1086	0.9705	105.013
ENSSSCG00000016372		391	2024	0.9437	56.346
ENSSSCG00000000702		391	1942	0.9809	58.7252
ENSSSCG00000010606		390	4116	0.9232	27.6367
ENSSSCG00000017929		390	671	0.9568	169.527
ENSSSCG00000011166		390	2450	0.9653	46.4296
ENSSSCG00000004044		389	7464	0.6332	15.2011
ENSSSCG00000015269		389	751	0.9747	151.08
ENSSSCG00000013155		389	1472	0.9844	77.0794
ENSSSCG00000006373		389	1230	0.8537	92.2446
ENSSSCG00000009807		389	2038	0.9818	55.6727
ENSSSCG00000015825		388	4014	0.9477	28.1936
ENSSSCG00000001501		388	2979	0.9423	37.989
ENSSSCG00000012572		388	5171	0.9066	21.8854
ENSSSCG00000001880		387	3825	0.9676	29.5105
ENSSSCG00000005247		387	4366	0.902	25.8538
ENSSSCG00000008498		387	6591	0.8384	17.126
ENSSSCG00000011702		387	1010	0.9515	111.76
ENSSSCG00000017200		386	3772	0.974	29.8478
ENSSSCG00000003948		386	1372	0.981	82.0597
ENSSSCG00000007195		386	1339	0.9858	84.0821
ENSSSCG00000013640		386	2549	0.9639	44.1686
ENSSSCG00000006508		385	7887	0.842	14.2379
ENSSSCG00000001419		385	2303	0.9436	48.76
ENSSSCG00000003643		385	1887	0.973	59.5094
ENSSSCG00000002414		385	2830	0.9671	39.6799
ENSSSCG00000006572		384	3818	0.9434	29.3354
ENSSSCG00000007800		384	1570	0.9369	71.3392
ENSSSCG00000000058		384	915	0.8251	122.407
ENSSSCG00000006250		384	1909	0.912	58.6708
ENSSSCG00000007484		384	5965	0.8411	18.7766
ENSSSCG00000006665		383	1551	0.9819	72.0251
ENSSSCG00000000037		383	2302	0.9887	48.5277
ENSSSCG00000002142		383	4280	0.9199	26.1007
ENSSSCG00000014619		383	1062	0.9755	105.189
ENSSSCG00000017280		382	1324	0.8633	84.1535
ENSSSCG00000009072		382	1838	0.8857	60.6198
ENSSSCG00000011562		382	1330	0.9857	83.7738
ENSSSCG00000001424		382	3883	0.9328	28.6941
ENSSSCG00000002846		382	1810	0.984	61.5576
ENSSSCG00000010145		382	6804	0.8148	16.3755
ENSSSCG00000000536		381	1682	0.9756	66.0687
ENSSSCG00000011720		380	1366	0.9912	81.139
ENSSSCG00000004912		380	822	0.9586	134.837
ENSSSCG00000012965		380	977	0.8127	113.445
ENSSSCG00000007330		380	890	0.9944	124.535
ENSSSCG00000009185		380	1524	0.9469	72.7269
ENSSSCG00000014416		379	2189	0.9749	50.4998
ENSSSCG00000003182		379	3930	0.7621	28.1283
ENSSSCG00000008061		379	821	0.9805	134.646
ENSSSCG00000006571		379	3684	0.9425	30.0066
ENSSSCG00000012885		379	4976	0.9277	22.2155
ENSSSCG00000013312		379	3687	0.9417	29.9821
ENSSSCG00000011440		379	2316	0.9711	47.7306
ENSSSCG00000007918		379	828	0.1993	133.507
ENSSSCG00000013568		379	3003	0.9744	36.8112
ENSSSCG00000013456		379	1737	0.9799	63.6409
ENSSSCG00000018051		378	1623	0.9871	67.9313
ENSSSCG00000007115		378	1740	0.9782	63.3635
ENSSSCG00000010357		378	4117	0.9215	26.7798
ENSSSCG00000015443		378	2307	0.9718	47.7904
ENSSSCG00000013445		378	1925	0.9335	57.274
ENSSSCG00000002342		378	1983	0.9738	55.5988
ENSSSCG00000003165		378	891	0.1639	123.74
ENSSSCG00000010685		378	1753	0.9692	62.8936
ENSSSCG00000014242		378	5180	0.8631	21.2843
ENSSSCG00000001914		378	2108	0.9492	52.3019
ENSSSCG00000017558		377	2237	0.8873	49.1555
ENSSSCG00000005038		377	1598	0.9681	68.8115
ENSSSCG00000008344		377	2350	0.9579	46.7918
ENSSSCG00000012068		377	1758	0.9954	62.5488
ENSSSCG00000006624		377	2078	0.8734	52.9167
ENSSSCG00000011469		377	5250	0.9179	20.9449
ENSSSCG00000006091		376	527	0.8558	208.101
ENSSSCG00000016408		376	1650	0.8394	66.4661
ENSSSCG00000017276		376	5459	0.9068	20.0896
ENSSSCG00000001038		376	944	0.9417	116.175
ENSSSCG00000009589		376	2546	0.9866	43.0751
ENSSSCG00000013444		375	1638	0.9799	66.775
ENSSSCG00000015232		375	1903	0.9811	57.4763
ENSSSCG00000003903		375	555	0.9766	197.077
ENSSSCG00000008043		375	2598	0.948	42.1006
ENSSSCG00000000841		374	2725	0.949	40.0315
ENSSSCG00000006490		374	3597	0.9622	30.3269
ENSSSCG00000004618		374	1393	0.9835	78.31
ENSSSCG00000001912		374	2647	0.9826	41.2111
ENSSSCG00000006628		374	2717	0.8576	40.1494
ENSSSCG00000012166		374	1532	0.9504	71.2048
ENSSSCG00000017257		374	5151	0.8862	21.1776
ENSSSCG00000004696		374	1925	0.9616	56.6679
ENSSSCG00000005533		374	1888	0.9899	57.7785
ENSSSCG00000012683		374	1453	0.9539	75.0763
ENSSSCG00000004524		373	3486	0.8701	31.2089
ENSSSCG00000010509		373	2949	0.9535	36.8919
ENSSSCG00000012856		373	1143	0.9965	95.183
ENSSSCG00000016430		373	2404	0.9676	45.2555
ENSSSCG00000009944		373	1876	0.9877	57.9926
ENSSSCG00000001439		373	1535	0.8769	70.8757
ENSSSCG00000004260		373	1241	0.8928	87.6665
ENSSSCG00000007942		373	1662	0.9819	65.4598
ENSSSCG00000007306		372	2180	0.9734	49.7718
ENSSSCG00000001651		372	2608	0.8873	41.6037
ENSSSCG00000000365		372	966	0.9783	112.321
ENSSSCG00000000458		372	6078	0.8407	17.8517
ENSSSCG00000005640		372	2695	0.9276	40.2606
ENSSSCG00000011753		371	642	0.9346	168.553
ENSSSCG00000009657		371	2358	0.9644	45.8909
ENSSSCG00000003120		371	1101	0.9946	98.2841
ENSSSCG00000005308		371	5004	0.9099	21.6249
ENSSSCG00000017475		370	1726	0.9902	62.5256
ENSSSCG00000002899		370	916	0.9552	117.816
ENSSSCG00000006567		370	2521	0.9568	42.8081
ENSSSCG00000001970		369	6652	0.8494	16.1797
ENSSSCG00000006824		369	1964	0.9389	54.8001
ENSSSCG00000005171		369	1848	0.9621	58.24
ENSSSCG00000005099		369	831	0.5475	129.516
ENSSSCG00000016781		369	9322	0.6773	11.5455
ENSSSCG00000001999		369	1794	0.9978	59.993
ENSSSCG00000004138		368	7320	0.8018	14.6634
ENSSSCG00000005958		368	3495	0.9751	30.7112
ENSSSCG00000009178		368	794	0.9912	135.184
ENSSSCG00000016951		368	3848	0.2048	27.8939
ENSSSCG00000017748		368	8487	0.8152	12.6471
ENSSSCG00000002279		368	1049	0.9647	102.322
ENSSSCG00000011798		367	1665	0.8937	64.2907
ENSSSCG00000005012		367	765	0.9765	139.927
ENSSSCG00000003458		367	890	0.9933	120.274
ENSSSCG00000014023		367	2670	0.9554	40.0914
ENSSSCG00000010184		366	597	0.9715	178.815
ENSSSCG00000010107		366	2400	0.9754	44.4802
ENSSSCG00000009925		366	2359	0.9975	45.2532
ENSSSCG00000014361		366	703	0.9972	151.853
ENSSSCG00000006630		366	1351	0.9919	79.0173
ENSSSCG00000012680		365	1630	0.9282	65.3133
ENSSSCG00000017394		365	1657	0.9517	64.2491
ENSSSCG00000012619		365	1956	0.9673	54.4278
ENSSSCG00000004636		365	6043	0.839	17.6172
ENSSSCG00000011827		365	2260	0.9814	47.1065
ENSSSCG00000015267		365	1608	0.9596	66.2069
ENSSSCG00000012956		365	2754	0.9601	38.6568
ENSSSCG00000015769		365	1122	0.9884	94.8848
ENSSSCG00000006923		364	2377	0.8532	44.6652
ENSSSCG00000001418		364	1935	0.9602	54.8677
ENSSSCG00000003805		364	2309	0.942	45.9805
ENSSSCG00000014089		362	1350	0.957	78.2116
ENSSSCG00000005489		361	4520	0.6715	23.2951
ENSSSCG00000005587		361	2420	0.9434	43.5099
ENSSSCG00000002879		361	2692	0.9417	39.1137
ENSSSCG00000002538		361	5183	0.9028	20.3153
ENSSSCG00000008490		361	765	0.9987	137.639
ENSSSCG00000002289		360	1785	0.8246	58.8249
ENSSSCG00000009872		360	2107	0.9805	49.835
ENSSSCG00000012495		360	2441	0.973	43.0161
ENSSSCG00000006463		360	3736	0.9499	28.1056
ENSSSCG00000013598		360	2639	0.9636	39.7887
ENSSSCG00000017505		360	4948	0.9016	21.2212
ENSSSCG00000002874		359	486	0.9877	215.454
ENSSSCG00000014559		359	1981	0.7622	52.8575
ENSSSCG00000005399		359	3240	0.9556	32.3181
ENSSSCG00000014156		359	1880	0.9574	55.6972
ENSSSCG00000007203		359	1580	0.9715	66.2726
ENSSSCG00000017913		359	826	0.9746	126.768
ENSSSCG00000007521		359	2257	0.9535	46.3938
ENSSSCG00000014036		359	705	0.9745	148.526
ENSSSCG00000017382		358	2695	0.9596	38.7455
ENSSSCG00000000706		358	1788	0.9972	58.3999
ENSSSCG00000001116		358	393	0.9491	265.697
ENSSSCG00000008127		358	3180	0.9031	32.8362
ENSSSCG00000004908		358	1697	0.9375	61.5315
ENSSSCG00000010726		358	1435	0.9686	72.7659
ENSSSCG00000003220		357	1306	0.9701	79.73
ENSSSCG00000011946		357	1942	0.9737	53.6186
ENSSSCG00000001881		357	3435	0.9083	30.3136
ENSSSCG00000007492		357	2960	0.9632	35.1782
ENSSSCG00000007898		356	995	0.9829	104.357
ENSSSCG00000010576		356	2461	0.9321	42.1925
ENSSSCG00000011849		356	3559	0.9354	29.1755
ENSSSCG00000016113		356	3143	0.9675	33.0371
ENSSSCG00000016127		356	2616	0.9186	39.6925
ENSSSCG00000002962		356	2644	0.9516	39.2722
ENSSSCG00000010302		355	5064	0.8551	20.4471
ENSSSCG00000000502		355	1987	0.9331	52.1107
ENSSSCG00000016750		355	1718	0.8073	60.2701
ENSSSCG00000011387		355	4100	0.9134	25.2546
ENSSSCG00000002895		355	5431	0.7927	19.0654
ENSSSCG00000008773		355	2484	0.9227	41.6844
ENSSSCG00000010452		355	1479	0.9865	70.0095
ENSSSCG00000005011		354	3619	0.9381	28.5306
ENSSSCG00000016918		354	4527	0.8445	22.8081
ENSSSCG00000003904		354	2928	0.917	35.2638
ENSSSCG00000006126		354	1682	0.9786	61.3866
ENSSSCG00000011902		354	4014	0.9173	25.7231
ENSSSCG00000009886		354	2273	0.9714	45.4256
ENSSSCG00000005667		353	5667	0.9148	18.1685
ENSSSCG00000004600		353	2588	0.944	39.7839
ENSSSCG00000005976		353	680	0.9809	151.413
ENSSSCG00000004544		352	1769	0.97	58.0379
ENSSSCG00000005319		352	3077	0.9373	33.3666
ENSSSCG00000008019		352	2215	0.9648	46.3517
ENSSSCG00000015434		352	1128	0.922	91.0186
ENSSSCG00000000921		352	1539	0.8765	66.7115
ENSSSCG00000013848		352	1241	0.9831	82.7309
ENSSSCG00000003605		351	501	0.8563	204.346
ENSSSCG00000002815		351	2073	0.9074	49.3861
ENSSSCG00000000025		351	1309	0.9924	78.2103
ENSSSCG00000007039		351	2533	0.9416	40.4174
ENSSSCG00000010453		350	1422	0.9845	71.7902
ENSSSCG00000005617		350	1808	0.9696	56.4633
ENSSSCG00000003582		350	2067	0.9845	49.3883
ENSSSCG00000013401		350	2384	0.9652	42.8212
ENSSSCG00000009123		349	2562	0.8817	39.7322
ENSSSCG00000013634		349	1402	0.9943	72.6063
ENSSSCG00000013582		349	2651	0.9661	38.3983
ENSSSCG00000008692		349	1305	0.9709	78.003
ENSSSCG00000016434		349	1094	0.9059	93.0475
ENSSSCG00000008406		348	5714	0.8785	17.7638
ENSSSCG00000012867		348	2029	0.79	50.0258
ENSSSCG00000002508		348	1918	0.9922	52.9209
ENSSSCG00000014177		348	5566	0.8636	18.2361
ENSSSCG00000017578		348	2406	0.9559	42.1872
ENSSSCG00000015815		347	2927	0.9802	34.5783
ENSSSCG00000014121		347	5214	0.8377	19.4113
ENSSSCG00000017209		347	1371	0.9358	73.8225
ENSSSCG00000013037		347	1299	0.9115	77.9143
ENSSSCG00000008749		346	3845	0.973	26.2468
ENSSSCG00000008629		346	4504	0.9301	22.4065
ENSSSCG00000002995		346	1802	0.9961	56.0039
ENSSSCG00000007736		346	1392	0.9138	72.4992
ENSSSCG00000016769		346	3333	0.9499	30.2787
ENSSSCG00000012991		345	174	0.9943	578.318
ENSSSCG00000009345		345	5244	0.7466	19.189
ENSSSCG00000001056		345	2642	0.8936	38.0875
ENSSSCG00000010996		345	1641	0.9439	61.3207
ENSSSCG00000003093		344	3813	0.9667	26.3141
ENSSSCG00000009556		344	2927	0.9306	34.2793
ENSSSCG00000008439		344	1601	0.6458	62.6706
ENSSSCG00000006733		344	3729	0.9469	26.9068
ENSSSCG00000006657		344	1395	0.995	71.9252
ENSSSCG00000002544		344	3421	0.9643	29.3293
ENSSSCG00000014180		344	5288	0.8604	18.9742
ENSSSCG00000000804		343	1973	0.9595	50.7065
ENSSSCG00000001988		343	3429	0.8857	29.1758
ENSSSCG00000007732		343	1196	0.9883	83.6488
ENSSSCG00000000489		343	824	0.9733	121.413
ENSSSCG00000004948		343	1491	0.9873	67.0985
ENSSSCG00000002554		343	1828	0.9836	54.7286
ENSSSCG00000012336		343	2123	0.9732	47.1238
ENSSSCG00000009065		343	3405	0.9765	29.3815
ENSSSCG00000002415		343	1959	0.5105	51.0689
ENSSSCG00000017874		342	1309	0.9901	76.2049
ENSSSCG00000015650		342	1523	0.9757	65.4972
ENSSSCG00000010123		342	657	0.9878	151.83
ENSSSCG00000017950		342	1832	0.8941	54.4499
ENSSSCG00000016916		342	2928	0.9047	34.0684
ENSSSCG00000006510		342	5885	0.9065	16.9503
ENSSSCG00000007681		341	3678	0.6648	27.042
ENSSSCG00000017731		341	1471	0.9857	67.6143
ENSSSCG00000006979		341	1665	0.8186	59.7361
ENSSSCG00000011698		341	857	0.916	116.057
ENSSSCG00000015531		340	8230	0.745	12.0497
ENSSSCG00000010247		340	2399	0.9854	41.3376
ENSSSCG00000001382		340	3209	0.8835	30.9034
ENSSSCG00000013285		340	2103	0.9738	47.1559
ENSSSCG00000009384		340	3194	0.9036	31.0485
ENSSSCG00000004146		340	2592	0.9394	38.2596
ENSSSCG00000007433		340	2988	0.9153	33.1891
ENSSSCG00000001858		339	862	0.7541	114.707
ENSSSCG00000010674		339	1430	0.9685	69.1449
ENSSSCG00000000687		339	2714	0.9484	36.4323
ENSSSCG00000013467		339	1589	0.9943	62.2261
ENSSSCG00000004823		338	3627	0.9305	27.181
ENSSSCG00000008478		337	4214	0.7879	23.3256
ENSSSCG00000000964		337	2458	0.9532	39.9894
ENSSSCG00000015025		337	944	0.9227	104.125
ENSSSCG00000000466		337	2146	0.9422	45.8033
ENSSSCG00000011916		336	2314	0.9278	42.3519
ENSSSCG00000009216		336	1459	0.9561	67.1708
ENSSSCG00000000622		336	516	0.2926	189.927
ENSSSCG00000013837		336	2338	0.9594	41.9171
ENSSSCG00000016744		336	943	0.9374	103.926
ENSSSCG00000010943		336	2729	0.6229	35.9114
ENSSSCG00000003035		336	1501	0.928	65.2913
ENSSSCG00000010862		335	4902	0.8882	19.9328
ENSSSCG00000002632		335	3033	0.123	32.2158
ENSSSCG00000005084		335	1608	0.9981	60.7653
ENSSSCG00000017822		335	2311	0.987	42.2806
ENSSSCG00000002558		335	4749	0.8901	20.575
ENSSSCG00000009759		335	2643	0.9054	36.9696
ENSSSCG00000006054		335	1872	0.961	52.1958
ENSSSCG00000015878		335	3597	0.9369	27.1645
ENSSSCG00000011342		334	3966	0.9125	24.5635
ENSSSCG00000005240		334	3680	0.8867	26.4725
ENSSSCG00000007007		334	1357	0.9838	71.7899
ENSSSCG00000010878		333	1101	0.6431	88.2173
ENSSSCG00000004751		333	1440	0.9729	67.4494
ENSSSCG00000004190		333	1427	0.9874	68.0639
ENSSSCG00000015392		333	1282	0.9704	75.7622
ENSSSCG00000010585		333	1605	0.9252	60.5154
ENSSSCG00000000864		332	1038	0.9981	93.2905
ENSSSCG00000016877		332	2836	0.9654	34.1451
ENSSSCG00000016738		332	783	0.9974	123.672
ENSSSCG00000001518		331	8721	0.7599	11.0703
ENSSSCG00000003389		331	297	0.9966	325.063
ENSSSCG00000017015		331	2131	0.9737	45.3045
ENSSSCG00000006325		331	934	0.6756	103.366
ENSSSCG00000017795		331	1708	0.966	56.5245
ENSSSCG00000009625		331	1577	0.986	61.2199
ENSSSCG00000017042		331	1651	0.9891	58.476
ENSSSCG00000003812		331	2418	0.9682	39.9271
ENSSSCG00000007167		331	2712	0.9244	35.5988
ENSSSCG00000011261		330	2795	0.9771	34.4373
ENSSSCG00000002298		330	7762	0.7574	12.4004
ENSSSCG00000016266		330	1975	0.8577	48.7353
ENSSSCG00000011438		330	2460	0.9728	39.1269
ENSSSCG00000015107		330	3180	0.9179	30.268
ENSSSCG00000014218		330	1419	0.9612	67.831
ENSSSCG00000012887		330	2742	0.9712	35.1029
ENSSSCG00000002797		330	1400	0.9929	68.7516
ENSSSCG00000010748		329	2700	0.9856	35.5409
ENSSSCG00000015845		329	1490	0.9772	64.403
ENSSSCG00000017008		329	2208	0.9959	43.4604
ENSSSCG00000001477		328	1731	0.881	55.268
ENSSSCG00000004785		328	1002	0.9661	95.4779
ENSSSCG00000010345		328	1530	0.917	62.5286
ENSSSCG00000014881		328	1344	0.9926	71.1822
ENSSSCG00000002723		328	2424	0.9645	39.4673
ENSSSCG00000008138		328	4818	0.8852	19.8565
ENSSSCG00000016616		328	1427	0.9537	67.0419
ENSSSCG00000010692		328	4132	0.8763	23.1532
ENSSSCG00000015504		327	1346	0.9346	70.8597
ENSSSCG00000008363		327	1843	0.9875	51.751
ENSSSCG00000006543		327	3477	0.977	27.4309
ENSSSCG00000003874		327	1180	0.978	80.8281
ENSSSCG00000009970		327	219	0.9406	435.512
ENSSSCG00000010070		327	1665	0.9754	57.2836
ENSSSCG00000013526		327	3072	0.9105	31.0473
ENSSSCG00000017773		326	3132	0.963	30.3593
ENSSSCG00000012909		326	627	0.9825	151.651
ENSSSCG00000010454		326	1446	0.9889	65.7576
ENSSSCG00000001787		326	4303	0.6089	22.0975
ENSSSCG00000006626		326	2793	0.9631	34.0442
ENSSSCG00000004070		325	3780	0.9524	25.0777
ENSSSCG00000005303		325	3481	0.9296	27.2318
ENSSSCG00000008237		325	2932	0.8387	32.3308
ENSSSCG00000003197		325	2160	0.9782	43.886
ENSSSCG00000010261		325	1089	0.9706	87.0467
ENSSSCG00000013124		324	3106	0.8844	30.4257
ENSSSCG00000003776		324	2002	0.8836	47.2039
ENSSSCG00000006645		324	4602	0.9159	20.535
ENSSSCG00000015486		324	894	0.981	105.707
ENSSSCG00000013284		324	3627	0.9465	26.0552
ENSSSCG00000002897		324	656	0.9101	144.058
ENSSSCG00000007817		324	2331	0.8893	40.5415
ENSSSCG00000014343		324	3242	0.3344	29.1493
ENSSSCG00000011020		324	2367	0.9451	39.9249
ENSSSCG00000014171		323	2625	0.9044	35.8897
ENSSSCG00000005423		323	7261	0.7879	12.9749
ENSSSCG00000011370		323	2145	0.8629	43.921
ENSSSCG00000006308		323	796	0.9799	118.355
ENSSSCG00000003712		323	3474	0.8857	27.1187
ENSSSCG00000011079		323	1787	0.9737	52.7199
ENSSSCG00000008008		323	1236	0.9976	76.2221
ENSSSCG00000002340		323	1531	0.9895	61.5352
ENSSSCG00000003578		322	1251	0.9249	75.075
ENSSSCG00000012269		322	2205	0.9773	42.5936
ENSSSCG00000017504		322	4476	0.9198	20.9827
ENSSSCG00000010286		322	922	0.949	101.864
ENSSSCG00000015563		322	2362	0.9843	39.7624
ENSSSCG00000007843		322	1021	0.9608	91.9871
ENSSSCG00000017184		322	1976	0.9686	47.5298
ENSSSCG00000001100		322	4206	0.8975	22.3297
ENSSSCG00000017480		321	1906	0.9785	49.1223
ENSSSCG00000008493		321	3334	0.8935	28.0825
ENSSSCG00000003702		321	2606	0.8895	35.9275
ENSSSCG00000012621		321	1803	0.9762	51.9285
ENSSSCG00000005990		321	1248	0.9615	75.0217
ENSSSCG00000016498		320	1994	0.987	46.8081
ENSSSCG00000011546		320	2494	0.9731	37.424
ENSSSCG00000014804		320	1171	0.9317	79.7058
ENSSSCG00000004110		320	1227	0.9837	76.068
ENSSSCG00000015688		320	1152	0.9861	81.0203
ENSSSCG00000006913		320	4367	0.9045	21.3729
ENSSSCG00000003839		319	1436	0.8266	64.7937
ENSSSCG00000007544		319	2928	0.8644	31.7772
ENSSSCG00000007467		319	1008	0.9643	92.3053
ENSSSCG00000014195		319	3435	0.9333	27.087
ENSSSCG00000010030		319	3224	0.9519	28.8597
ENSSSCG00000006374		319	1683	0.9067	55.2845
ENSSSCG00000010150		319	3432	0.7905	27.1107
ENSSSCG00000007931		319	1963	0.9776	47.3988
ENSSSCG00000013883		318	2110	0.8844	43.9583
ENSSSCG00000017385		318	1685	0.9668	55.0458
ENSSSCG00000003695		318	2783	0.9554	33.3281
ENSSSCG00000017525		318	768	0.9961	120.771
ENSSSCG00000011046		318	3310	0.9483	28.0218
ENSSSCG00000017211		318	2528	0.9767	36.6899
ENSSSCG00000004298		318	8180	0.7627	11.3389
ENSSSCG00000016211		317	3016	0.9443	30.6566
ENSSSCG00000001010		317	1996	0.9319	46.3229
ENSSSCG00000006009		317	1939	0.8484	47.6846
ENSSSCG00000017066		317	4955	0.8737	18.66
ENSSSCG00000012818		316	6783	0.8092	13.5882
ENSSSCG00000016953		316	2420	0.943	38.0863
ENSSSCG00000003591		316	2609	0.9517	35.3272
ENSSSCG00000012983		316	2714	0.9458	33.9605
ENSSSCG00000007286		315	2944	0.9514	31.2082
ENSSSCG00000010739		315	1968	0.9878	46.6855
ENSSSCG00000004684		315	7732	0.6602	11.8827
ENSSSCG00000005745		315	1573	0.9822	58.4088
ENSSSCG00000011421		315	880	0.9182	104.406
ENSSSCG00000008857		315	1732	0.9457	53.0468
ENSSSCG00000007181		314	1604	0.919	57.0981
ENSSSCG00000016026		314	2078	0.9254	44.0738
ENSSSCG00000002425		314	3537	0.8914	25.8935
ENSSSCG00000014146		314	2551	0.9655	35.9018
ENSSSCG00000002689		314	1848	0.98	49.5592
ENSSSCG00000002707		314	1001	0.977	91.4939
ENSSSCG00000016795		314	687	0.9767	133.312
ENSSSCG00000011091		314	1311	0.9878	69.8592
ENSSSCG00000009876		314	1806	0.9734	50.7117
ENSSSCG00000013432		313	1457	0.9952	62.6587
ENSSSCG00000003342		313	2201	0.9805	41.4783
ENSSSCG00000008842		313	3502	0.9332	26.069
ENSSSCG00000004446		313	1110	0.9252	82.2466
ENSSSCG00000002851		313	1039	0.9817	87.8669
ENSSSCG00000017291		313	964	0.9118	94.703
ENSSSCG00000015818		312	2347	0.9237	38.7738
ENSSSCG00000001655		312	894	0.8367	101.792
ENSSSCG00000000563		312	1744	0.9048	52.1801
ENSSSCG00000015273		312	3630	0.9515	25.0694
ENSSSCG00000008328		311	739	0.7483	122.747
ENSSSCG00000011340		311	3585	0.8006	25.3028
ENSSSCG00000013426		311	1845	0.9946	49.1655
ENSSSCG00000009376		311	1838	0.9744	49.3528
ENSSSCG00000004153		311	1217	0.9047	74.5361
ENSSSCG00000002455		311	2520	0.9687	35.9962
ENSSSCG00000000905		311	642	0.9206	141.293
ENSSSCG00000009778		311	1225	0.889	74.0493
ENSSSCG00000001784		311	980	0.9398	92.5616
ENSSSCG00000001000		310	1708	0.7752	52.9384
ENSSSCG00000015085		310	1821	0.9852	49.6533
ENSSSCG00000008516		310	702	0.8732	128.802
ENSSSCG00000015844		309	1921	0.9787	46.9167
ENSSSCG00000013245		309	2301	0.9991	39.1686
[truncated: 10,973 more rows]
