# Supplementary material for: RNA-Seq Analysis Reveals Genes Underlying Different Disease Responses to Porcine Circovirus Type 2 in Pigs
Source: PLoS One. 2016 May 12;11(5):e0155502. doi: 10.1371/journal.pone.0155502 (PMC4865221; doi:10.1371/journal.pone.0155502)
Supplement: S2 Table — (XLS) [file pone.0155502.s007.xls]

## Sheet: LW-i vs LW-u.GeneDiffExpFilter
Table S2. Differentially expressed genes between LW-i and LW-u groups.
GeneID	Gene_length	LW-u Expression	LW-i Expression	LW-u RPKM	LW-i RPKM	log2 Ratio(LW/DLW)	Up-Down-Regulation(LW/DLW)	P-value	FDR
ENSSSCG00000015069	539	0	340	0.01	169.425	14.0484	Up	4.36e-109	3.11e-106
ENSSSCG00000011801	1710	0	347	0.01	54.503	12.4121	Up	2.56e-111	1.93e-108
ENSSSCG00000017267	1199	0	171	0.01	38.3057	11.9033	Up	3.11e-55	9.8e-53
ENSSSCG00000010780	1843	0	166	0.01	24.1919	11.2403	Up	1.22e-53	3.59e-51
ENSSSCG00000017704	743	0	46	0.01	16.6286	10.6995	Up	2.11e-15	1.65e-13
ENSSSCG00000008214	652	0	29	0.01	11.9464	10.2224	Up	5.51e-10	2.81e-08
ENSSSCG00000005394	1330	0	47	0.01	9.49146	9.89049	Up	1.01e-15	8.18e-14
ENSSSCG00000004038	2755	0	89	0.01	8.67672	9.76101	Up	4.19e-29	6.24e-27
ENSSSCG00000016315	615	0	19	0.01	8.29785	9.69659	Up	8.47e-07	2.9e-05
ENSSSCG00000014108	627	0	18	0.01	7.71067	9.59071	Up	1.76e-06	5.69e-05
ENSSSCG00000014315	963	0	23	0.01	6.41488	9.32528	Up	4.5e-08	1.83e-06
ENSSSCG00000016519	621	0	14	0.01	6.05513	9.24201	Up	3.32e-05	0.000804426
ENSSSCG00000008948	2113	7	3100	0.821715	394.048	8.90552	Up	0	0
ENSSSCG00000011800	1419	0	25	0.01	4.732	8.88631	Up	1.04e-08	4.6e-07
ENSSSCG00000003835	2088	0	33	0.01	4.24493	8.7296	Up	2.93e-11	1.69e-09
ENSSSCG00000008700	2077	0	31	0.01	4.00878	8.64702	Up	1.27e-10	6.84e-09
ENSSSCG00000002481	1628	0	24	0.01	3.95953	8.62919	Up	2.16e-08	9.19e-07
ENSSSCG00000013149	1338	0	18	0.01	3.61329	8.49717	Up	1.76e-06	5.7e-05
ENSSSCG00000010488	1958	0	21	0.01	2.88067	8.17026	Up	1.95e-07	7.55e-06
ENSSSCG00000008868	1716	0	18	0.01	2.81736	8.1382	Up	1.76e-06	5.71e-05
ENSSSCG00000003893	1558	0	16	0.01	2.75829	8.10763	Up	7.65e-06	0.00021235
ENSSSCG00000004001	1768	0	17	0.01	2.58258	8.01267	Up	3.67e-06	0.000110298
ENSSSCG00000011799	1544	1	232	0.160648	40.3578	7.9728	Up	1.38e-72	5.87e-70
ENSSSCG00000003834	2505	0	21	0.01	2.25164	7.81483	Up	1.95e-07	7.57e-06
ENSSSCG00000002483	1591	2	250	0.311805	42.2043	7.0806	Up	1.81e-76	8.17e-74
ENSSSCG00000008999	1066	1	116	0.232683	29.2272	6.9728	Up	6.45e-36	1.17e-33
ENSSSCG00000002476	1403	1	112	0.176793	21.4411	6.92218	Up	1.17e-34	2.07e-32
ENSSSCG00000008998	1793	2	210	0.276676	31.4576	6.82907	Up	7.14e-64	2.77e-61
ENSSSCG00000002487	1527	1	90	0.162436	15.8303	6.60667	Up	9.71e-28	1.36e-25
ENSSSCG00000005488	787	2	180	0.630344	61.4306	6.60667	Up	1.91e-54	5.9e-52
ENSSSCG00000010546	1978	1	86	0.1254	11.6778	6.54109	Up	1.75e-26	2.37e-24
ENSSSCG00000016159	4589	1	77	0.0540511	4.50671	6.38161	Up	1.16e-23	1.32e-21
ENSSSCG00000008596	6966	2	131	0.0712146	5.05097	6.14824	Up	4.23e-39	9.41e-37
ENSSSCG00000008997	1973	4	258	0.50287	35.122	6.12605	Up	8.48e-76	3.71e-73
ENSSSCG00000000046	1682	2	116	0.294935	18.5233	5.9728	Up	2.01e-34	3.5e-32
ENSSSCG00000002486	1557	1	55	0.159307	9.4877	5.89618	Up	8.61e-17	7.44e-15
ENSSSCG00000003086	721	1	51	0.344023	18.9986	5.78725	Up	1.51e-15	1.21e-13
ENSSSCG00000005485	1675	3	132	0.444252	21.1664	5.57425	Up	4.89e-38	9.9e-36
ENSSSCG00000009805	1437	1	43	0.17261	8.03709	5.54109	Up	4.55e-13	3.03e-11
ENSSSCG00000015493	1861	2	74	0.266567	10.68	5.32427	Up	2.04e-21	2.1e-19
ENSSSCG00000006355	476	1	30	0.521093	16.9278	5.02171	Up	4.53e-09	2.12e-07
ENSSSCG00000014626	1543	7	176	1.12526	30.6361	4.7669	Up	1.07e-46	2.78e-44
ENSSSCG00000002475	1591	1	20	0.155902	3.37635	4.43675	Up	4.85e-06	0.000139311
ENSSSCG00000011450	2873	4	79	0.34534	7.38548	4.4186	Up	9.5e-21	9.62e-19
ENSSSCG00000015799	2281	2	34	0.217484	4.00351	4.20228	Up	2.66e-09	1.28e-07
ENSSSCG00000002736	2013	2	30	0.246439	4.00281	4.02171	Up	4e-08	1.64e-06
ENSSSCG00000009413	1584	3	36	0.469774	6.10428	3.69978	Up	4.84e-09	2.24e-07
ENSSSCG00000009179	3913	2	24	0.126778	1.64736	3.69978	Up	2.2e-06	6.94e-05
ENSSSCG00000002626	666	2	22	0.744866	8.87228	3.57425	Up	8.21e-06	0.000224958
ENSSSCG00000010093	2096	6	62	0.71004	7.94488	3.48405	Up	4.35e-14	3.14e-12
ENSSSCG00000006373	1230	17	125	3.4282	27.2956	2.99314	Up	1.09e-23	1.25e-21
ENSSSCG00000006040	2051	4	27	0.483745	3.53578	2.86971	Up	7.16e-06	0.000199491
ENSSSCG00000001901	1551	22	137	3.5183	23.7244	2.75342	Up	8.46e-24	9.81e-22
ENSSSCG00000003891	2192	5	28	0.565786	3.43087	2.60025	Up	1.42e-05	0.000374517
ENSSSCG00000000659	4267	7	37	0.40691	2.32898	2.51692	Up	8.64e-07	2.95e-05
ENSSSCG00000003148	1260	18	92	3.54344	19.6112	2.46846	Up	1.03e-14	7.75e-13
ENSSSCG00000008935	1587	7	35	1.08995	5.90119	2.43675	Up	2.69e-06	8.27e-05
ENSSSCG00000010363	3019	16	73	1.31456	6.49452	2.30465	Up	3.98e-11	2.26e-09
ENSSSCG00000011128	1449	8	36	1.36944	6.673	2.28475	Up	4.59e-06	0.00013314
ENSSSCG00000013099	961	10	45	2.58107	12.577	2.28475	Up	2.79e-07	1.05e-05
ENSSSCG00000001228	318	13	57	10.14	48.1432	2.24727	Up	9.69e-09	4.37e-07
ENSSSCG00000002993	1781	36	150	5.01373	22.6211	2.17371	Up	5.16e-20	5.04e-18
ENSSSCG00000015780	2642	8	32	0.751069	3.25315	2.11482	Up	3.93e-05	0.000937883
ENSSSCG00000017324	5064	12	46	0.587774	2.43978	2.05342	Up	1.19e-06	3.95e-05
ENSSSCG00000006857	5984	20	69	0.829012	3.09702	1.90142	Up	1.41e-08	6.12e-07
ENSSSCG00000006255	6369	13	41	0.506285	1.72902	1.77193	Up	3.33e-05	0.000805401
ENSSSCG00000010479	1142	43	130	9.33953	30.5748	1.71092	Up	3.92e-13	2.62e-11
ENSSSCG00000001454	883	33	99	9.26992	30.1135	1.69978	Up	3e-10	1.57e-08
ENSSSCG00000011802	1608	32	95	4.93613	15.8681	1.68468	Up	8.78e-10	4.41e-08
ENSSSCG00000001832	7237	23	65	0.788301	2.41236	1.61363	Up	9.24e-07	3.14e-05
ENSSSCG00000005701	1551	19	51	3.03854	8.83172	1.53932	Up	2.75e-05	0.000679136
ENSSSCG00000010366	374	206	538	136.621	386.365	1.49978	Up	3.15e-41	7.36e-39
ENSSSCG00000015386	627	23	60	9.09877	25.7022	1.49815	Up	8.08e-06	0.000222253
ENSSSCG00000016861	2522	40	102	3.93403	10.8628	1.46532	Up	9.57e-09	4.33e-07
ENSSSCG00000006413	882	148	357	41.6213	108.714	1.38515	Up	6.1e-25	7.73e-23
ENSSSCG00000002983	562	26	61	11.4752	29.1528	1.34512	Up	3.34e-05	0.000805508
ENSSSCG00000011186	7800	804	1812	25.5672	62.3951	1.28714	Up	5.19e-107	3.52e-104
ENSSSCG00000011451	2859	93	204	8.06847	19.1647	1.24809	Up	6.64e-13	4.38e-11
ENSSSCG00000010808	1244	32	70	6.38046	15.1135	1.2441	Up	2.84e-05	0.000698092
ENSSSCG00000012472	1563	61	132	9.6804	22.6831	1.22848	Up	1.17e-08	5.13e-07
ENSSSCG00000012071	1336	40	85	7.42636	17.0883	1.20228	Up	6.99e-06	0.000196348
ENSSSCG00000012121	1931	60	118	7.70711	16.413	1.09057	Up	9.52e-07	3.21e-05
ENSSSCG00000009486	2529	55	107	5.39432	11.3638	1.07493	Up	4e-06	0.00011917
ENSSSCG00000014982	1251	112	4	22.2067	0.858795	-4.69253	Down	6.47e-27	8.95e-25
ENSSSCG00000017445	1631	22	1	3.34573	0.164677	-4.34461	Down	7.04e-06	0.000196964
ENSSSCG00000007387	670	22	1	8.14461	0.400878	-4.34461	Down	7.04e-06	0.000197371
ENSSSCG00000016227	864	70	5	20.0959	1.55433	-3.69253	Down	6.87e-15	5.27e-13
ENSSSCG00000008957	1489	34	3	5.66379	0.541145	-3.38768	Down	2.33e-07	8.91e-06
ENSSSCG00000008648	1409	2139	209	376.55	39.8403	-3.24054	Down	0	0
ENSSSCG00000009216	1459	976	97	165.927	17.8568	-3.216	Down	9.24e-169	1.25e-165
ENSSSCG00000014801	1247	30	3	5.96729	0.646163	-3.20711	Down	2.29e-06	7.18e-05
ENSSSCG00000000181	757	69	9	22.6087	3.19326	-2.82378	Down	8.38e-12	5.05e-10
ENSSSCG00000014987	1456	217	30	36.9676	5.5341	-2.73984	Down	3.12e-33	5.23e-31
ENSSSCG00000008634	1564	135	19	21.4101	3.2629	-2.71407	Down	5.15e-21	5.25e-19
ENSSSCG00000017508	1242	34	5	6.79016	1.08127	-2.65071	Down	4.48e-06	0.000130289
ENSSSCG00000012277	745	1710	262	569.328	94.4565	-2.59154	Down	6.82e-236	1.54e-232
ENSSSCG00000004195	860	749	121	216.026	37.7897	-2.51514	Down	6.2e-101	4.01e-98
ENSSSCG00000006793	942	100	17	26.3313	4.84713	-2.44157	Down	2.64e-14	1.92e-12
ENSSSCG00000016868	540	35	6	16.0767	2.98431	-2.4295	Down	9.16e-06	0.000247675
ENSSSCG00000009210	867	460	79	131.602	24.4734	-2.42689	Down	3.54e-60	1.23e-57
ENSSSCG00000008088	1460	212	38	36.0168	6.99065	-2.36517	Down	9.12e-28	1.29e-25
ENSSSCG00000012077	2454	3129	575	316.267	62.9333	-2.32925	Down	0	0
ENSSSCG00000009720	5277	507	101	23.8311	5.14069	-2.21281	Down	2.28e-59	7.72e-57
ENSSSCG00000000291	969	203	41	51.9631	11.3644	-2.19296	Down	1.89e-24	2.29e-22
ENSSSCG00000010452	1479	1669	344	279.905	62.4708	-2.16368	Down	3.95e-186	5.95e-183
ENSSSCG00000013370	393	334	70	210.803	47.8401	-2.1396	Down	4.23e-38	8.69e-36
ENSSSCG00000006580	872	319	72	90.7396	22.177	-2.03267	Down	3e-34	5.08e-32
ENSSSCG00000010453	1422	2198	499	383.399	94.2514	-2.02426	Down	1.09e-224	2.12e-221
ENSSSCG00000006416	1054	125	30	29.4166	7.64483	-1.94407	Down	1.4e-13	9.8e-12
ENSSSCG00000014565	1548	1737	425	278.324	73.7403	-1.91624	Down	1.11e-165	1.37e-162
ENSSSCG00000010461	1684	392	102	57.7386	16.2684	-1.82746	Down	1.97e-36	3.66e-34
ENSSSCG00000007508	1604	284	75	43.9174	12.5587	-1.80611	Down	2e-26	2.69e-24
ENSSSCG00000004051	1682	2382	639	351.268	102.038	-1.78346	Down	1.37e-205	2.32e-202
ENSSSCG00000010451	1398	1133	314	201.023	60.3267	-1.73649	Down	2.94e-95	1.66e-92
ENSSSCG00000014566	692	655	186	234.778	72.1928	-1.70137	Down	2.75e-54	8.3e-52
ENSSSCG00000010370	1587	103	30	16.0984	5.07728	-1.66479	Down	1.64e-09	8.06e-08
ENSSSCG00000012076	2680	1982	583	183.439	58.428	-1.65057	Down	6.14e-154	6.41e-151
ENSSSCG00000016396	787	74	22	23.3227	7.50819	-1.6352	Down	4.79e-07	1.72e-05
ENSSSCG00000013396	1559	117	35	18.615	6.02988	-1.62626	Down	2.55e-10	1.33e-08
ENSSSCG00000010607	4693	64	20	3.38261	1.14463	-1.56325	Down	5.97e-06	0.000169108
ENSSSCG00000017416	2407	438	137	45.1357	15.2873	-1.56193	Down	8.48e-33	1.4e-30
ENSSSCG00000003079	1414	57	18	9.9988	3.41909	-1.54814	Down	2.26e-05	0.00056773
ENSSSCG00000000774	1271	407	131	79.4276	27.683	-1.52064	Down	1.77e-29	2.67e-27
ENSSSCG00000008977	1135	1336	448	291.967	106.015	-1.46153	Down	1.02e-87	5.14e-85
ENSSSCG00000006796	1248	357	120	70.9539	25.8258	-1.45807	Down	1.41e-24	1.74e-22
ENSSSCG00000004807	1126	126	43	27.7559	10.2569	-1.43619	Down	2.05e-09	9.91e-08
ENSSSCG00000015299	2071	281	97	33.6549	12.5799	-1.41969	Down	5.83e-19	5.57e-17
ENSSSCG00000011876	2408	365	128	37.5975	14.2771	-1.39693	Down	1.25e-23	1.41e-21
ENSSSCG00000009623	1894	91	32	11.9175	4.53792	-1.39297	Down	6.72e-07	2.34e-05
ENSSSCG00000009469	1527	85	30	13.8071	5.27678	-1.38768	Down	1.69e-06	5.51e-05
ENSSSCG00000015897	2238	592	210	65.6121	25.2027	-1.38039	Down	1.07e-36	2.02e-34
ENSSSCG00000008489	591	93	33	39.0318	14.9973	-1.37994	Down	6.08e-07	2.15e-05
ENSSSCG00000015549	2217	155	55	17.3416	6.66322	-1.37994	Down	1.08e-10	5.86e-09
ENSSSCG00000003047	1164	83	30	17.6867	6.92238	-1.35333	Down	3.48e-06	0.000104895
ENSSSCG00000012853	1736	785	285	112.161	44.0943	-1.34691	Down	2.07e-46	5.29e-44
ENSSSCG00000007436	2297	394	144	42.5459	16.8379	-1.33731	Down	7.4e-24	8.73e-22
ENSSSCG00000000245	1689	128	47	18.7976	7.47404	-1.33059	Down	1.19e-08	5.19e-07
ENSSSCG00000008647	816	247	91	75.0809	29.9529	-1.32575	Down	2.48e-15	1.93e-13
ENSSSCG00000016530	561	76	28	33.6026	13.4055	-1.32575	Down	1.25e-05	0.000331218
ENSSSCG00000009871	1505	568	214	93.6126	38.1913	-1.29346	Down	4.35e-32	7.03e-30
ENSSSCG00000011393	3248	622	237	47.5004	19.5983	-1.27721	Down	2.45e-34	4.22e-32
ENSSSCG00000015363	786	83	32	26.1926	10.9349	-1.26022	Down	1.12e-05	0.000299045
ENSSSCG00000001963	1040	75	29	17.8875	7.48948	-1.25602	Down	3.16e-05	0.000773094
ENSSSCG00000003763	1977	735	285	92.2154	38.7191	-1.25196	Down	4.31e-39	9.42e-37
ENSSSCG00000003497	866	90	35	25.7779	10.8552	-1.24775	Down	5.61e-06	0.000159822
ENSSSCG00000005688	1175	367	143	77.4731	32.6878	-1.24494	Down	3.75e-20	3.71e-18
ENSSSCG00000006043	1707	79	31	11.4793	4.8777	-1.23476	Down	2.49e-05	0.000620336
ENSSSCG00000010163	1738	106	42	15.1279	6.49063	-1.22078	Down	1.24e-06	4.11e-05
ENSSSCG00000014564	785	1813	726	572.863	248.401	-1.20552	Down	1.49e-88	7.79e-86
ENSSSCG00000009240	840	224	90	66.1441	28.7773	-1.20068	Down	3.05e-12	1.87e-10
ENSSSCG00000004454	2202	86	35	9.68732	4.26911	-1.18216	Down	2.11e-05	0.000533322
ENSSSCG00000001561	2001	171	71	21.1969	9.53012	-1.15328	Down	3.67e-09	1.73e-07
ENSSSCG00000010454	1446	1068	453	183.2	84.1428	-1.12251	Down	2.07e-47	5.51e-45
ENSSSCG00000015594	899	113	48	31.1775	14.3406	-1.1204	Down	2.9e-06	8.89e-05
ENSSSCG00000008953	1487	552	236	92.0769	42.6273	-1.11106	Down	6.51e-25	8.17e-23
ENSSSCG00000006590	505	491	210	241.164	111.69	-1.11051	Down	2.57e-22	2.72e-20
ENSSSCG00000004670	772	240	103	77.111	35.835	-1.10557	Down	1.37e-11	8.08e-10
ENSSSCG00000001252	909	178	78	48.5712	23.0472	-1.07551	Down	1.27e-08	5.55e-07
ENSSSCG00000017420	1429	381	168	66.1326	31.5765	-1.06651	Down	1.22e-16	1.04e-14
ENSSSCG00000011807	1665	278	123	41.4146	19.8417	-1.06161	Down	1.88e-12	1.19e-10
ENSSSCG00000009169	1610	731	324	112.62	54.0513	-1.05906	Down	3.62e-30	5.64e-28
ENSSSCG00000014249	1649	117	52	17.599	8.46973	-1.0551	Down	5.77e-06	0.000163803
ENSSSCG00000008519	1105	101	45	22.6716	10.938	-1.05154	Down	2.69e-05	0.000665144
ENSSSCG00000007327	683	244	109	88.6118	42.864	-1.04773	Down	6.73e-11	3.71e-09
ENSSSCG00000000253	1245	695	311	138.464	67.0931	-1.04528	Down	3.44e-28	4.97e-26
ENSSSCG00000012006	3975	243	109	15.1632	7.36506	-1.04181	Down	8.99e-11	4.94e-09
ENSSSCG00000016554	2166	129	58	14.7725	7.19211	-1.03843	Down	2.58e-06	7.96e-05
ENSSSCG00000000252	1711	1905	873	276.164	137.041	-1.01092	Down	1.96e-70	8.04e-68
ENSSSCG00000010966	735	609	280	205.519	102.319	-1.00619	Down	1.73e-23	1.92e-21
