# Supplementary material for: RNA-Seq Analysis Reveals Genes Underlying Different Disease Responses to Porcine Circovirus Type 2 in Pigs
Source: PLoS One. 2016 May 12;11(5):e0155502. doi: 10.1371/journal.pone.0155502 (PMC4865221; doi:10.1371/journal.pone.0155502)
Supplement: S3 Table — (XLS) [file pone.0155502.s008.xls]

## Sheet: YL-i VS YL-u.GeneDiffExpFilter
S3 Table. Differentially expressed genes between YL-i and YL-u groups.
GeneID	Gene_length	YL-u Expression	YL-i Expression	YL-u RPKM	YL-i RPKM	log2 Ratio(CB/DCB)	Up-Down-Regulation	P-value	FDR
ENSSSCG00000008065	618	0	115	0.01	54.2758	12.4061	Up	5.68e-36	1.2e-33
ENSSSCG00000009442	558	0	14	0.01	7.31797	9.5153	Up	5.06e-05	0.000652178
ENSSSCG00000010384	768	0	14	0.01	5.31696	9.05446	Up	5.06e-05	0.000652799
ENSSSCG00000010960	2472	0	21	0.01	2.47781	7.95292	Up	3.63e-07	8.03e-06
ENSSSCG00000009444	1550	5	769	0.917894	144.708	7.3006	Up	1.71e-225	2.1e-222
ENSSSCG00000006373	1230	3	389	0.694017	92.2446	7.05435	Up	8.12e-114	6.1e-111
ENSSSCG00000001832	7237	6	287	0.23591	11.567	5.61563	Up	1.63e-78	6.5e-76
ENSSSCG00000017444	1742	1	42	0.163345	7.03231	5.428	Up	3.03e-12	1.6e-10
ENSSSCG00000002981	3711	20	663	1.53353	52.1098	5.08662	Up	1.32e-171	1.28e-168
ENSSSCG00000008603	1789	2	65	0.318107	10.5974	5.05805	Up	7.16e-18	6.29e-16
ENSSSCG00000001473	5683	8	226	0.400559	11.5992	4.85586	Up	5.02e-58	1.44e-55
ENSSSCG00000004274	2124	6	158	0.803806	21.697	4.7545	Up	1.69e-40	3.81e-38
ENSSSCG00000000584	1805	1	25	0.157644	4.0398	4.67954	Up	3.05e-07	6.88e-06
ENSSSCG00000008725	640	1	24	0.444605	10.9377	4.62065	Up	5.96e-07	1.26e-05
ENSSSCG00000006857	5984	11	251	0.523065	12.2343	4.5478	Up	5.92e-62	1.82e-59
ENSSSCG00000006933	2959	213	4511	20.4828	444.656	4.44021	Up	0	0
ENSSSCG00000013916	2415	5	98	0.589125	11.836	4.32847	Up	2.96e-24	4.04e-22
ENSSSCG00000007261	1671	71	1226	12.0903	213.998	4.14568	Up	4.01e-279	9.03e-276
ENSSSCG00000000815	1812	25	403	3.92587	64.8699	4.04647	Up	2.8e-91	1.4e-88
ENSSSCG00000006279	1241	2	23	0.458577	5.40571	3.55925	Up	7.96e-06	0.000130469
ENSSSCG00000014137	1318	4	44	0.863573	9.7372	3.49512	Up	4.92e-10	1.82e-08
ENSSSCG00000011850	6369	6	50	0.268061	2.28979	3.09458	Up	3.23e-10	1.23e-08
ENSSSCG00000015363	786	20	159	7.24039	59.0026	3.02664	Up	4.54e-29	7.48e-27
ENSSSCG00000014281	791	3	23	1.07919	8.48102	2.97428	Up	3.78e-05	0.000502813
ENSSSCG00000007262	1671	6	41	1.02171	7.15655	2.80827	Up	6.42e-08	1.66e-06
ENSSSCG00000012266	1785	4	26	0.637641	4.24846	2.73613	Up	2.54e-05	0.000358038
ENSSSCG00000011186	7800	262	1665	9.55787	62.261	2.70357	Up	3.86e-257	5.8e-254
ENSSSCG00000008909	1206	6	36	1.41566	8.70666	2.62065	Up	1.11e-06	2.24e-05
ENSSSCG00000010036	2006	5	30	0.70924	4.36201	2.62065	Up	9.3e-06	0.000149501
ENSSSCG00000018013	5547	8	45	0.41038	2.3662	2.52754	Up	8.58e-08	2.16e-06
ENSSSCG00000003781	2106	6	31	0.810676	4.29339	2.40492	Up	1.75e-05	0.000259344
ENSSSCG00000007410	1128	15	76	3.78387	19.6517	2.37672	Up	1.5e-11	7.15e-10
ENSSSCG00000015871	1525	23	116	4.29153	22.1863	2.3701	Up	7.17e-17	5.54e-15
ENSSSCG00000012283	2246	7	33	0.886834	4.28549	2.27272	Up	1.8e-05	0.000265643
ENSSSCG00000016806	2420	10	45	1.17581	5.42368	2.20561	Up	7.9e-07	1.64e-05
ENSSSCG00000000586	2430	8	36	0.936781	4.32109	2.20561	Up	1.06e-05	0.000167492
ENSSSCG00000015481	1586	22	97	3.94706	17.8388	2.17617	Up	4.68e-13	2.62e-11
ENSSSCG00000001737	613	47	205	21.8168	97.5416	2.16058	Up	8.69e-26	1.26e-23
ENSSSCG00000008101	1565	9	39	1.63637	7.26853	2.15116	Up	6.25e-06	0.00010578
ENSSSCG00000014990	7143	8	34	0.318686	1.38834	2.12315	Up	2.97e-05	0.000411639
ENSSSCG00000016256	4884	9	34	0.52435	2.03049	1.95322	Up	7.61e-05	0.00093253
ENSSSCG00000006335	780	42	155	15.3218	57.9607	1.91949	Up	3.05e-17	2.48e-15
ENSSSCG00000015958	1025	10	36	2.77607	10.2441	1.88368	Up	6.97e-05	0.000864986
ENSSSCG00000015396	1542	10	36	1.84531	6.80949	1.88368	Up	6.97e-05	0.000864193
ENSSSCG00000002764	2080	12	41	1.64162	5.74933	1.80827	Up	3.55e-05	0.000479942
ENSSSCG00000011979	1077	12	41	3.17044	11.1036	1.80827	Up	3.55e-05	0.000479462
ENSSSCG00000001979	847	13	43	4.36731	14.8075	1.76151	Up	3.17e-05	0.000434435
ENSSSCG00000010403	1580	16	52	2.88149	9.59937	1.73613	Up	5.67e-06	9.72e-05
ENSSSCG00000005997	6174	353	1113	16.2691	52.5806	1.6924	Up	4.56e-96	2.57e-93
ENSSSCG00000004607	1212	17	53	3.99117	12.7547	1.67614	Up	7.81e-06	0.000128248
ENSSSCG00000004485	4640	21	65	1.28782	4.08594	1.66574	Up	7.95e-07	1.65e-05
ENSSSCG00000015774	7467	17	52	0.647824	2.03121	1.64866	Up	1.21e-05	0.000187797
ENSSSCG00000010370	1587	19	58	3.40668	10.6598	1.64574	Up	3.85e-06	6.91e-05
ENSSSCG00000009425	1275	20	59	4.46348	13.497	1.5964	Up	5.14e-06	8.96e-05
ENSSSCG00000010209	1967	21	61	3.03787	9.04528	1.57411	Up	4.44e-06	7.84e-05
ENSSSCG00000002993	1781	23	66	3.67467	10.8088	1.55652	Up	2.16e-06	4.15e-05
ENSSSCG00000010473	2169	21	60	2.75495	8.06842	1.55026	Up	6.77e-06	0.000113385
ENSSSCG00000009111	3956	76	216	5.46653	15.9255	1.54265	Up	1.19e-17	1.02e-15
ENSSSCG00000014618	2790	110	303	11.2187	31.6763	1.4975	Up	3.5e-23	4.42e-21
ENSSSCG00000010728	1926	23	63	3.39802	9.54071	1.4894	Up	7.48e-06	0.00012377
ENSSSCG00000007460	2229	25	68	3.19142	8.89806	1.47929	Up	3.61e-06	6.53e-05
ENSSSCG00000009361	3026	1493	4053	140.393	390.665	1.47646	Up	7.61e-283	2.57e-279
ENSSSCG00000000533	1419	53	140	10.6279	28.7768	1.43705	Up	6.75e-11	2.89e-09
ENSSSCG00000003917	2035	28	73	3.91515	10.463	1.41815	Up	3.27e-06	6.01e-05
ENSSSCG00000012076	2680	177	459	18.7929	49.9545	1.41043	Up	1.7e-31	3.07e-29
ENSSSCG00000016834	2088	24	62	3.27066	8.6608	1.40492	Up	2.11e-05	0.000305212
ENSSSCG00000008648	1409	71	183	14.3384	37.8823	1.40164	Up	2.35e-13	1.4e-11
ENSSSCG00000015908	2436	26	67	3.03704	8.02221	1.40133	Up	1.01e-05	0.000159398
ENSSSCG00000006906	4185	23	59	1.56382	4.112	1.39477	Up	3.71e-05	0.00049622
ENSSSCG00000008142	745	48	123	18.3332	48.1554	1.39324	Up	2.33e-09	7.68e-08
ENSSSCG00000011493	2721	50	128	5.22872	13.7208	1.39183	Up	1.13e-09	4.03e-08
ENSSSCG00000010607	4693	22	56	1.33391	3.48044	1.38361	Up	6.53e-05	0.000815669
ENSSSCG00000001710	1797	30	76	4.75037	12.3357	1.37672	Up	3.43e-06	6.25e-05
ENSSSCG00000009882	2456	258	653	29.8914	77.5499	1.3754	Up	1.62e-42	3.79e-40
ENSSSCG00000003165	891	150	378	47.9036	123.74	1.36911	Up	3.92e-25	5.58e-23
ENSSSCG00000016916	2928	136	342	13.2167	34.0684	1.36608	Up	8.12e-23	1.02e-20
ENSSSCG00000014104	1286	28	70	6.19543	15.8765	1.35761	Up	1.05e-05	0.000165619
ENSSSCG00000001347	3812	25	62	1.86613	4.7439	1.34603	Up	3.84e-05	0.000510339
ENSSSCG00000012659	2220	34	83	4.35793	10.9049	1.32326	Up	2.49e-06	4.69e-05
ENSSSCG00000016031	1761	316	769	51.0601	127.369	1.31874	Up	9.26e-47	2.36e-44
ENSSSCG00000004359	1832	28	68	4.34897	10.8263	1.31579	Up	2.24e-05	0.000321299
ENSSSCG00000008090	1808	70	170	11.0168	27.425	1.31579	Up	1.73e-11	8.14e-10
ENSSSCG00000006338	2948	27	65	2.6061	6.43106	1.30317	Up	3.91e-05	0.000518273
ENSSSCG00000017148	4230	62	149	4.17067	10.2741	1.30066	Up	4.38e-10	1.64e-08
ENSSSCG00000015274	2946	33	79	3.18739	7.82152	1.29507	Up	6.26e-06	0.000105765
ENSSSCG00000005385	5085	36	86	2.01449	4.93292	1.29203	Up	2.52e-06	4.75e-05
ENSSSCG00000004815	1275	54	129	12.0514	29.5105	1.29203	Up	7.76e-09	2.35e-07
ENSSSCG00000012881	906	50	119	15.7035	38.3103	1.28665	Up	3.28e-08	8.9e-07
ENSSSCG00000013249	6680	88	209	3.74853	9.12571	1.28361	Up	2.47e-13	1.47e-11
ENSSSCG00000010645	2368	27	64	3.24441	7.88306	1.2808	Up	5.66e-05	0.000718345
ENSSSCG00000015000	1038	30	71	8.22391	19.9507	1.27854	Up	2.26e-05	0.000323439
ENSSSCG00000002837	723	33	78	12.9876	31.4668	1.27669	Up	9.04e-06	0.000145856
ENSSSCG00000000278	1407	44	104	8.89842	21.5594	1.27669	Up	2.86e-07	6.49e-06
ENSSSCG00000012880	2788	130	305	13.268	31.9083	1.26598	Up	2.06e-18	1.87e-16
ENSSSCG00000002383	2113	1387	3254	186.78	449.174	1.26593	Up	3.19e-180	3.32e-177
ENSSSCG00000001869	5256	87	204	4.70997	11.3207	1.26517	Up	8.62e-13	4.78e-11
ENSSSCG00000002538	5183	154	361	8.45461	20.3153	1.26475	Up	1.76e-21	2.05e-19
ENSSSCG00000003670	3216	32	75	2.83131	6.80208	1.2645	Up	1.56e-05	0.000233963
ENSSSCG00000014207	5779	110	257	5.41619	12.9711	1.25995	Up	1.21e-15	8.56e-14
ENSSSCG00000015957	1011	30	70	8.44354	20.195	1.25808	Up	3.26e-05	0.000444598
ENSSSCG00000009157	3804	51	119	3.81491	9.12437	1.25808	Up	5.64e-08	1.47e-06
ENSSSCG00000016850	3294	38	88	3.28257	7.79212	1.24719	Up	3.62e-06	6.54e-05
ENSSSCG00000015015	3063	29	67	2.69405	6.38005	1.24379	Up	5.63e-05	0.000715277
ENSSSCG00000010994	1272	39	90	8.72432	20.6373	1.24214	Up	3.01e-06	5.56e-05
ENSSSCG00000000248	2103	46	106	6.22405	14.7016	1.24004	Up	4.08e-07	8.95e-06
ENSSSCG00000011683	2153	63	144	8.32628	19.5081	1.22833	Up	4.48e-09	1.39e-07
ENSSSCG00000006289	7068	37	84	1.48956	3.46641	1.21855	Up	8.87e-06	0.000143857
ENSSSCG00000007345	1842	38	86	5.87014	13.6178	1.21402	Up	7.37e-06	0.000122197
ENSSSCG00000016831	5433	31	70	1.62359	3.75798	1.21077	Up	5.54e-05	0.000704564
ENSSSCG00000017056	2338	39	88	4.74651	10.9783	1.20971	Up	6.11e-06	0.000103715
ENSSSCG00000004967	1854	36	81	5.52519	12.743	1.20561	Up	1.52e-05	0.000228357
ENSSSCG00000008792	5289	55	123	2.95899	6.7831	1.19684	Up	1.11e-07	2.72e-06
ENSSSCG00000004678	5130	222	495	12.3137	28.1439	1.19255	Up	1.86e-26	2.79e-24
ENSSSCG00000015365	1290	31	69	6.83795	15.6011	1.19001	Up	7.88e-05	0.000960759
ENSSSCG00000006108	2386	41	91	4.88954	11.1242	1.18593	Up	5.96e-06	0.000101775
ENSSSCG00000013059	903	550	1220	173.312	394.066	1.18506	Up	3.9e-62	1.23e-59
ENSSSCG00000001361	2582	88	195	9.69797	22.028	1.18358	Up	3.3e-11	1.48e-09
ENSSSCG00000015334	1894	80	177	12.0189	27.2577	1.18136	Up	2.82e-10	1.09e-08
ENSSSCG00000003657	3870	74	163	5.44095	12.2849	1.17496	Up	1.68e-09	5.76e-08
ENSSSCG00000003629	2373	79	174	9.47291	21.3869	1.17485	Up	4.75e-10	1.77e-08
ENSSSCG00000003636	806	96	211	33.8915	76.3561	1.17182	Up	7.6e-12	3.84e-10
ENSSSCG00000001646	3243	71	155	6.22968	13.9406	1.16206	Up	5.73e-09	1.76e-07
ENSSSCG00000009106	1797	121	264	19.1598	42.8502	1.16122	Up	2.85e-14	1.82e-12
ENSSSCG00000006381	1406	56	122	11.3333	25.3088	1.15907	Up	2.56e-07	5.92e-06
ENSSSCG00000010219	3567	90	196	7.17949	16.0269	1.15854	Up	6.27e-11	2.7e-09
ENSSSCG00000006757	3543	68	148	5.46125	12.1839	1.15768	Up	1.4e-08	4.03e-07
ENSSSCG00000015576	4579	126	274	7.82986	17.4533	1.15644	Up	1.14e-14	7.56e-13
ENSSSCG00000013579	1072	113	245	29.9942	66.6604	1.15214	Up	3.35e-13	1.92e-11
ENSSSCG00000006209	2739	42	91	4.36326	9.6905	1.15116	Up	9.8e-06	0.000155651
ENSSSCG00000016018	1494	42	91	7.99932	17.7659	1.15116	Up	9.8e-06	0.000155468
ENSSSCG00000014291	4224	127	275	8.55528	18.9891	1.15029	Up	1.32e-14	8.68e-13
ENSSSCG00000017279	2745	49	106	5.07935	11.2632	1.1489	Up	1.87e-06	3.61e-05
ENSSSCG00000014303	1479	37	80	7.11849	15.7768	1.14816	Up	3.55e-05	0.000479578
ENSSSCG00000016201	1985	51	110	7.31078	16.1633	1.14462	Up	1.28e-06	2.56e-05
ENSSSCG00000011218	3255	47	101	4.10867	9.05038	1.13931	Up	3.81e-06	6.84e-05
ENSSSCG00000011131	1344	42	90	8.8921	19.5317	1.13522	Up	1.37e-05	0.000209021
ENSSSCG00000012029	2335	64	137	7.79915	17.1132	1.13372	Up	8.01e-08	2.04e-06
ENSSSCG00000015250	2628	36	77	3.89791	8.54598	1.13255	Up	6.04e-05	0.000759858
ENSSSCG00000016885	1809	80	171	12.5836	27.5711	1.13161	Up	2.09e-09	6.99e-08
ENSSSCG00000016194	2949	37	79	3.57011	7.81356	1.13001	Up	4.98e-05	0.00064425
ENSSSCG00000006002	1377	61	130	12.6052	27.5363	1.12732	Up	1.96e-07	4.61e-06
ENSSSCG00000002621	1320	39	83	8.40708	18.3401	1.12532	Up	3.4e-05	0.000462469
ENSSSCG00000015851	3984	55	117	3.92824	8.56571	1.12469	Up	8.41e-07	1.74e-05
ENSSSCG00000008879	3397	40	85	3.35057	7.29827	1.12315	Up	2.81e-05	0.000390688
ENSSSCG00000011469	5250	178	377	9.6475	20.9449	1.11837	Up	1.13e-18	1.05e-16
ENSSSCG00000004658	7539	447	946	16.8713	36.5994	1.11725	Up	2.35e-44	5.57e-42
ENSSSCG00000015269	751	184	389	69.7159	151.08	1.11575	Up	3.76e-19	3.71e-17
ENSSSCG00000004707	2883	46	97	4.54012	9.81349	1.11204	Up	8.95e-06	0.000144753
ENSSSCG00000004693	831	46	97	15.7511	34.0461	1.11204	Up	8.95e-06	0.00014458
ENSSSCG00000017672	5427	87	183	4.56156	9.83531	1.10844	Up	1.09e-09	3.9e-08
ENSSSCG00000006334	2052	49	103	6.79474	14.6405	1.10748	Up	5.06e-06	8.84e-05
ENSSSCG00000016074	1329	63	132	13.4887	28.9698	1.1028	Up	2.59e-07	5.97e-06
ENSSSCG00000005575	3752	72	150	5.46039	11.6607	1.09458	Up	4.76e-08	1.26e-06
ENSSSCG00000009720	5277	61	127	3.28925	7.01961	1.09363	Up	5.22e-07	1.12e-05
ENSSSCG00000004709	2544	49	102	5.48066	11.6944	1.0934	Up	7.02e-06	0.000117135
ENSSSCG00000014232	1577	50	104	9.02179	19.2353	1.09227	Up	5.8e-06	9.93e-05
ENSSSCG00000002418	1983	47	97	6.74418	14.2674	1.08101	Up	1.42e-05	0.000215004
ENSSSCG00000011773	1458	47	97	9.17264	19.4049	1.08101	Up	1.42e-05	0.000214764
ENSSSCG00000016918	4527	172	354	10.8112	22.8081	1.07703	Up	1.13e-16	8.67e-15
ENSSSCG00000014621	2574	203	417	22.441	47.2524	1.07425	Up	2.7e-19	2.72e-17
ENSSSCG00000015175	3091	111	228	10.2183	21.5146	1.07416	Up	3.24e-11	1.47e-09
ENSSSCG00000000666	949	66	135	19.7894	41.492	1.06811	Up	3.85e-07	8.5e-06
ENSSSCG00000011671	2103	91	186	12.3128	25.7971	1.06705	Up	2.55e-09	8.33e-08
ENSSSCG00000008647	816	46	94	16.0406	33.5996	1.06671	Up	2.38e-05	0.000338477
ENSSSCG00000013146	1830	93	190	14.4606	30.283	1.06638	Up	1.75e-09	5.99e-08
ENSSSCG00000010151	10692	138	281	3.67261	7.66556	1.06159	Up	2.92e-13	1.7e-11
ENSSSCG00000003107	4579	202	411	12.5526	26.1799	1.06047	Up	1.12e-18	1.05e-16
ENSSSCG00000017582	75	90	183	341.457	711.683	1.05953	Up	4.21e-09	1.32e-07
ENSSSCG00000009650	5301	63	128	3.38171	7.04286	1.05841	Up	9.31e-07	1.91e-05
ENSSSCG00000014173	4310	105	212	6.93212	14.3468	1.04936	Up	3.47e-10	1.32e-08
ENSSSCG00000009505	1122	60	121	15.2164	31.455	1.04766	Up	2.25e-06	4.31e-05
ENSSSCG00000014267	4772	63	127	3.75659	7.76247	1.04709	Up	1.28e-06	2.56e-05
ENSSSCG00000001680	2919	69	139	6.72619	13.8892	1.0461	Up	4.09e-07	8.94e-06
ENSSSCG00000008873	1718	103	207	17.0596	35.1434	1.04267	Up	6.86e-10	2.5e-08
ENSSSCG00000009056	1692	54	108	9.08129	18.6174	1.03569	Up	9.67e-06	0.000154417
ENSSSCG00000016237	5518	200	399	10.3134	21.0905	1.03207	Up	1.88e-17	1.57e-15
ENSSSCG00000010494	2431	80	159	9.36395	19.0769	1.02664	Up	9.52e-08	2.38e-06
ENSSSCG00000016956	7110	65	129	2.60135	5.29196	1.02454	Up	1.62e-06	3.17e-05
ENSSSCG00000013870	2559	149	295	16.568	33.6239	1.02109	Up	4.39e-13	2.47e-11
ENSSSCG00000004138	7320	186	368	7.2303	14.6634	1.02009	Up	6.2e-16	4.46e-14
ENSSSCG00000004124	4815	121	239	7.15061	14.4777	1.01769	Up	8.05e-11	3.35e-09
ENSSSCG00000011239	3633	142	280	11.1219	22.4796	1.01522	Up	2.18e-12	1.18e-10
ENSSSCG00000005343	2022	119	234	16.7463	33.7545	1.01123	Up	1.58e-10	6.28e-09
ENSSSCG00000003888	2616	50	98	5.43859	10.9266	1.00654	Up	3.87e-05	0.000513605
ENSSSCG00000004999	1839	48	94	7.42701	14.9088	1.00531	Up	5.68e-05	0.00071974
ENSSSCG00000006760	2562	203	397	22.5461	45.1968	1.00334	Up	1.19e-16	9.07e-15
ENSSSCG00000005240	3680	171	334	13.2222	26.4725	1.00154	Up	3.3e-14	2.07e-12
ENSSSCG00000011258	1328	34	3	7.28509	0.6589	-3.46681	Down	9.91e-08	2.46e-06
ENSSSCG00000013369	411	79	9	54.694	6.38701	-3.09817	Down	5.53e-15	3.74e-13
ENSSSCG00000002662	630	42	10	18.9698	4.62973	-2.0347	Down	8.37e-06	0.000136541
ENSSSCG00000008634	1564	58	16	10.5523	2.98387	-1.8223	Down	1.04e-06	2.12e-05
ENSSSCG00000013370	393	317	98	229.52	72.7328	-1.65794	Down	4.98e-27	7.66e-25
ENSSSCG00000003497	866	228	79	74.9154	26.6076	-1.49342	Down	2.76e-17	2.26e-15
ENSSSCG00000016400	1739	109	38	17.8353	6.37354	-1.48457	Down	6.34e-09	1.94e-07
ENSSSCG00000017483	3518	96	37	7.76479	3.06763	-1.33982	Down	4.63e-07	9.99e-06
ENSSSCG00000005701	1551	111	46	20.3641	8.65053	-1.23517	Down	3.53e-07	7.84e-06
ENSSSCG00000010007	1096	95	41	24.6642	10.9111	-1.17662	Down	5.87e-06	0.000100391
ENSSSCG00000005673	1215	112	49	26.2299	11.763	-1.15696	Down	1.19e-06	2.4e-05
ENSSSCG00000005688	1175	254	118	61.5106	29.2914	-1.07036	Down	5.74e-12	2.92e-10
ENSSSCG00000016856	1528	610	286	113.595	54.5933	-1.05711	Down	3.92e-26	5.82e-24
ENSSSCG00000013004	1650	313	147	53.9777	25.9854	-1.05466	Down	4.19e-14	2.62e-12
ENSSSCG00000015084	431	338	159	223.148	107.601	-1.05231	Down	4.6e-15	3.14e-13
ENSSSCG00000007738	1563	110	52	20.0257	9.70378	-1.04523	Down	9.23e-06	0.00014863
ENSSSCG00000000194	1506	171	81	32.3091	15.6876	-1.04232	Down	3.31e-08	8.97e-07
ENSSSCG00000017059	1375	176	84	36.422	17.8186	-1.03143	Down	2.75e-08	7.55e-07
