# Supplementary material for: RNA-Seq Analysis Reveals Genes Underlying Different Disease Responses to Porcine Circovirus Type 2 in Pigs
Source: PLoS One. 2016 May 12;11(5):e0155502. doi: 10.1371/journal.pone.0155502 (PMC4865221; doi:10.1371/journal.pone.0155502)
Supplement: S4 Table — (XLS) [file pone.0155502.s009.xls]

## Sheet: YL, up-regulated alone
GeneID	Gene_length	YL-u-Expression	YL-i-Expression	YL-u-RPKM	YL-i-RPKM	log2 Ratio(YL-i/YL-u)	Up-Down-Regulation(YL-i/YL-u)	P-value	FDR	Symbol	KEGG Orthology	GO Component	GO Function	GO Process	Blast nr
ENSSSCG00000008065	618	0	115	0.01	54.2758	12.4061	Up	5.68e-36	1.2e-33	-	-	-	-	-	gi|440913493|gb|ELR62942.1|/2.7112e-46/hypothetical protein M91_18799, partial [Bos grunniens mutus]
ENSSSCG00000009442	558	0	14	0.01	7.31797	9.5153	Up	5.06e-05	0.000652178	LECT1	K01099|1|3e-15|81.6|xtr:100125214|phosphatidylinositol-bisphosphatase [EC:3.1.3.36]	GO:0031224//intrinsic to membrane	-	GO:0001525//angiogenesis;GO:0009100//glycoprotein metabolic process;GO:0009888//tissue development;GO:0009968//negative regulation of signal transduction;GO:0048869//cellular developmental process	gi|34452612|gb|AAQ72693.1|/2.43051e-39/multiple myeloma susceptibility tumor suppressor protein [Homo sapiens]
ENSSSCG00000010384	768	0	14	0.01	5.31696	9.05446	Up	5.06e-05	0.000652799	LRRC18	K10130|1|1e-21|103|rno:293625|leucine-rich repeats and death domain-containing protein	-	-	-	gi|311271503|ref|XP_001929335.2|/1.40777e-142/PREDICTED: leucine-rich repeat-containing protein 18-like isoform 1 [Sus scrofa]
ENSSSCG00000010960	2472	0	21	0.01	2.47781	7.95292	Up	3.63e-07	8.03e-06	SLC28A3	K11536|1|0.0|1207|ssc:100621750|pyrimidine nucleoside transport protein	GO:0031224//intrinsic to membrane	GO:0005415//nucleoside:sodium symporter activity;GO:0005488//binding;GO:0005345//purine nucleobase transmembrane transporter activity	GO:0006139//nucleobase-containing compound metabolic process;GO:0015858//nucleoside transport;GO:0001894//tissue homeostasis	gi|347543820|ref|NP_001231566.1|/0/solute carrier family 28 (sodium-coupled nucleoside transporter), member 3 [Sus scrofa]
ENSSSCG00000009444	1550	5	769	0.917894	144.708	7.3006	Up	1.71e-225	2.1e-222	OLFM4	K04592|1|2e-29|131|acs:100554478|latrophilin 1;K04593|2|6e-29|129|bfo:BRAFLDRAFT_86900|latrophilin 2	GO:0044421//extracellular region part	-	GO:0009987//cellular process	gi|350589921|ref|XP_003482951.1|/0/PREDICTED: olfactomedin-4-like [Sus scrofa]
ENSSSCG00000017444	1742	1	42	0.163345	7.03231	5.428	Up	3.03e-12	1.6e-10	F1S0K2_PIG	K07604|1|4e-177|622|ssc:100515506|type I keratin, acidic	GO:0043234//protein complex	GO:0005198//structural molecule activity;GO:0005488//binding	GO:0009888//tissue development	gi|311267268|ref|XP_003131486.1|/2.97942e-176/PREDICTED: keratin, type I cytoskeletal 15-like [Sus scrofa]
ENSSSCG00000002981	3711	20	663	1.53353	52.1098	5.08662	Up	1.32e-171	1.28e-168	-	K13912|1|0.0|1741|ssc:751862|deleted in malignant brain tumors 1 protein	GO:0030666//endocytic vesicle membrane;GO:0031224//intrinsic to membrane;GO:0030133//transport vesicle;GO:0030666//endocytic vesicle membrane;GO:0030667//secretory granule membrane	GO:0004872//receptor activity;GO:0005515//protein binding;GO:0051635//bacterial cell surface binding;GO:0019899//enzyme binding;GO:0004888//transmembrane signaling receptor activity	GO:0009987//cellular process;GO:0051707//response to other organism;GO:0045087//innate immune response;GO:0032502//developmental process;GO:0006810//transport;GO:0051707//response to other organism;GO:0045087//innate immune response;GO:0032501//multicellular organismal process;GO:0030154//cell differentiation	gi|85687558|sp|Q4A3R3.1|DMBT1_PIG/0/RecName: Full=Deleted in malignant brain tumors 1 protein; AltName: Full=Hensin; Flags: Precursor
ENSSSCG00000008603	1789	2	65	0.318107	10.5974	5.05805	Up	7.16e-18	6.29e-16	MATN3	K08133|1|6e-29|129|dre:321298|collagen, type XIV, alpha;K04357|5|3e-27|124|xtr:100127663|epidermal growth factor	GO:0031012//extracellular matrix	GO:0005198//structural molecule activity;GO:0005488//binding	GO:0048731	gi|311253076|ref|XP_003125384.1|/0/PREDICTED: matrilin-3 [Sus scrofa]
ENSSSCG00000001473	5683	8	226	0.400559	11.5992	4.85586	Up	5.02e-58	1.44e-55	COL11A2	K06236|1|3e-144|511|ssc:100520915|collagen, type I/II/III/V/XI, alpha	GO:0005583//fibrillar collagen;GO:0044424//intracellular part	GO:0005201//extracellular matrix structural constituent;GO:0005515//protein binding	GO:0048856//anatomical structure development;GO:0048856//anatomical structure development;GO:0048731;GO:0009888//tissue development;GO:0050954//sensory perception of mechanical stimulus;GO:0030198//extracellular matrix organization	gi|311260190|ref|XP_003128379.1|/0/PREDICTED: collagen alpha-2(XI) chain-like isoform 1 [Sus scrofa]
ENSSSCG00000004274	2124	6	158	0.803806	21.697	4.7545	Up	1.69e-40	3.81e-38	-	K08131|1|6e-86|316|bta:282195|collagen, type IX, alpha	-	-	-	gi|335279173|ref|XP_003121321.2|/1.88497e-87/PREDICTED: collagen alpha-1(IX) chain [Sus scrofa]
ENSSSCG00000000584	1805	1	25	0.157644	4.0398	4.67954	Up	3.05e-07	6.88e-06	-	K03460|1|0.0|961|ssc:397534|solute carrier organic anion transporter family, member 1A	GO:0031224//intrinsic to membrane	GO:0008028//monocarboxylic acid transmembrane transporter activity;GO:0008509//anion transmembrane transporter activity	GO:0015718//monocarboxylic acid transport;GO:0015711//organic anion transport;GO:0008202//steroid metabolic process	gi|375268772|ref|NP_001243524.1|/0/solute carrier organic anion transporter family member 1A2 [Sus scrofa]
ENSSSCG00000008725	640	1	24	0.444605	10.9377	4.62065	Up	5.96e-07	1.26e-05	-	-	GO:0044421//extracellular region part	GO:0005515//protein binding	GO:0043388//positive regulation of DNA binding;GO:0006357//regulation of transcription from RNA polymerase II promoter;GO:0023052//signaling;GO:0030166//proteoglycan biosynthetic process;GO:0030154//cell differentiation	gi|335293213|ref|XP_003356903.1|/3.52596e-68/PREDICTED: cytokine-like protein 1-like [Sus scrofa]
ENSSSCG00000006933	2959	213	4511	20.4828	444.656	4.44021	Up	0	0	CLCA1	K05027|1|4e-32|113|cfa:490178|calcium-activated chloride channel family member 1	GO:0044421//extracellular region part;GO:0016023//cytoplasmic membrane-bounded vesicle;GO:0016021//integral to membrane;GO:0044421//extracellular region part;GO:0030667//secretory granule membrane;GO:0031224//intrinsic to membrane	GO:0005253//anion channel activity	GO:0015698//inorganic anion transport;GO:0070838//divalent metal ion transport;GO:0070838//divalent metal ion transport	gi|344278758|ref|XP_003411159.1|/2.17785e-31/PREDICTED: calcium-activated chloride channel regulator 1 [Loxodonta africana]
ENSSSCG00000013916	2415	5	98	0.589125	11.836	4.32847	Up	2.96e-24	4.04e-22	COMP	K04659|1|0.0|1450|ssc:396554|thrombospondin	GO:0031012//extracellular matrix	GO:0046872//metal ion binding;GO:0005496//steroid binding;GO:0043394//proteoglycan binding;GO:0005539//glycosaminoglycan binding;GO:0005198//structural molecule activity	GO:0043062//extracellular structure organization;GO:0048736;GO:0043066//negative regulation of apoptotic process;GO:0003416//endochondral bone growth	gi|311249321|ref|XP_003123575.1|/0/PREDICTED: cartilage oligomeric matrix protein [Sus scrofa]
ENSSSCG00000007261	1671	71	1226	12.0903	213.998	4.14568	Up	4.01e-279	9.03e-276	BPIFB1	K05399|1|9e-08|59.3|aml:100472839|lipopolysaccharide-binding protein	GO:0044421//extracellular region part	GO:0005488//binding	-	gi|155369768|ref|NP_001094502.1|/0/BPI fold-containing family B member 1 precursor [Sus scrofa]
ENSSSCG00000000815	1812	25	403	3.92587	64.8699	4.04647	Up	2.8e-91	1.4e-88	-	K06236|1|1e-28|125|rno:25412|collagen, type I/II/III/V/XI, alpha	GO:0031012//extracellular matrix;GO:0031012//extracellular matrix;GO:0031012//extracellular matrix	-	GO:0009887//organ morphogenesis;GO:0001501//skeletal system development;GO:0009987//cellular process;GO:0009887//organ morphogenesis;GO:0001501//skeletal system development;GO:0009987//cellular process;GO:0009887//organ morphogenesis;GO:0001501//skeletal system development;GO:0009987//cellular process;GO:0009887//organ morphogenesis;GO:0001501//skeletal system development	gi|350584546|ref|XP_001925994.4|/1.19532e-43/PREDICTED: LOW QUALITY PROTEIN: collagen alpha-1(II) chain [Sus scrofa]
ENSSSCG00000006279	1241	2	23	0.458577	5.40571	3.55925	Up	7.96e-06	0.000130469	F2Z538_PIG	K09329|1|7e-113|407|hsa:5396|paired mesoderm homeobox protein	GO:0043231//intracellular membrane-bounded organelle;GO:0043231//intracellular membrane-bounded organelle	GO:0003712//transcription cofactor activity;GO:0001071//nucleic acid binding transcription factor activity;GO:0003677//DNA binding;GO:0003712//transcription cofactor activity;GO:0001071//nucleic acid binding transcription factor activity;GO:0003677//DNA binding	GO:0048704//embryonic skeletal system morphogenesis;GO:0048514//blood vessel morphogenesis;GO:0009888//tissue development;GO:0042471//ear morphogenesis;GO:0006357//regulation of transcription from RNA polymerase II promoter;GO:0008589//regulation of smoothened signaling pathway;GO:0035108//limb morphogenesis;GO:0008284//positive regulation of cell proliferation;GO:0048704//embryonic skeletal syst…	gi|70909356|ref|NP_783617.2|/2.56339e-112/paired mesoderm homeobox protein 1 isoform b [Mus musculus]
ENSSSCG00000014137	1318	4	44	0.863573	9.7372	3.49512	Up	4.92e-10	1.82e-08	HAPLN1	K06848|1|0.0|712|ssc:445513|hyaluronan and proteoglycan link protein 1	GO:0031012//extracellular matrix	GO:0005539//glycosaminoglycan binding	GO:0009987//cellular process	gi|402872030|ref|XP_003899946.1|/0/PREDICTED: LOW QUALITY PROTEIN: hyaluronan and proteoglycan link protein 1 [Papio anubis]
ENSSSCG00000011850	6369	6	50	0.268061	2.28979	3.09458	Up	3.23e-10	1.23e-08	MUC4	K06826|1|1e-07|60.8|mdo:100028373|nidogen (entactin);K03900|4|9e-07|58.2|dvi:Dvir_GJ13839|von Willebrand factor	GO:0016021//integral to membrane;GO:0031012//extracellular matrix	GO:0005201//extracellular matrix structural constituent;GO:0005102//receptor binding	GO:0031589//cell-substrate adhesion	gi|329744596|ref|NP_001193273.1|/0/mucin-4 precursor [Sus scrofa]
ENSSSCG00000014281	791	3	23	1.07919	8.48102	2.97428	Up	3.78e-05	0.000502813	IL13_PIG	K05435|1|6e-71|267|ssc:396721|interleukin 13	GO:0044421//extracellular region part	GO:0005126//cytokine receptor binding	GO:0006952//defense response;GO:0030888//regulation of B cell proliferation;GO:0001818//negative regulation of cytokine production;GO:0023052//signaling;GO:0048522//positive regulation of cellular process;GO:0014070//response to organic cyclic compound;GO:0002237//response to molecule of bacterial origin;GO:0007154//cell communication;GO:0015992//proton transport;GO:0002377//immunoglobulin produc…	gi|47523238|ref|NP_998968.1|/4.41474e-70/interleukin-13 precursor [Sus scrofa]
ENSSSCG00000007262	1671	6	41	1.02171	7.15655	2.80827	Up	6.42e-08	1.66e-06	BPIFB5	-	-	GO:0005488//binding	-	gi|155369770|ref|NP_001094503.1|/0/long palate lung and nasal epithelium protein 5 precursor [Sus scrofa]
ENSSSCG00000012266	1785	4	26	0.637641	4.24846	2.73613	Up	2.54e-05	0.000358038	F1RWY2_PIG	K12041|1|0.0|1066|ssc:100524182|solute carrier family 9 (sodium/hydrogen exchanger), member 6/7	GO:0031224//intrinsic to membrane;GO:0012505//endomembrane system;GO:0010008//endosome membrane;GO:0044431//Golgi apparatus part	GO:0005451//monovalent cation:hydrogen antiporter activity;GO:0042802//identical protein binding	GO:0055067;GO:0030001//metal ion transport	gi|335305906|ref|XP_003135112.2|/0/PREDICTED: sodium/hydrogen exchanger 7 [Sus scrofa]
ENSSSCG00000008909	1206	6	36	1.41566	8.70666	2.62065	Up	1.11e-06	2.24e-05	CLOCK	K02223|1|0.0|823|ssc:100628097|circadian locomoter output cycles kaput protein [EC:2.3.1.48]	GO:0043231//intracellular membrane-bounded organelle;GO:0043234//protein complex	GO:0003676//nucleic acid binding;GO:0060089;GO:0001071//nucleic acid binding transcription factor activity	GO:0006357//regulation of transcription from RNA polymerase II promoter;GO:0048511//rhythmic process;GO:0023052//signaling	gi|335293550|ref|XP_003356992.1|/0/PREDICTED: circadian locomoter output cycles protein kaput [Sus scrofa]
ENSSSCG00000010036	2006	5	30	0.70924	4.36201	2.62065	Up	9.3e-06	0.000149501	F1RLV1_PIG	K14158|1|0.0|1095|ssc:397113|solute carrier family 5 (sodium/glucose cotransporter), member 1	GO:0031224//intrinsic to membrane;GO:0030054//cell junction;GO:0005903//brush border	GO:0005355//glucose transmembrane transporter activity;GO:0015291//secondary active transmembrane transporter activity	GO:0015758//glucose transport;GO:0001822//kidney development;GO:0030001//metal ion transport;GO:0022600//digestive system process	gi|255683521|ref|NP_001157493.1|/0/sodium/glucose cotransporter 1 [Sus scrofa]
ENSSSCG00000018013	5547	8	45	0.41038	2.3662	2.52754	Up	8.58e-08	2.16e-06	-	K10408|1|2e-33|144|bfo:BRAFLDRAFT_72756|dynein heavy chain, axonemal	GO:0030286//dynein complex;GO:0005930//axoneme;GO:0030286//dynein complex;GO:0005930//axoneme	GO:0003774//motor activity;GO:0032559;GO:0003774//motor activity;GO:0032559	GO:0007017//microtubule-based process;GO:0048232//male gamete generation;GO:0007017//microtubule-based process;GO:0048232//male gamete generation	gi|465992094|ref|XP_004266880.1|/0/PREDICTED: dynein heavy chain 9, axonemal [Orcinus orca]
ENSSSCG00000003781	2106	6	31	0.810676	4.29339	2.40492	Up	1.75e-05	0.000259344	C1orf173	-	-	-	-	gi|311259175|ref|XP_003127973.1|/0/PREDICTED: uncharacterized protein C1orf173-like [Sus scrofa]
ENSSSCG00000007410	1128	15	76	3.78387	19.6517	2.37672	Up	1.5e-11	7.15e-10	PTI	K03909|1|8e-09|62.0|tgu:100228168|tissue factor pathway inhibitor;K15619|4|1e-08|61.2|dre:797346|Kunitz-type protease inhibitor 1	-	GO:0030414//peptidase inhibitor activity;GO:0008200//ion channel inhibitor activity	-	gi|298160930|ref|NP_001177144.1|/5.3282e-42/pancreatic trypsin inhibitor precursor [Sus scrofa]
ENSSSCG00000015871	1525	23	116	4.29153	22.1863	2.3701	Up	7.17e-17	5.54e-15	F1RPU1_PIG	K08558|1|0.0|698|ecb:100050666|nuclear receptor subfamily 4 group A member 2	GO:0043231//intracellular membrane-bounded organelle	GO:0046914//transition metal ion binding;GO:0004879//ligand-activated sequence-specific DNA binding RNA polymerase II transcription factor activity;GO:0001071//nucleic acid binding transcription factor activity;GO:0046983//protein dimerization activity;GO:0003677//DNA binding	GO:0014075//response to amine stimulus;GO:0048469//cell maturation;GO:0007626//locomotory behavior;GO:0006357//regulation of transcription from RNA polymerase II promoter;GO:0009755//hormone-mediated signaling pathway;GO:0042069//regulation of catecholamine metabolic process;GO:0042417//dopamine metabolic process;GO:0051239;GO:0007154//cell communication;GO:0044093;GO:0006950//response to stress;…	gi|397525635|ref|XP_003832765.1|/0/PREDICTED: nuclear receptor subfamily 4 group A member 2 isoform 3 [Pan paniscus]
ENSSSCG00000012283	2246	7	33	0.886834	4.28549	2.27272	Up	1.8e-05	0.000265643	ZNF81	K09228|1|0.0|1409|ssc:100523106|KRAB domain-containing zinc finger protein	GO:0043231//intracellular membrane-bounded organelle	GO:0046914//transition metal ion binding;GO:0003676//nucleic acid binding;GO:0001071//nucleic acid binding transcription factor activity	GO:0006351//transcription, DNA-dependent	gi|350595665|ref|XP_003135106.3|/0/PREDICTED: zinc finger protein 81 [Sus scrofa]
ENSSSCG00000016806	2420	10	45	1.17581	5.42368	2.20561	Up	7.9e-07	1.64e-05	F1SP42_PIG	K06798|1|0.0|1508|ssc:100627510|cadherin 6, type 2, K-cadherin	GO:0031224//intrinsic to membrane;GO:0031981//nuclear lumen	GO:0046872//metal ion binding	GO:0016337//cell-cell adhesion;GO:0045216//cell-cell junction organization	gi|350594189|ref|XP_003359784.2|/0/PREDICTED: cadherin-6-like [Sus scrofa]
ENSSSCG00000000586	2430	8	36	0.936781	4.32109	2.20561	Up	1.06e-05	0.000167492	PDE3A	K13296|1|0.0|1295|ssc:396555|cGMP-inhibited 3',5'-cyclic phosphodiesterase [EC:3.1.4.17]	GO:0031224//intrinsic to membrane;GO:0044444//cytoplasmic part	GO:0043169//cation binding;GO:0004114//3',5'-cyclic-nucleotide phosphodiesterase activity;GO:0016208//AMP binding	GO:0006195//purine nucleotide catabolic process;GO:0007126//meiosis;GO:0006915//apoptotic process;GO:0001775//cell activation;GO:0023052//signaling;GO:0007599//hemostasis;GO:0003006//developmental process involved in reproduction;GO:0010033//response to organic substance	gi|47523360|ref|NP_998901.1|/0/cGMP-inhibited 3',5'-cyclic phosphodiesterase A [Sus scrofa]
ENSSSCG00000015481	1586	22	97	3.94706	17.8388	2.17617	Up	4.68e-13	2.62e-11	MYOC	K04593|1|1e-50|201|bfo:BRAFLDRAFT_86900|latrophilin 2;K04594|2|5e-48|192|mgp:100548437|latrophilin 3	GO:0042995//cell projection;GO:0005783//endoplasmic reticulum;GO:0044421//extracellular region part	-	GO:0032502//developmental process;GO:0050953//sensory perception of light stimulus	gi|47522798|ref|NP_999151.1|/0/myocilin precursor [Sus scrofa]
ENSSSCG00000001737	613	47	205	21.8168	97.5416	2.16058	Up	8.69e-26	1.26e-23	B2ZGN3_PIG	-	GO:0030141//secretory granule	-	GO:0007155//cell adhesion;GO:0048232//male gamete generation	gi|311260574|ref|XP_003128480.1|/1.03468e-58/PREDICTED: cysteine-rich secretory protein 3 [Sus scrofa]
ENSSSCG00000008101	1565	9	39	1.63637	7.26853	2.15116	Up	6.25e-06	0.00010578	FBLN7	K02599|1|6e-25|116|rno:29492|Notch	GO:0031012//extracellular matrix	GO:0005539//glycosaminoglycan binding;GO:0046872//metal ion binding	GO:0009987//cellular process	gi|311251954|ref|XP_003124851.1|/0/PREDICTED: fibulin-7 isoform 1 [Sus scrofa]
ENSSSCG00000014990	7143	8	34	0.318686	1.38834	2.12315	Up	2.97e-05	0.000411639	-	K10414|1|0.0|4757|ssc:100523628|dynein heavy chain 2, cytosolic	GO:0005875//microtubule associated complex;GO:0005930//axoneme;GO:0016020//membrane	GO:0003774//motor activity;GO:0032559	GO:0032501//multicellular organismal process;GO:0007017//microtubule-based process;GO:0006996//organelle organization	gi|466070124|ref|XP_004282238.1|/0/PREDICTED: cytoplasmic dynein 2 heavy chain 1 isoform 2 [Orcinus orca]
ENSSSCG00000016256	4884	9	34	0.52435	2.03049	1.95322	Up	7.61e-05	0.00093253	SPHKAP	-	-	GO:0005488//binding	-	gi|465968093|ref|XP_004262970.1|/0/PREDICTED: A-kinase anchor protein SPHKAP [Orcinus orca]
ENSSSCG00000006335	780	42	155	15.3218	57.9607	1.91949	Up	3.05e-17	2.48e-15	RGS4	K07524|1|5e-43|174|dre:557360|regulator of G-protein signalling 3	GO:0044444//cytoplasmic part;GO:0016020//membrane	GO:0008047//enzyme activator activity;GO:0060089;GO:0005515//protein binding	GO:0000165//MAPK cascade;GO:0007186//G-protein coupled receptor signaling pathway	gi|332219376|ref|XP_003258832.1|/3.89546e-108/PREDICTED: regulator of G-protein signaling 4 isoform 1 [Nomascus leucogenys]
ENSSSCG00000015958	1025	10	36	2.77607	10.2441	1.88368	Up	6.97e-05	0.000864986	-	K12077|1|4e-127|454|ssc:100286871|pyruvate dehydrogenase kinase isoform 1 [EC:2.7.11.2]	GO:0043234//protein complex;GO:0044429//mitochondrial part;GO:0043234//protein complex;GO:0044429//mitochondrial part	GO:0004673//protein histidine kinase activity;GO:0042802//identical protein binding;GO:0046983//protein dimerization activity;GO:0032559;GO:0004673//protein histidine kinase activity;GO:0042802//identical protein binding;GO:0046983//protein dimerization activity;GO:0032559	GO:0006468//protein phosphorylation;GO:0019318//hexose metabolic process;GO:0006086//acetyl-CoA biosynthetic process from pyruvate;GO:0007165//signal transduction;GO:0006468//protein phosphorylation;GO:0035556//intracellular signal transduction;GO:0019318//hexose metabolic process;GO:0006086//acetyl-CoA biosynthetic process from pyruvate	gi|227430392|ref|NP_001153080.1|/3.42242e-126/[Pyruvate dehydrogenase [lipoamide]] kinase isozyme 1, mitochondrial [Sus scrofa]
ENSSSCG00000015396	1542	10	36	1.84531	6.80949	1.88368	Up	6.97e-05	0.000864193	SEMA3D	K06840|1|0.0|1010|pon:100456971|semaphorin 3	GO:0044464//cell part	GO:0004871//signal transducer activity	GO:0048731;GO:0048869//cellular developmental process	gi|471395507|ref|XP_004381534.1|/0/PREDICTED: semaphorin-3D-like [Trichechus manatus latirostris]
ENSSSCG00000002764	2080	12	41	1.64162	5.74933	1.80827	Up	3.55e-05	0.000479942	SMPD3	K12352|1|0.0|1248|ssc:100518128|sphingomyelin phosphodiesterase 3 [EC:3.1.4.12]	GO:0031224//intrinsic to membrane;GO:0031985//Golgi cisterna;GO:0012505//endomembrane system	GO:0043169//cation binding;GO:0004620//phospholipase activity	GO:0050896//response to stimulus;GO:0006684//sphingomyelin metabolic process;GO:0023052//signaling;GO:0032501//multicellular organismal process;GO:0002790//peptide secretion	gi|311257118|ref|XP_003126958.1|/0/PREDICTED: sphingomyelin phosphodiesterase 3-like [Sus scrofa]
ENSSSCG00000011979	1077	12	41	3.17044	11.1036	1.80827	Up	3.55e-05	0.000479462	F1SK94_PIG	K08403|1|0.0|702|ssc:100153787|G protein-coupled receptor 15	GO:0031224//intrinsic to membrane	GO:0001595//angiotensin receptor activity;GO:0001608	GO:0035588	gi|311270100|ref|XP_001927271.2|/0/PREDICTED: G-protein coupled receptor 15-like [Sus scrofa]
ENSSSCG00000001979	847	13	43	4.36731	14.8075	1.76151	Up	3.17e-05	0.000434435	F1SGS2_PIG	K01353|1|5e-82|304|bta:281731|granzyme B [EC:3.4.21.79]	-	GO:0070011//peptidase activity, acting on L-amino acid peptides	-	gi|350586905|ref|XP_003482301.1|/6.14695e-137/PREDICTED: mast cell protease 3-like [Sus scrofa]
ENSSSCG00000010403	1580	16	52	2.88149	9.59937	1.73613	Up	5.67e-06	9.72e-05	2013-03-08	K10656|1|1e-151|536|bta:540667|E3 ubiquitin-protein ligase MARCH1/8 [EC:6.3.2.19]	GO:0005769//early endosome;GO:0005764//lysosome;GO:0012506//vesicle membrane;GO:0031224//intrinsic to membrane	GO:0046914//transition metal ion binding;GO:0019787//small conjugating protein ligase activity	GO:0002504//antigen processing and presentation of peptide or polysaccharide antigen via MHC class II	gi|335301937|ref|XP_003359327.1|/3.8176e-159/PREDICTED: E3 ubiquitin-protein ligase MARCH8 [Sus scrofa]
ENSSSCG00000005997	6174	353	1113	16.2691	52.5806	1.6924	Up	4.56e-96	2.57e-93	COL14A1	K08133|1|0.0|3077|ssc:100158059|collagen, type XIV, alpha	GO:0005593	GO:0005198//structural molecule activity;GO:0005515//protein binding	GO:0007155//cell adhesion;GO:0030198//extracellular matrix organization	gi|311253435|ref|XP_001924360.2|/0/PREDICTED: collagen alpha-1(XIV) chain [Sus scrofa]
ENSSSCG00000004607	1212	17	53	3.99117	12.7547	1.67614	Up	7.81e-06	0.000128248	PYGO1	-	GO:0043231//intracellular membrane-bounded organelle	GO:0046914//transition metal ion binding	GO:0007166//cell surface receptor signaling pathway;GO:0048513//organ development	gi|335279662|ref|XP_001925752.3|/0/PREDICTED: pygopus homolog 1-like [Sus scrofa]
ENSSSCG00000004485	4640	21	65	1.28782	4.08594	1.66574	Up	7.95e-07	1.65e-05	CD109	K06530|1|0.0|2751|ssc:100155478|CD109 antigen	GO:0031224//intrinsic to membrane;GO:0044421//extracellular region part	GO:0004866//endopeptidase inhibitor activity	-	gi|350578417|ref|XP_001927580.3|/0/PREDICTED: CD109 antigen isoform 1 [Sus scrofa]
ENSSSCG00000015774	7467	17	52	0.647824	2.03121	1.64866	Up	1.21e-05	0.000187797	-	K06252|1|2e-62|243|aml:100473350|tenascin	GO:0016021//integral to membrane	-	GO:0023052//signaling	gi|426256210|ref|XP_004021734.1|/0/PREDICTED: LOW QUALITY PROTEIN: teneurin-3 [Ovis aries]
ENSSSCG00000009425	1275	20	59	4.46348	13.497	1.5964	Up	5.14e-06	8.96e-05	LACC1	K05810|1|0.0|858|ssc:100153856|conserved hypothetical protein	-	-	-	gi|194040638|ref|XP_001929340.1|/0/PREDICTED: UPF0124 protein C13orf31 [Sus scrofa]
ENSSSCG00000010209	1967	21	61	3.03787	9.04528	1.57411	Up	4.44e-06	7.84e-05	FAM13C	-	-	-	-	gi|311271237|ref|XP_003133087.1|/0/PREDICTED: protein FAM13C-like isoform 2 [Sus scrofa]
ENSSSCG00000010473	2169	21	60	2.75495	8.06842	1.55026	Up	6.77e-06	0.000113385	EXOC6	-	GO:0043234//protein complex	-	GO:0006887//exocytosis	gi|296472670|tpg|DAA14785.1|/0/TPA: exocyst complex component 6 [Bos taurus]
ENSSSCG00000009111	3956	76	216	5.46653	15.9255	1.54265	Up	1.19e-17	1.02e-15	SYNPO2	-	-	-	-	gi|465981682|ref|XP_004265130.1|/0/PREDICTED: synaptopodin-2 isoform 1 [Orcinus orca]
ENSSSCG00000014618	2790	110	303	11.2187	31.6763	1.4975	Up	3.5e-23	4.42e-21	-	-	-	-	-	gi|350588133|ref|XP_003482569.1|/0/PREDICTED: LOW QUALITY PROTEIN: interferon-induced very large GTPase 1, partial [Sus scrofa]
ENSSSCG00000010728	1926	23	63	3.39802	9.54071	1.4894	Up	7.48e-06	0.00012377	CPXM2	K08639|1|0.0|1244|ssc:100153578|carboxypeptidase X2	GO:0044421//extracellular region part	GO:0046914//transition metal ion binding;GO:0008235//metalloexopeptidase activity	GO:0019538//protein metabolic process;GO:0009987//cellular process	gi|350593141|ref|XP_001928295.4|/0/PREDICTED: carboxypeptidase X (M14 family), member 2 [Sus scrofa]
ENSSSCG00000007460	2229	25	68	3.19142	8.89806	1.47929	Up	3.61e-06	6.53e-05	ARFGEF2	K12495|1|1e-31|139|bta:521541|IQ motif and SEC7 domain-containing protein	GO:0012505//endomembrane system;GO:0044431//Golgi apparatus part	GO:0005083//small GTPase regulator activity;GO:0008092//cytoskeletal protein binding;GO:0005102//receptor binding	GO:0016192//vesicle-mediated transport;GO:0032011//ARF protein signal transduction	gi|350595023|ref|XP_003484029.1|/0/PREDICTED: brefeldin A-inhibited guanine nucleotide-exchange protein 2 [Sus scrofa]
ENSSSCG00000009361	3026	1493	4053	140.393	390.665	1.47646	Up	7.61e-283	2.57e-279	POSTN	-	GO:0031012//extracellular matrix	GO:0005539//glycosaminoglycan binding	GO:0043062//extracellular structure organization;GO:0048731	gi|329744601|ref|NP_001193276.1|/0/periostin, osteoblast specific factor isoform 1 precursor [Sus scrofa]
ENSSSCG00000000533	1419	53	140	10.6279	28.7768	1.43705	Up	6.75e-11	2.89e-09	-	-	-	-	-	gi|345091063|ref|NP_001230750.1|/0/uncharacterized protein LOC100511327 [Sus scrofa]
ENSSSCG00000003917	2035	28	73	3.91515	10.463	1.41815	Up	3.27e-06	6.01e-05	-	K08842|1|0.0|1104|ssc:100513361|testis-specific kinase 2 [EC:2.7.12.1]	GO:0031981//nuclear lumen	GO:0043169//cation binding;GO:0004672//protein kinase activity;GO:0032559	GO:0007010//cytoskeleton organization;GO:0007044//cell-substrate junction assembly;GO:0048232//male gamete generation;GO:0006464//cellular protein modification process	gi|350586260|ref|XP_003128092.3|/0/PREDICTED: dual specificity testis-specific protein kinase 2 [Sus scrofa]
ENSSSCG00000016834	2088	24	62	3.27066	8.6608	1.40492	Up	2.11e-05	0.000305212	LMBRD2	-	GO:0031224//intrinsic to membrane	-	-	gi|311273573|ref|XP_003133932.1|/0/PREDICTED: LMBR1 domain-containing protein 2 [Sus scrofa]
ENSSSCG00000015908	2436	26	67	3.03704	8.02221	1.40133	Up	1.01e-05	0.000159398	-	K09523|1|1e-06|56.2|bta:286770|DnaJ homolog subfamily C member 3	GO:0005930//axoneme;GO:0043232	GO:0005515//protein binding	-	gi|350593565|ref|XP_003133498.3|/0/PREDICTED: tetratricopeptide repeat protein 21B [Sus scrofa]
ENSSSCG00000006906	4185	23	59	1.56382	4.112	1.39477	Up	3.71e-05	0.00049622	KIAA1107	K10480|1|0.0|1881|ptr:469383|BTB/POZ domain-containing protein 8;K04574|4|5e-08|61.6|mdo:100030735|neurofilament heavy polypeptide;K11657|5|3e-06|55.8|dre:327618|remodeling and spacing factor 1	-	-	-	gi|470644319|ref|XP_004326513.1|/0/PREDICTED: uncharacterized protein KIAA1107 homolog [Tursiops truncatus]
ENSSSCG00000008142	745	48	123	18.3332	48.1554	1.39324	Up	2.33e-09	7.68e-08	C2orf40	-	GO:0016023//cytoplasmic membrane-bounded vesicle	-	-	gi|347800703|ref|NP_001231658.1|/1.01267e-57/chromosome 2 open reading frame 40 ortholog precursor [Sus scrofa]
ENSSSCG00000011493	2721	50	128	5.22872	13.7208	1.39183	Up	1.13e-09	4.03e-08	ATXN7	K11318|1|0.0|1339|ssc:100519688|ataxin-7	GO:0031981//nuclear lumen	GO:0005488//binding	GO:0050953//sensory perception of light stimulus;GO:0016570//histone modification	gi|465999030|ref|XP_004268037.1|/0/PREDICTED: ataxin-7 isoform 2 [Orcinus orca]
ENSSSCG00000001710	1797	30	76	4.75037	12.3357	1.37672	Up	3.43e-06	6.25e-05	RUNX2	K09278|1|0.0|911|ssc:100155806|runt-related transcription factor 2	GO:0031981//nuclear lumen;GO:0043234//protein complex	GO:0001071//nucleic acid binding transcription factor activity;GO:0032559;GO:0043565//sequence-specific DNA binding;GO:0008134//transcription factor binding	GO:0002062//chondrocyte differentiation;GO:0001649//osteoblast differentiation;GO:0045597//positive regulation of cell differentiation;GO:0008283//cell proliferation;GO:0042475//odontogenesis of dentin-containing tooth;GO:0021700//developmental maturation;GO:0008589//regulation of smoothened signaling pathway;GO:0008543//fibroblast growth factor receptor signaling pathway;GO:0048704//embryonic sk…	gi|426353383|ref|XP_004044175.1|/0/PREDICTED: runt-related transcription factor 2 isoform 2 [Gorilla gorilla gorilla]
ENSSSCG00000009882	2456	258	653	29.8914	77.5499	1.3754	Up	1.62e-42	3.79e-40	OAS1	K14216|1|2e-176|620|ssc:397570|2'-5'-oligoadenylate synthetase	GO:0043231//intracellular membrane-bounded organelle	GO:0003676//nucleic acid binding;GO:0032559;GO:0016772//transferase activity, transferring phosphorus-containing groups	GO:0019221//cytokine-mediated signaling pathway;GO:0002376//immune system process;GO:0034641//cellular nitrogen compound metabolic process	gi|47524464|gb|AAT34965.1|/0/2'-5' oligoadenylate synthetase 1 [Sus scrofa]
ENSSSCG00000003165	891	150	378	47.9036	123.74	1.36911	Up	3.92e-25	5.58e-23	F2Z4Y8_PIG	K02949|1|3e-87|322|ssc:100513660|small subunit ribosomal protein S11e	GO:0015935//small ribosomal subunit	GO:0003723//RNA binding;GO:0005198//structural molecule activity	GO:0006412//translation;GO:0019080;GO:0031016//pancreas development	gi|4506681|ref|NP_001006.1|/2.4301e-86/40S ribosomal protein S11 [Homo sapiens]
ENSSSCG00000016916	2928	136	342	13.2167	34.0684	1.36608	Up	8.12e-23	1.02e-20	IL6ST	K05060|1|0.0|1721|ssc:100037294|interleukin 6 signal transducer	GO:0009986//cell surface;GO:0043235//receptor complex;GO:0005887//integral to plasma membrane;GO:0044421//extracellular region part	GO:0004897//ciliary neurotrophic factor receptor activity;GO:0005126//cytokine receptor binding;GO:0042802//identical protein binding;GO:0019838//growth factor binding	GO:0006641//triglyceride metabolic process;GO:0042508//tyrosine phosphorylation of Stat1 protein;GO:0045687//positive regulation of glial cell differentiation;GO:0002250//adaptive immune response;GO:0031667//response to nutrient levels;GO:0003300//cardiac muscle hypertrophy;GO:0007219//Notch signaling pathway;GO:0001819//positive regulation of cytokine production;GO:0002526//acute inflammatory re…	gi|148232174|ref|NP_001090901.1|/0/interleukin-6 receptor subunit beta precursor [Sus scrofa]
ENSSSCG00000014104	1286	28	70	6.19543	15.8765	1.35761	Up	1.05e-05	0.000165619	LHFPL2	-	GO:0031224//intrinsic to membrane	-	-	gi|470647574|ref|XP_004327502.1|/9.7756e-107/PREDICTED: lipoma HMGIC fusion partner-like 2 protein [Tursiops truncatus]
ENSSSCG00000001347	3812	25	62	1.86613	4.7439	1.34603	Up	3.84e-05	0.000510339	PP1RA_PIG	-	GO:0043231//intracellular membrane-bounded organelle;GO:0008287//protein serine/threonine phosphatase complex;GO:0000785//chromatin	GO:0003676//nucleic acid binding;GO:0046872//metal ion binding	GO:0006605//protein targeting	gi|178056844|ref|NP_001116637.1|/0/serine/threonine-protein phosphatase 1 regulatory subunit 10 [Sus scrofa]
ENSSSCG00000012659	2220	34	83	4.35793	10.9049	1.32326	Up	2.49e-06	4.69e-05	ZNF280C	K09228|1|2e-13|79.0|phu:Phum_PHUM446350|KRAB domain-containing zinc finger protein	GO:0005622//intracellular	GO:0046872//metal ion binding	-	gi|311276945|ref|XP_003135420.1|/0/PREDICTED: zinc finger protein 280C [Sus scrofa]
ENSSSCG00000016031	1761	316	769	51.0601	127.369	1.31874	Up	9.26e-47	2.36e-44	CALRL_PIG	K04577|1|0.0|872|ssc:397172|calcitonin receptor-like	GO:0016021//integral to membrane	GO:0004930//G-protein coupled receptor activity	GO:0031348//negative regulation of defense response;GO:0007188//adenylate cyclase-modulating G-protein coupled receptor signaling pathway;GO:0048513//organ development;GO:0008284//positive regulation of cell proliferation;GO:0006936//muscle contraction	gi|47523000|ref|NP_999260.1|/0/calcitonin gene-related peptide type 1 receptor precursor [Sus scrofa]
ENSSSCG00000004359	1832	28	68	4.34897	10.8263	1.31579	Up	2.24e-05	0.000321299	-	K01529|1|0.0|1216|ssc:100517018|[EC:3.6.1.-]	GO:0044464//cell part	GO:0032559;GO:0042623//ATPase activity, coupled	-	gi|350578307|ref|XP_003121368.3|/0/PREDICTED: activating signal cointegrator 1 complex subunit 3-like [Sus scrofa]
ENSSSCG00000008090	1808	70	170	11.0168	27.425	1.31579	Up	1.73e-11	8.14e-10	IL1A_PIG	K04383|1|3e-146|519|ssc:397094|interleukin 1 alpha	GO:0044421//extracellular region part;GO:0044444//cytoplasmic part	GO:0046914//transition metal ion binding;GO:0005126//cytokine receptor binding	GO:0007166//cell surface receptor signaling pathway;GO:0008283//cell proliferation;GO:0006953//acute-phase response;GO:0007088//regulation of mitosis;GO:0001819//positive regulation of cytokine production;GO:0010038//response to metal ion;GO:0002376//immune system process;GO:0009408//response to heat;GO:0045765//regulation of angiogenesis;GO:0042108//positive regulation of cytokine biosynthetic p…	gi|47522878|ref|NP_999194.1|/2.17369e-145/interleukin-1 alpha precursor [Sus scrofa]
ENSSSCG00000006338	2948	27	65	2.6061	6.43106	1.30317	Up	3.91e-05	0.000518273	DDR2	K05125|1|0.0|1635|ecb:100058300|discoidin domain receptor family member 2 [EC:2.7.10.1]	GO:0016021//integral to membrane;GO:0044459//plasma membrane part	GO:0004871//signal transducer activity;GO:0004713//protein tyrosine kinase activity;GO:0005515//protein binding;GO:0032559	GO:0007167//enzyme linked receptor protein signaling pathway;GO:0008283//cell proliferation;GO:0006464//cellular protein modification process	gi|335286590|ref|XP_001928563.3|/0/PREDICTED: discoidin domain-containing receptor 2 [Sus scrofa]
ENSSSCG00000017148	4230	62	149	4.17067	10.2741	1.30066	Up	4.38e-10	1.64e-08	RNF213	-	-	GO:0005488//binding	-	gi|350590115|ref|XP_003131204.3|/2.99958e-108/PREDICTED: RING finger protein 213-like, partial [Sus scrofa]
ENSSSCG00000015274	2946	33	79	3.18739	7.82152	1.29507	Up	6.26e-06	0.000105765	ZBED6	-	GO:0031981//nuclear lumen	GO:0003676//nucleic acid binding;GO:0005515//protein binding;GO:0043169//cation binding	-	gi|335295201|ref|XP_003357428.1|/0/PREDICTED: zinc finger BED domain-containing protein 6-like [Sus scrofa]
ENSSSCG00000005385	5085	36	86	2.01449	4.93292	1.29203	Up	2.52e-06	4.75e-05	O97726_PIG	K08559|1|0.0|964|ssc:397479|nuclear receptor subfamily 4 group A member 3	GO:0031981//nuclear lumen;GO:0031981//nuclear lumen;GO:0031981//nuclear lumen	GO:0004879//ligand-activated sequence-specific DNA binding RNA polymerase II transcription factor activity;GO:0046872//metal ion binding;GO:0003677//DNA binding;GO:0004879//ligand-activated sequence-specific DNA binding RNA polymerase II transcription factor activity;GO:0003676//nucleic acid binding;GO:0004879//ligand-activated sequence-specific DNA binding RNA polymerase II transcription factor …	GO:0009755//hormone-mediated signaling pathway;GO:0042471//ear morphogenesis;GO:0009755//hormone-mediated signaling pathway;GO:0009887//organ morphogenesis;GO:0048598//embryonic morphogenesis;GO:0009755//hormone-mediated signaling pathway;GO:0042471//ear morphogenesis	gi|3821745|emb|CAA09764.1|/7.08427e-165/neuron-derived orphan receptor-1 beta [Sus scrofa]
ENSSSCG00000004815	1275	54	129	12.0514	29.5105	1.29203	Up	7.76e-09	2.35e-07	MEF2A	K09260|1|0.0|636|ecb:100050068|MADS-box transcription enhancer factor 2A	GO:0031981//nuclear lumen;GO:0031981//nuclear lumen;GO:0000785//chromatin	GO:0019900//kinase binding;GO:0001071//nucleic acid binding transcription factor activity;GO:0003677//DNA binding;GO:0001071//nucleic acid binding transcription factor activity;GO:0003677//DNA binding;GO:0019900//kinase binding	GO:0012501//programmed cell death;GO:0000165//MAPK cascade;GO:0002224//toll-like receptor signaling pathway;GO:0007169//transmembrane receptor protein tyrosine kinase signaling pathway;GO:0045597//positive regulation of cell differentiation;GO:0048513//organ development;GO:0006351//transcription, DNA-dependent;GO:0006351//transcription, DNA-dependent;GO:0045597//positive regulation of cell differ…	gi|153792118|ref|NP_001093168.1|/0/myocyte-specific enhancer factor 2A isoform 2 [Sus scrofa]
ENSSSCG00000012881	906	50	119	15.7035	38.3103	1.28665	Up	3.28e-08	8.9e-07	F1RY67_PIG	K08765|1|4e-78|289|ssc:399527|carnitine O-palmitoyltransferase 1 [EC:2.3.1.21]	GO:0031966//mitochondrial membrane;GO:0031224//intrinsic to membrane;GO:0019866//organelle inner membrane;GO:0031966//mitochondrial membrane;GO:0031224//intrinsic to membrane;GO:0019866//organelle inner membrane	GO:0005515//protein binding;GO:0016406;GO:0005515//protein binding;GO:0016406	GO:0006635//fatty acid beta-oxidation;GO:0006639//acylglycerol metabolic process;GO:0010033//response to organic substance;GO:0051259//protein oligomerization;GO:0003333//amino acid transmembrane transport;GO:0019318//hexose metabolic process;GO:0030073//insulin secretion;GO:0007631//feeding behavior;GO:0019217//regulation of fatty acid metabolic process;GO:0006635//fatty acid beta-oxidation;GO:0…	gi|193788671|ref|NP_001123277.1|/2.89763e-77/carnitine O-palmitoyltransferase 1, liver isoform [Sus scrofa]
ENSSSCG00000013249	6680	88	209	3.74853	9.12571	1.28361	Up	2.47e-13	1.47e-11	-	-	GO:0005815//microtubule organizing center;GO:0043234//protein complex	GO:0005488//binding	GO:0050657;GO:0031023//microtubule organizing center organization;GO:0007067//mitosis	gi|465975622|ref|XP_004264118.1|/0/PREDICTED: cytoskeleton-associated protein 5 isoform 1 [Orcinus orca]
ENSSSCG00000010645	2368	27	64	3.24441	7.88306	1.2808	Up	5.66e-05	0.000718345	NHLRC2	-	GO:0044464//cell part	-	GO:0019725//cellular homeostasis	gi|343780954|ref|NP_001230490.1|/0/NHL repeat-containing protein 2 [Sus scrofa]
ENSSSCG00000015000	1038	30	71	8.22391	19.9507	1.27854	Up	2.26e-05	0.000323439	KIAA1826	K13814|1|3e-06|53.5|cfa:482064|t-SNARE domain-containing protein 1	GO:0043231//intracellular membrane-bounded organelle	-	-	gi|311263837|ref|XP_003129871.1|/5.19793e-174/PREDICTED: coiled-coil domain-containing protein KIAA1826 homolog [Sus scrofa]
ENSSSCG00000002837	723	33	78	12.9876	31.4668	1.27669	Up	9.04e-06	0.000145856	CYLD	K08601|1|5e-129|460|ecb:100050308|ubiquitin thioesterase CYLD [EC:3.1.2.15]	GO:0005874//microtubule;GO:0044444//cytoplasmic part;GO:0030529//ribonucleoprotein complex;GO:0009898//internal side of plasma membrane	GO:0046914//transition metal ion binding;GO:0005198//structural molecule activity;GO:0019783//small conjugating protein-specific protease activity;GO:0016790//thiolester hydrolase activity;GO:0019900//kinase binding	GO:0000278//mitotic cell cycle;GO:0016579//protein deubiquitination;GO:0001818//negative regulation of cytokine production;GO:0032886//regulation of microtubule-based process;GO:0043433//negative regulation of sequence-specific DNA binding transcription factor activity;GO:0030178//negative regulation of Wnt receptor signaling pathway;GO:0042345//regulation of NF-kappaB import into nucleus;GO:0019…	gi|465980547|ref|XP_004264940.1|/3.92162e-128/PREDICTED: ubiquitin carboxyl-terminal hydrolase CYLD isoform 2 [Orcinus orca]
ENSSSCG00000000278	1407	44	104	8.89842	21.5594	1.27669	Up	2.86e-07	6.49e-06	F1SFP0_PIG	K09045|1|0.0|711|ssc:100518609|activating transcription factor 7	GO:0031981//nuclear lumen	GO:0046914//transition metal ion binding;GO:0001071//nucleic acid binding transcription factor activity;GO:0003677//DNA binding;GO:0005515//protein binding	GO:0051704;GO:0006351//transcription, DNA-dependent	gi|350584009|ref|XP_003126244.2|/0/PREDICTED: cyclic AMP-dependent transcription factor ATF-7-like [Sus scrofa]
ENSSSCG00000012880	2788	130	305	13.268	31.9083	1.26598	Up	2.06e-18	1.87e-16	Q29179_PIG	K08765|1|4e-171|602|ssc:399527|carnitine O-palmitoyltransferase 1 [EC:2.3.1.21]	GO:0031966//mitochondrial membrane;GO:0031224//intrinsic to membrane;GO:0019866//organelle inner membrane;GO:0031966//mitochondrial membrane;GO:0031224//intrinsic to membrane;GO:0019866//organelle inner membrane	GO:0005515//protein binding;GO:0016406;GO:0005515//protein binding;GO:0016406	GO:0006635//fatty acid beta-oxidation;GO:0006639//acylglycerol metabolic process;GO:0010033//response to organic substance;GO:0051259//protein oligomerization;GO:0003333//amino acid transmembrane transport;GO:0019318//hexose metabolic process;GO:0030073//insulin secretion;GO:0007631//feeding behavior;GO:0019217//regulation of fatty acid metabolic process;GO:0006635//fatty acid beta-oxidation;GO:0…	gi|193788671|ref|NP_001123277.1|/3.37911e-170/carnitine O-palmitoyltransferase 1, liver isoform [Sus scrofa]
ENSSSCG00000002383	2113	1387	3254	186.78	449.174	1.26593	Up	3.19e-180	3.32e-177	FOS	K04379|1|1e-172|607|ssc:100144486|proto-oncogene protein c-fos	GO:0031981//nuclear lumen;GO:0043234//protein complex	GO:0001071//nucleic acid binding transcription factor activity;GO:0046983//protein dimerization activity;GO:0043565//sequence-specific DNA binding;GO:0043566//structure-specific DNA binding;GO:0046332//SMAD binding	GO:0048731;GO:0009605//response to external stimulus;GO:0007178//transmembrane receptor protein serine/threonine kinase signaling pathway;GO:0006357//regulation of transcription from RNA polymerase II promoter;GO:0006305;GO:0000302//response to reactive oxygen species;GO:0051384//response to glucocorticoid stimulus;GO:0002224//toll-like receptor signaling pathway;GO:0007154//cell communication;GO…	gi|178057282|ref|NP_001116585.1|/9.62108e-172/proto-oncogene c-Fos [Sus scrofa]
ENSSSCG00000001869	5256	87	204	4.70997	11.3207	1.26517	Up	8.62e-13	4.78e-11	-	K05688|1|5e-08|62.0|gga:425370|PTEN induced putative kinase 1 [EC:2.7.11.1]	GO:0005924//cell-substrate adherens junction;GO:0043232	GO:0004713//protein tyrosine kinase activity;GO:0032559	GO:0006464//cellular protein modification process	gi|346644659|ref|NP_001231117.1|/0/pseudopodium-enriched atypical kinase 1 [Sus scrofa]
ENSSSCG00000002538	5183	154	361	8.45461	20.3153	1.26475	Up	1.76e-21	2.05e-19	DYNC1H1	K10413|1|0.0|3284|ssc:100037291|dynein heavy chain 1, cytosolic	GO:0030286//dynein complex;GO:0043231//intracellular membrane-bounded organelle;GO:0044444//cytoplasmic part;GO:0030286//dynein complex;GO:0043231//intracellular membrane-bounded organelle;GO:0044444//cytoplasmic part	GO:0003774//motor activity;GO:0016887//ATPase activity;GO:0032559;GO:0003774//motor activity;GO:0016887//ATPase activity;GO:0032559	GO:0000278//mitotic cell cycle;GO:0022402//cell cycle process;GO:0007017//microtubule-based process;GO:0051234//establishment of localization;GO:0022618//ribonucleoprotein complex assembly;GO:0000278//mitotic cell cycle;GO:0022402//cell cycle process;GO:0007017//microtubule-based process;GO:0051234//establishment of localization;GO:0022618//ribonucleoprotein complex assembly	gi|73964009|ref|XP_537556.2|/0/PREDICTED: cytoplasmic dynein 1 heavy chain 1 isoform 1 [Canis lupus familiaris]
ENSSSCG00000003670	3216	32	75	2.83131	6.80208	1.2645	Up	1.56e-05	0.000233963	RLF	K09228|1|5e-14|81.3|xtr:100216012|KRAB domain-containing zinc finger protein	GO:0043231//intracellular membrane-bounded organelle	GO:0046914//transition metal ion binding;GO:0003676//nucleic acid binding	GO:0006259//DNA metabolic process;GO:0006996//organelle organization;GO:0009292//genetic transfer	gi|335291054|ref|XP_003356375.1|/0/PREDICTED: zinc finger protein Rlf [Sus scrofa]
ENSSSCG00000014207	5779	110	257	5.41619	12.9711	1.25995	Up	1.21e-15	8.56e-14	F2X0U8_PIG	K02085|1|0.0|3331|ssc:100517932|adenomatosis polyposis coli protein	GO:0043296//apical junction complex;GO:0030426//growth cone;GO:0030424//axon;GO:0043231//intracellular membrane-bounded organelle;GO:0005815//microtubule organizing center;GO:0005874//microtubule;GO:0000775//chromosome, centromeric region	GO:0019900//kinase binding;GO:0019207//kinase regulator activity;GO:0008017//microtubule binding	GO:0019725//cellular homeostasis;GO:0045841//negative regulation of mitotic metaphase/anaphase transition;GO:0006915//apoptotic process;GO:0030278//regulation of ossification;GO:0002761//regulation of myeloid leukocyte differentiation;GO:0050680//negative regulation of epithelial cell proliferation;GO:0032880//regulation of protein localization;GO:0016477//cell migration;GO:0042476//odontogenesis…	gi|330340397|ref|NP_001193359.1|/0/adenomatous polyposis coli protein [Sus scrofa]
ENSSSCG00000015957	1011	30	70	8.44354	20.195	1.25808	Up	3.26e-05	0.000444598	-	K12077|1|1e-58|227|ssc:100286871|pyruvate dehydrogenase kinase isoform 1 [EC:2.7.11.2]	GO:0044429//mitochondrial part	GO:0004673//protein histidine kinase activity;GO:0032559	GO:0006468//protein phosphorylation;GO:0035556//intracellular signal transduction;GO:0019318//hexose metabolic process;GO:0006086//acetyl-CoA biosynthetic process from pyruvate	gi|4505689|ref|NP_002601.1|/1.00364e-57/pyruvate dehydrogenase kinase, isozyme 1 [Homo sapiens]
ENSSSCG00000009157	3804	51	119	3.81491	9.12437	1.25808	Up	5.64e-08	1.47e-06	-	K13097|1|5e-73|277|oaa:100091768|methylcytosine dioxygenase [EC:1.14.11.-]	-	-	-	gi|350587911|ref|XP_003129326.3|/0/PREDICTED: methylcytosine dioxygenase TET2 [Sus scrofa]
ENSSSCG00000016850	3294	38	88	3.28257	7.79212	1.24719	Up	3.62e-06	6.54e-05	LIFR	K05058|1|0.0|2154|ssc:397451|leukemia inhibitory factor receptor	GO:0016021//integral to membrane	GO:0004897//ciliary neurotrophic factor receptor activity;GO:0005126//cytokine receptor binding	GO:0048858//cell projection morphogenesis;GO:0007167//enzyme linked receptor protein signaling pathway;GO:0009887//organ morphogenesis;GO:0019221//cytokine-mediated signaling pathway;GO:0008283//cell proliferation	gi|350594244|ref|XP_003359806.2|/0/PREDICTED: leukemia inhibitory factor receptor [Sus scrofa]
ENSSSCG00000015015	3063	29	67	2.69405	6.38005	1.24379	Up	5.63e-05	0.000715277	ARHGAP20	K08773|1|8e-67|256|rno:304239|RalA-binding protein 1;K10360|3|6e-19|97.4|xtr:100216086|myosin IX;K07526|4|8e-19|97.1|ame:552604|SLIT-ROBO Rho GTPase activating protein	GO:0044444//cytoplasmic part	GO:0008047//enzyme activator activity	GO:0009966//regulation of signal transduction;GO:0035556//intracellular signal transduction	gi|470641702|ref|XP_004325577.1|/0/PREDICTED: rho GTPase-activating protein 20-like [Tursiops truncatus]
ENSSSCG00000010994	1272	39	90	8.72432	20.6373	1.24214	Up	3.01e-06	5.56e-05	-	K12236|1|0.0|875|ssc:100626794|transcriptional repressor NF-X1 [EC:6.3.2.-]	GO:0043231//intracellular membrane-bounded organelle	GO:0003676//nucleic acid binding;GO:0046914//transition metal ion binding;GO:0001071//nucleic acid binding transcription factor activity;GO:0003824//catalytic activity	GO:0006952//defense response;GO:0010558;GO:0006357//regulation of transcription from RNA polymerase II promoter;GO:0051704	gi|350589486|ref|XP_003357774.2|/0/PREDICTED: transcriptional repressor NF-X1 [Sus scrofa]
ENSSSCG00000000248	2103	46	106	6.22405	14.7016	1.24004	Up	4.08e-07	8.95e-06	F1SGG6_PIG	K07605|1|0.0|770|ssc:100511564|type II keratin, basic	GO:0005882//intermediate filament;GO:0043231//intracellular membrane-bounded organelle;GO:0044444//cytoplasmic part	GO:0005488//binding;GO:0005198//structural molecule activity	GO:0009888//tissue development;GO:0007044//cell-substrate junction assembly	gi|311255405|ref|XP_003126221.1|/0/PREDICTED: keratin, type II cytoskeletal 5 [Sus scrofa]
ENSSSCG00000011683	2153	63	144	8.32628	19.5081	1.22833	Up	4.48e-09	1.39e-07	PCOLCE2	K14616|1|4e-40|167|tad:TRIADDRAFT_53561|cubilin	-	GO:0005539//glycosaminoglycan binding;GO:0008047//enzyme activator activity;GO:0005515//protein binding	GO:0051345//positive regulation of hydrolase activity	gi|350591607|ref|XP_001928928.4|/0/PREDICTED: procollagen C-endopeptidase enhancer 2 [Sus scrofa]
ENSSSCG00000006289	7068	37	84	1.48956	3.46641	1.21855	Up	8.87e-06	0.000143857	F5	K03902|1|0.0|4180|ssc:397217|coagulation factor V (labile factor)	GO:0031091//platelet alpha granule;GO:0016020//membrane;GO:0044421//extracellular region part;GO:0031091//platelet alpha granule;GO:0016020//membrane;GO:0044421//extracellular region part	GO:0046914//transition metal ion binding;GO:0003824//catalytic activity;GO:0046914//transition metal ion binding;GO:0003824//catalytic activity	GO:0001775//cell activation;GO:0006887//exocytosis;GO:0007599//hemostasis;GO:0003013;GO:0008152//metabolic process;GO:0001775//cell activation;GO:0006887//exocytosis;GO:0007599//hemostasis;GO:0003013;GO:0008152//metabolic process	gi|47523048|ref|NP_999285.1|/0/coagulation factor V precursor [Sus scrofa]
ENSSSCG00000007345	1842	38	86	5.87014	13.6178	1.21402	Up	7.37e-06	0.000122197	-	-	GO:0044464//cell part	GO:0005099//Ras GTPase activator activity;GO:0046983//protein dimerization activity	GO:0032852	gi|344279973|ref|XP_003411760.1|/0/PREDICTED: ral GTPase-activating protein subunit beta [Loxodonta africana]
ENSSSCG00000016831	5433	31	70	1.62359	3.75798	1.21077	Up	5.54e-05	0.000704564	SPEF2	-	-	GO:0016301//kinase activity;GO:0032559	GO:0034641//cellular nitrogen compound metabolic process	gi|113205688|ref|NP_001038026.1|/0/sperm flagellar protein 2 [Sus scrofa]
ENSSSCG00000017056	2338	39	88	4.74651	10.9783	1.20971	Up	6.11e-06	0.000103715	ITK	K07363|1|0.0|1071|bta:522311|IL2-inducible T-cell kinase [EC:2.7.10.2]	GO:0044444//cytoplasmic part;GO:0016020//membrane	GO:0043169//cation binding;GO:0004713//protein tyrosine kinase activity;GO:0032559	GO:0006952//defense response;GO:0050851//antigen receptor-mediated signaling pathway;GO:0006464//cellular protein modification process	gi|466064330|ref|XP_004281032.1|/0/PREDICTED: tyrosine-protein kinase ITK/TSK [Orcinus orca]
ENSSSCG00000004967	1854	36	81	5.52519	12.743	1.20561	Up	1.52e-05	0.000228357	GLCE	K01793|1|0.0|1260|ssc:100154444|heparosan-N-sulfate-glucuronate 5-epimerase [EC:5.1.3.17]	GO:0012505//endomembrane system;GO:0043231//intracellular membrane-bounded organelle;GO:0031224//intrinsic to membrane	GO:0016857//racemase and epimerase activity, acting on carbohydrates and derivatives	GO:0030166//proteoglycan biosynthetic process;GO:0006024//glycosaminoglycan biosynthetic process	gi|194034365|ref|XP_001927994.1|/0/PREDICTED: D-glucuronyl C5-epimerase [Sus scrofa]
ENSSSCG00000008792	5289	55	123	2.95899	6.7831	1.19684	Up	1.11e-07	2.72e-06	N4BP2	K15720|1|0.0|3207|ssc:100512116|NEDD4-binding protein 2 [EC:3.-.-.-]	GO:0044424//intracellular part	GO:0051733//polydeoxyribonucleotide kinase activity;GO:0004518//nuclease activity;GO:0032559	-	gi|311262031|ref|XP_003128979.1|/0/PREDICTED: NEDD4-binding protein 2 [Sus scrofa]
ENSSSCG00000004678	5130	222	495	12.3137	28.1439	1.19255	Up	1.86e-26	2.79e-24	DUOX2	K13411|1|0.0|2992|ssc:397060|dual oxidase [EC:1.6.3.1 1.11.1.-]	GO:0031224//intrinsic to membrane;GO:0044459//plasma membrane part;GO:0031224//intrinsic to membrane;GO:0044459//plasma membrane part	GO:0016209//antioxidant activity;GO:0050664//oxidoreductase activity, acting on NAD(P)H, oxygen as acceptor;GO:0050662//coenzyme binding;GO:0005506//iron ion binding;GO:0016209//antioxidant activity;GO:0050664//oxidoreductase activity, acting on NAD(P)H, oxygen as acceptor;GO:0050662//coenzyme binding;GO:0005506//iron ion binding	GO:0051707//response to other organism;GO:0009058//biosynthetic process;GO:0042743//hydrogen peroxide metabolic process;GO:0007275//multicellular organismal development;GO:0007166//cell surface receptor signaling pathway;GO:0006950//response to stress;GO:0010033//response to organic substance;GO:0051707//response to other organism;GO:0009058//biosynthetic process;GO:0042743//hydrogen peroxide met…	gi|51889718|ref|NP_999164.2|/0/dual oxidase 2 precursor [Sus scrofa]
ENSSSCG00000015365	1290	31	69	6.83795	15.6011	1.19001	Up	7.88e-05	0.000960759	SNX13	-	GO:0005769//early endosome	GO:0060089;GO:0005543//phospholipid binding	GO:0043087//regulation of GTPase activity;GO:0007165//signal transduction;GO:0015031//protein transport	gi|350588842|ref|XP_003357507.2|/0/PREDICTED: sorting nexin-13-like [Sus scrofa]
ENSSSCG00000006108	2386	41	91	4.88954	11.1242	1.18593	Up	5.96e-06	0.000101775	TMEM67	-	-	-	-	gi|350583055|ref|XP_003481425.1|/0/PREDICTED: meckelin-like [Sus scrofa]
ENSSSCG00000013059	903	550	1220	173.312	394.066	1.18506	Up	3.9e-62	1.23e-59	AHNAK	-	GO:0043231//intracellular membrane-bounded organelle	GO:0005488//binding	GO:0048731	gi|355566407|gb|EHH22786.1|/5.07092e-164/hypothetical protein EGK_06115, partial [Macaca mulatta]
ENSSSCG00000001361	2582	88	195	9.69797	22.028	1.18358	Up	3.3e-11	1.48e-09	TBB5_PIG	K07375|1|0.0|830|acs:100563630|tubulin beta	GO:0015630//microtubule cytoskeleton;GO:0043234//protein complex;GO:0044444//cytoplasmic part	GO:0032561//guanyl ribonucleotide binding;GO:0042287//MHC protein binding;GO:0005198//structural molecule activity;GO:0017111//nucleoside-triphosphatase activity	GO:0007051//spindle organization;GO:0009207;GO:0030154//cell differentiation;GO:0043623//cellular protein complex assembly;GO:0000087//M phase of mitotic cell cycle;GO:0001909//leukocyte mediated cytotoxicity	gi|148691289|gb|EDL23236.1|/0/tubulin, beta 5 [Mus musculus]
ENSSSCG00000015334	1894	80	177	12.0189	27.2577	1.18136	Up	2.82e-10	1.09e-08	C1IHT9_PIG	K00898|1|0.0|819|ssc:100286778|pyruvate dehydrogenase kinase [EC:2.7.11.2]	GO:0019866//organelle inner membrane;GO:0043231//intracellular membrane-bounded organelle	GO:0004673//protein histidine kinase activity;GO:0032559	GO:0006468//protein phosphorylation;GO:0007165//signal transduction	gi|226533691|ref|NP_001152778.1|/0/[Pyruvate dehydrogenase [lipoamide]] kinase isozyme 4, mitochondrial [Sus scrofa]
ENSSSCG00000003657	3870	74	163	5.44095	12.2849	1.17496	Up	1.68e-09	5.76e-08	-	K10382|1|0.0|1861|tgu:100220178|dystonin	-	-	-	gi|350585912|ref|XP_003127855.3|/0/PREDICTED: microtubule-actin cross-linking factor 1 isoform 1, partial [Sus scrofa]
ENSSSCG00000003629	2373	79	174	9.47291	21.3869	1.17485	Up	4.75e-10	1.77e-08	EIF2C4	K11593|1|0.0|1576|ssc:100499507|eukaryotic translation initiation factor 2C	GO:0044444//cytoplasmic part;GO:0030529//ribonucleoprotein complex	GO:0003676//nucleic acid binding	GO:0006412//translation;GO:0006401//RNA catabolic process;GO:0035195//gene silencing by miRNA	gi|73977125|ref|XP_539597.2|/0/PREDICTED: protein argonaute-4 [Canis lupus familiaris]
ENSSSCG00000003636	806	96	211	33.8915	76.3561	1.17182	Up	7.6e-12	3.84e-10	THRAP3	K13112|1|3e-12|72.8|xla:100505427|thyroid hormone receptor-associated protein 3	GO:0043231//intracellular membrane-bounded organelle	-	GO:0050794//regulation of cellular process;GO:0006351//transcription, DNA-dependent	gi|471362870|ref|XP_004371994.1|/2.16265e-11/PREDICTED: thyroid hormone receptor-associated protein 3 [Trichechus manatus latirostris]
ENSSSCG00000001646	3243	71	155	6.22968	13.9406	1.16206	Up	5.73e-09	1.76e-07	KIAA0240	K14971|1|7e-08|60.8|dpo:Dpse_GA11249|nuclear receptor coactivator 6;K11661|3|1e-06|57.0|aml:100479005|helicase SRCAP [EC:3.6.4.-];K01104|5|4e-06|55.1|xtr:100217320|protein-tyrosine phosphatase [EC:3.1.3.48]	-	-	-	gi|350586647|ref|XP_003356680.2|/0/PREDICTED: uncharacterized protein KIAA0240 [Sus scrofa]
ENSSSCG00000009106	1797	121	264	19.1598	42.8502	1.16122	Up	2.85e-14	1.82e-12	-	K13762|1|0.0|1154|ssc:397616|cGMP-specific 3',5'-cyclic phosphodiesterase [EC:3.1.4.35]	GO:0044444//cytoplasmic part	GO:0046914//transition metal ion binding;GO:0004114//3',5'-cyclic-nucleotide phosphodiesterase activity;GO:0019002//GMP binding	GO:0007599//hemostasis;GO:0001775//cell activation;GO:0009123;GO:0023052//signaling	gi|350587843|ref|XP_003482498.1|/0/PREDICTED: cGMP-specific 3',5'-cyclic phosphodiesterase [Sus scrofa]
ENSSSCG00000006381	1406	56	122	11.3333	25.3088	1.15907	Up	2.56e-07	5.92e-06	CD84	K06511|1|0.0|636|ssc:100152851|CD84 antigen	GO:0016021//integral to membrane;GO:0016021//integral to membrane;GO:0016021//integral to membrane	-	GO:0007599//hemostasis;GO:0016337//cell-cell adhesion;GO:0002376//immune system process;GO:0006950//response to stress;GO:0007599//hemostasis;GO:0016337//cell-cell adhesion;GO:0002376//immune system process;GO:0006950//response to stress;GO:0007599//hemostasis;GO:0016337//cell-cell adhesion;GO:0002376//immune system process;GO:0006950//response to stress	gi|350583250|ref|XP_003481469.1|/6.53191e-120/PREDICTED: SLAM family member 5 isoform 2 [Sus scrofa]
ENSSSCG00000010219	3567	90	196	7.17949	16.0269	1.15854	Up	6.27e-11	2.7e-09	ARID5B	K07874|1|8e-10|67.4|ame:409456|Ras-related protein Rab-1A;K11653|2|3e-09|65.5|aga:AgaP_AGAP001786|AT-rich interactive domain-containing protein 1	GO:0043231//intracellular membrane-bounded organelle	GO:0003676//nucleic acid binding	GO:0006355//regulation of transcription, DNA-dependent;GO:0040007//growth;GO:0001667//ameboidal cell migration;GO:0009887//organ morphogenesis;GO:0007169//transmembrane receptor protein tyrosine kinase signaling pathway	gi|149690269|ref|XP_001503550.1|/0/PREDICTED: AT-rich interactive domain-containing protein 5B [Equus caballus]
ENSSSCG00000006757	3543	68	148	5.46125	12.1839	1.15768	Up	1.4e-08	4.03e-07	TRIM33	K08883|1|0.0|1711|ssc:100516192|tripartite motif-containing protein 33 [EC:6.3.2.19]	GO:0031981//nuclear lumen	GO:0003676//nucleic acid binding;GO:0046914//transition metal ion binding;GO:0046332//SMAD binding;GO:0003824//catalytic activity	GO:0032446//protein modification by small protein conjugation;GO:0030509//BMP signaling pathway;GO:0007179//transforming growth factor beta receptor signaling pathway	gi|470602835|ref|XP_004312866.1|/0/PREDICTED: E3 ubiquitin-protein ligase TRIM33-like [Tursiops truncatus]
ENSSSCG00000015576	4579	126	274	7.82986	17.4533	1.15644	Up	1.14e-14	7.56e-13	TPR	K09291|1|0.0|1955|ecb:100049850|nucleoprotein TPR	GO:0031981//nuclear lumen;GO:0000775//chromosome, centromeric region;GO:0005635//nuclear envelope	GO:0005488//binding	GO:0045841//negative regulation of mitotic metaphase/anaphase transition;GO:0015758//glucose transport;GO:0044238//primary metabolic process	gi|350589126|ref|XP_003482792.1|/0/PREDICTED: nucleoprotein TPR [Sus scrofa]
ENSSSCG00000013579	1072	113	245	29.9942	66.6604	1.15214	Up	3.35e-13	1.92e-11	B3FVQ2_PIG	K06563|1|5e-124|444|ssc:100170134|CD209 antigen	-	GO:0030246//carbohydrate binding	-	gi|194018704|ref|NP_001123444.1|/4.33745e-123/CD209 antigen [Sus scrofa]
ENSSSCG00000006209	2739	42	91	4.36326	9.6905	1.15116	Up	9.8e-06	0.000155651	VCPIP1	K11861|1|0.0|1715|ssc:100524801|deubiquitinating protein VCIP135 [EC:3.4.22.-]	GO:0044431//Golgi apparatus part	GO:0019783//small conjugating protein-specific protease activity	GO:0007030//Golgi organization;GO:0048284//organelle fusion;GO:0032446//protein modification by small protein conjugation;GO:0000087//M phase of mitotic cell cycle	gi|311253763|ref|XP_003125656.1|/0/PREDICTED: deubiquitinating protein VCIP135-like [Sus scrofa]
ENSSSCG00000016018	1494	42	91	7.99932	17.7659	1.15116	Up	9.8e-06	0.000155468	FRZB	K02185|1|7e-92|338|gga:420732|secreted frizzled-related protein 4	GO:0044424//intracellular part;GO:0044421//extracellular region part	GO:0019904//protein domain specific binding;GO:0004888//transmembrane signaling receptor activity	GO:0045596//negative regulation of cell differentiation;GO:0048771//tissue remodeling;GO:0060026//convergent extension;GO:0007417//central nervous system development;GO:0006357//regulation of transcription from RNA polymerase II promoter;GO:0045597//positive regulation of cell differentiation;GO:0008283//cell proliferation;GO:0045137//development of primary sexual characteristics;GO:0030178//nega…	gi|343183395|ref|NP_001230259.1|/1.81111e-171/secreted frizzled-related protein 3 precursor [Sus scrofa]
ENSSSCG00000014291	4224	127	275	8.55528	18.9891	1.15029	Up	1.32e-14	8.68e-13	AFF4	K15185|1|0.0|1386|ssc:100524487|AF4/FMR2 family member 4	GO:0031981//nuclear lumen	GO:0005488//binding;GO:0001071//nucleic acid binding transcription factor activity	GO:0006351//transcription, DNA-dependent	gi|466058961|ref|XP_004279961.1|/0/PREDICTED: AF4/FMR2 family member 4 isoform 1 [Orcinus orca]
ENSSSCG00000017279	2745	49	106	5.07935	11.2632	1.1489	Up	1.87e-06	3.61e-05	ERN1	K08852|1|0.0|1687|ssc:100510978|serine/threonine-protein kinase/endoribonuclease IRE1 [EC:2.7.11.1 3.1.26.-]	GO:0019866//organelle inner membrane;GO:0031227//intrinsic to endoplasmic reticulum membrane	GO:0004521//endoribonuclease activity;GO:0004672//protein kinase activity;GO:0046872//metal ion binding;GO:0032559	GO:0006396//RNA processing;GO:0006468//protein phosphorylation;GO:0022402//cell cycle process;GO:0012502//induction of programmed cell death;GO:0030968//endoplasmic reticulum unfolded protein response	gi|311266951|ref|XP_003131330.1|/0/PREDICTED: serine/threonine-protein kinase/endoribonuclease IRE1 [Sus scrofa]
ENSSSCG00000014303	1479	37	80	7.11849	15.7768	1.14816	Up	3.55e-05	0.000479578	PHF15	K11347|1|1e-169|596|ssc:100516328|protein Jade-1	GO:0043234//protein complex	GO:0046914//transition metal ion binding	GO:0043967//histone H4 acetylation	gi|335283488|ref|XP_003123996.2|/0/PREDICTED: protein Jade-2 [Sus scrofa]
ENSSSCG00000016201	1985	51	110	7.31078	16.1633	1.14462	Up	1.28e-06	2.56e-05	-	K06228|1|3e-57|224|ssc:100622459|fused [EC:2.7.11.1]	GO:0044424//intracellular part	GO:0016874//ligase activity;GO:0008092//cytoskeletal protein binding	GO:0018200	gi|465966692|ref|XP_004262761.1|/0/PREDICTED: tubulin polyglutamylase TTLL4 [Orcinus orca]
ENSSSCG00000011218	3255	47	101	4.10867	9.05038	1.13931	Up	3.81e-06	6.84e-05	SLC4A7	K13858|1|0.0|1842|mmu:218756|solute carrier family 4 (sodium bicarbonate cotransporter), member 7;K13861|4|0.0|1556|mgp:100547579|solute carrier family 4 (sodium bicarbonate transporter), member 10	GO:0044459//plasma membrane part;GO:0005902//microvillus;GO:0031224//intrinsic to membrane;GO:0044424//intracellular part	GO:0015081//sodium ion transmembrane transporter activity;GO:0005488//binding;GO:0015301//anion:anion antiporter activity	GO:0015698//inorganic anion transport;GO:0030001//metal ion transport	gi|466057781|ref|XP_004279716.1|/0/PREDICTED: sodium bicarbonate cotransporter 3 isoform 2 [Orcinus orca]
ENSSSCG00000011131	1344	42	90	8.8921	19.5317	1.13522	Up	1.37e-05	0.000209021	PRKCQ	K06068|1|0.0|803|ecb:100070207|novel protein kinase C [EC:2.7.11.13]	-	GO:0043169//cation binding;GO:0004674//protein serine/threonine kinase activity;GO:0032559	GO:0006464//cellular protein modification process;GO:0007165//signal transduction	gi|149743729|ref|XP_001499922.1|/0/PREDICTED: protein kinase C theta type [Equus caballus]
ENSSSCG00000012029	2335	64	137	7.79915	17.1132	1.13372	Up	8.01e-08	2.04e-06	F1SHM8_PIG	K09042|1|0.0|1354|ssc:100523514|transcription regulator BACH	GO:0044444//cytoplasmic part;GO:0031981//nuclear lumen	GO:0003677//DNA binding;GO:0001071//nucleic acid binding transcription factor activity;GO:0005515//protein binding	GO:0006351//transcription, DNA-dependent	gi|311270175|ref|XP_003132797.1|/0/PREDICTED: transcription regulator protein BACH1 [Sus scrofa]
ENSSSCG00000015250	2628	36	77	3.89791	8.54598	1.13255	Up	6.04e-05	0.000759858	ADAMTS15	K08629|1|0.0|1741|ssc:100518325|a disintegrin and metalloproteinase with thrombospondin motifs 15 [EC:3.4.24.-]	GO:0031012//extracellular matrix	GO:0046914//transition metal ion binding;GO:0004175//endopeptidase activity	GO:0019538//protein metabolic process	gi|311264365|ref|XP_003130129.1|/0/PREDICTED: A disintegrin and metalloproteinase with thrombospondin motifs 15 [Sus scrofa]
ENSSSCG00000016885	1809	80	171	12.5836	27.5711	1.13161	Up	2.09e-09	6.99e-08	F1SMF6_PIG	K06480|1|0.0|1149|bta:535951|integrin alpha 1	GO:0009986//cell surface;GO:0043025//neuronal cell body;GO:0042995//cell projection;GO:0030141//secretory granule;GO:0005887//integral to plasma membrane	GO:0004871//signal transducer activity;GO:0005102//receptor binding;GO:0046983//protein dimerization activity	GO:0007166//cell surface receptor signaling pathway;GO:0003012//muscle system process;GO:0031589//cell-substrate adhesion;GO:0048858//cell projection morphogenesis;GO:0050880//regulation of blood vessel size;GO:0030595//leukocyte chemotaxis;GO:0043065//positive regulation of apoptotic process;GO:0000165//MAPK cascade	gi|350594274|ref|XP_003133985.3|/0/PREDICTED: integrin alpha-1-like, partial [Sus scrofa]
ENSSSCG00000016194	2949	37	79	3.57011	7.81356	1.13001	Up	4.98e-05	0.00064425	UBP37_PIG	K11850|1|0.0|1726|ssc:100155158|ubiquitin carboxyl-terminal hydrolase 26/29/37 [EC:3.1.2.15]	GO:0043231//intracellular membrane-bounded organelle	GO:0016790//thiolester hydrolase activity;GO:0070011//peptidase activity, acting on L-amino acid peptides	GO:0019941//modification-dependent protein catabolic process	gi|347602462|sp|F1SRY5.1|UBP37_PIG/0/RecName: Full=Ubiquitin carboxyl-terminal hydrolase 37; AltName: Full=Deubiquitinating enzyme 37; AltName: Full=Ubiquitin thioesterase 37; AltName: Full=Ubiquitin-specific-processing protease 37
ENSSSCG00000006002	1377	61	130	12.6052	27.5363	1.12732	Up	1.96e-07	4.61e-06	NOV	K06827|1|4e-91|335|acs:100562863|connective tissue growth factor	GO:0044421//extracellular region part;GO:0043005//neuron projection;GO:0044297//cell body	GO:0005102//receptor binding;GO:0019838//growth factor binding	GO:0016049//cell growth	gi|194035644|ref|XP_001927085.1|/0/PREDICTED: protein NOV homolog [Sus scrofa]
ENSSSCG00000002621	1320	39	83	8.40708	18.3401	1.12532	Up	3.4e-05	0.000462469	TRAM2	K14010|1|7e-100|364|xtr:407868|translocating chain-associated membrane protein 1	GO:0031224//intrinsic to membrane	GO:0005488//binding	GO:0006810//transport;GO:0009059//macromolecule biosynthetic process	gi|350587264|ref|XP_001928862.4|/0/PREDICTED: translocating chain-associated membrane protein 2 [Sus scrofa]
ENSSSCG00000015851	3984	55	117	3.92824	8.56571	1.12469	Up	8.41e-07	1.74e-05	TNKS	K10799|1|0.0|2258|bta:535030|tankyrase [EC:2.4.2.30]	GO:0000781//chromosome, telomeric region;GO:0005635//nuclear envelope;GO:0005813//centrosome	GO:0046914//transition metal ion binding;GO:0016763//transferase activity, transferring pentosyl groups	GO:0000278//mitotic cell cycle;GO:0006275//regulation of DNA replication;GO:0050658//RNA transport;GO:0007051//spindle organization;GO:0051100//negative regulation of binding;GO:0034502//protein localization to chromosome;GO:0006468//protein phosphorylation;GO:0007004//telomere maintenance via telomerase;GO:0006471//protein ADP-ribosylation	gi|335302793|ref|XP_003133444.2|/0/PREDICTED: tankyrase-1 [Sus scrofa]
ENSSSCG00000008879	3397	40	85	3.35057	7.29827	1.12315	Up	2.81e-05	0.000390688	FNIP2	K08020|1|1e-08|63.2|ptr:743392|Rap guanine nucleotide exchange factor (GEF) 6	-	-	-	gi|296478698|tpg|DAA20813.1|/0/TPA: folliculin interacting protein 2 [Bos taurus]
ENSSSCG00000011469	5250	178	377	9.6475	20.9449	1.11837	Up	1.13e-18	1.05e-16	-	K04437|1|0.0|3328|bta:613533|filamin	GO:0043232;GO:0043231//intracellular membrane-bounded organelle;GO:0016020//membrane	GO:0005488//binding	GO:0007010//cytoskeleton organization	gi|350591286|ref|XP_003132317.3|/0/PREDICTED: filamin-B-like [Sus scrofa]
ENSSSCG00000004658	7539	447	946	16.8713	36.5994	1.11725	Up	2.35e-44	5.57e-42	FBN1	K06825|1|0.0|5412|ssc:414836|fibrillin 1	-	-	-	gi|48976131|ref|NP_001001771.1|/0/fibrillin-1 precursor [Sus scrofa]
ENSSSCG00000015269	751	184	389	69.7159	151.08	1.11575	Up	3.76e-19	3.71e-17	B0F7G7_PIG	K14443|1|1e-79|296|ssc:100048932|protein Tob/BTG	-	GO:0000982//RNA polymerase II core promoter proximal region sequence-specific DNA binding transcription factor activity;GO:0005488//binding	GO:0009605//response to external stimulus;GO:0006357//regulation of transcription from RNA polymerase II promoter;GO:0031442//positive regulation of mRNA 3'-end processing;GO:0007612//learning;GO:0021766//hippocampus development;GO:0008213;GO:0008285//negative regulation of cell proliferation;GO:0003002//regionalization;GO:0021953//central nervous system neuron differentiation;GO:0030030//cell pr…	gi|158938767|gb|ABW83760.1|/1.63252e-79/B cell translocation protein 2 [Sus scrofa]
ENSSSCG00000004707	2883	46	97	4.54012	9.81349	1.11204	Up	8.95e-06	0.000144753	TP53BP1	K14562|1|4e-10|68.2|cfa:403592|Treacher Collins syndrome protein;K00907|2|1e-09|66.2|dan:Dana_GF13333|myosin-light-chain kinase [EC:2.7.11.18];K04574|3|2e-08|62.4|bta:528842|neurofilament heavy polypeptide	-	-	-	gi|466029397|ref|XP_004273979.1|/0/PREDICTED: tumor suppressor p53-binding protein 1 isoform 2 [Orcinus orca]
ENSSSCG00000004693	831	46	97	15.7511	34.0461	1.11204	Up	8.95e-06	0.00014458	CASC4	K04514|1|6e-07|55.1|aml:100474469|Rho-associated, coiled-coil containing protein kinase [EC:2.7.11.1];K10352|4|2e-06|53.5|mcc:707408|myosin heavy chain	GO:0031224//intrinsic to membrane	-	-	gi|466030257|ref|XP_004274158.1|/2.06111e-129/PREDICTED: protein CASC4 [Orcinus orca]
ENSSSCG00000017672	5427	87	183	4.56156	9.83531	1.10844	Up	1.09e-09	3.9e-08	-	K15164|1|0.0|2806|bta:524868|mediator of RNA polymerase II transcription subunit 13	GO:0043234//protein complex;GO:0031981//nuclear lumen	GO:0004871//signal transducer activity;GO:0008134//transcription factor binding;GO:0003713//transcription coactivator activity	GO:0006357//regulation of transcription from RNA polymerase II promoter;GO:0030518//intracellular steroid hormone receptor signaling pathway;GO:0006352//DNA-dependent transcription, initiation	gi|466018790|ref|XP_004271787.1|/0/PREDICTED: mediator of RNA polymerase II transcription subunit 13 [Orcinus orca]
ENSSSCG00000006334	2052	49	103	6.79474	14.6405	1.10748	Up	5.06e-06	8.84e-05	RGS5_PIG	K07524|1|2e-33|144|pon:100445111|regulator of G-protein signalling 3	GO:0016020//membrane;GO:0044424//intracellular part	GO:0060089;GO:0008047//enzyme activator activity	GO:0007186//G-protein coupled receptor signaling pathway	gi|47523770|ref|NP_999521.1|/1.20146e-86/regulator of G-protein signaling 5 [Sus scrofa]
ENSSSCG00000016074	1329	63	132	13.4887	28.9698	1.1028	Up	2.59e-07	5.97e-06	ANKRD44	K15503|1|0.0|699|cfa:478852|serine/threonine-protein phosphatase 6 regulatory ankyrin repeat subunit B	-	GO:0005488//binding	-	gi|444705924|gb|ELW47302.1|/0/Serine/threonine-protein phosphatase 6 regulatory ankyrin repeat subunit B [Tupaia chinensis]
ENSSSCG00000005575	3752	72	150	5.46039	11.6607	1.09458	Up	4.76e-08	1.26e-06	RC3H2	K15690|1|0.0|2212|ssc:100152442|RING finger and CCCH-type zinc finger domain-containing protein	GO:0044444//cytoplasmic part	GO:0046914//transition metal ion binding;GO:0003676//nucleic acid binding	-	gi|350579628|ref|XP_001927873.4|/0/PREDICTED: LOW QUALITY PROTEIN: RING finger and CCCH-type zinc finger domain-containing protein 2 [Sus scrofa]
ENSSSCG00000004709	2544	49	102	5.48066	11.6944	1.0934	Up	7.02e-06	0.000117135	ZSCAN29	K09230|1|0.0|1680|ssc:100157803|SCAN domain-containing zinc finger protein	GO:0043231//intracellular membrane-bounded organelle	GO:0046914//transition metal ion binding;GO:0003676//nucleic acid binding;GO:0001071//nucleic acid binding transcription factor activity	GO:0006351//transcription, DNA-dependent	gi|335279779|ref|XP_003353427.1|/0/PREDICTED: zinc finger and SCAN domain-containing protein 29 [Sus scrofa]
ENSSSCG00000014232	1577	50	104	9.02179	19.2353	1.09227	Up	5.8e-06	9.93e-05	LOX	K00277|1|3e-177|622|ssc:100525278|protein-lysine 6-oxidase [EC:1.4.3.13]	GO:0043231//intracellular membrane-bounded organelle;GO:0005578//proteinaceous extracellular matrix	GO:0046914//transition metal ion binding;GO:0016641//oxidoreductase activity, acting on the CH-NH2 group of donors, oxygen as acceptor	GO:0085029//extracellular matrix assembly;GO:0048731;GO:0009725//response to hormone stimulus;GO:0009611//response to wounding;GO:0043412//macromolecule modification	gi|329755349|ref|NP_001193332.1|/2.62477e-176/lysyl oxidase precursor [Sus scrofa]
ENSSSCG00000002418	1983	47	97	6.74418	14.2674	1.08101	Up	1.42e-05	0.000215004	FLRT2	K07523|1|7e-29|129|xtr:100188921|netrin-G1 ligand;K13023|2|2e-28|128|hsa:1370|carboxypeptidase N regulatory subunit	GO:0016021//integral to membrane;GO:0031012//extracellular matrix	GO:0004871//signal transducer activity;GO:0005515//protein binding	GO:0009987//cellular process	gi|335292856|ref|XP_001927676.3|/0/PREDICTED: leucine-rich repeat transmembrane protein FLRT2 [Sus scrofa]
ENSSSCG00000011773	1458	47	97	9.17264	19.4049	1.08101	Up	1.42e-05	0.000214764	ATP11B	K01530|1|0.0|929|cfa:478644|phospholipid-translocating ATPase [EC:3.6.3.1]	GO:0031224//intrinsic to membrane;GO:0019866//organelle inner membrane	GO:0042625//ATPase activity, coupled to transmembrane movement of ions;GO:0046872//metal ion binding;GO:0005548//phospholipid transporter activity;GO:0032559	GO:0009206;GO:0006811//ion transport;GO:0006869//lipid transport	gi|470649121|ref|XP_004328089.1|/0/PREDICTED: probable phospholipid-transporting ATPase IF-like, partial [Tursiops truncatus]
ENSSSCG00000016918	4527	172	354	10.8112	22.8081	1.07703	Up	1.13e-16	8.67e-15	MAP3K1	K04416|1|0.0|2458|ssc:396617|mitogen-activated protein kinase kinase kinase 1 [EC:2.7.11.25]	GO:0043232;GO:0044444//cytoplasmic part	GO:0008289//lipid binding;GO:0019787//small conjugating protein ligase activity;GO:0004708//MAP kinase kinase activity;GO:0032559;GO:0004709//MAP kinase kinase kinase activity;GO:0019901//protein kinase binding;GO:0046914//transition metal ion binding	GO:0006915//apoptotic process;GO:0007178//transmembrane receptor protein serine/threonine kinase signaling pathway;GO:0009612//response to mechanical stimulus;GO:0000186//activation of MAPKK activity;GO:0045935;GO:0016567//protein ubiquitination;GO:0016477//cell migration;GO:0001654//eye development;GO:0002224//toll-like receptor signaling pathway;GO:0051017//actin filament bundle assembly;GO:003…	gi|311273759|ref|XP_003134021.1|/0/PREDICTED: mitogen-activated protein kinase kinase kinase 1 [Sus scrofa]
ENSSSCG00000014621	2574	203	417	22.441	47.2524	1.07425	Up	2.7e-19	2.72e-17	-	K12797|1|3e-20|101|mdo:100018349|caspase recruitment domain-containing protein 6	-	-	-	gi|350588133|ref|XP_003482569.1|/0/PREDICTED: LOW QUALITY PROTEIN: interferon-induced very large GTPase 1, partial [Sus scrofa]
ENSSSCG00000015175	3091	111	228	10.2183	21.5146	1.07416	Up	3.24e-11	1.47e-09	VWA5A	K10798|1|1e-53|213|bfo:BRAFLDRAFT_73983|poly [ADP-ribose] polymerase [EC:2.4.2.30]	-	-	-	gi|311264202|ref|XP_003130043.1|/0/PREDICTED: von Willebrand factor A domain-containing protein 5A [Sus scrofa]
ENSSSCG00000000666	949	66	135	19.7894	41.492	1.06811	Up	3.85e-07	8.5e-06	MFAP5	K10989|1|5e-30|132|tgu:100229705|activation-induced cytidine deaminase [EC:3.5.4.5]	GO:0043205//fibril	GO:0005198//structural molecule activity	-	gi|347658956|ref|NP_001231608.1|/1.93151e-84/microfibrillar associated protein 5 precursor [Sus scrofa]
ENSSSCG00000011671	2103	91	186	12.3128	25.7971	1.06705	Up	2.55e-09	8.33e-08	ZBTB38	K10510|1|0.0|634|mdo:100020630|zinc finger and BTB domain-containing protein 38	GO:0043231//intracellular membrane-bounded organelle	GO:0046914//transition metal ion binding	-	gi|305855202|ref|NP_001182302.1|/1.49365e-132/zinc finger and BTB domain-containing protein 38 [Sus scrofa]
ENSSSCG00000013146	1830	93	190	14.4606	30.283	1.06638	Up	1.75e-09	5.99e-08	FAM111A	-	-	-	-	gi|311247679|ref|XP_003122784.1|/0/PREDICTED: LOW QUALITY PROTEIN: protein FAM111A-like [Sus scrofa]
ENSSSCG00000010151	10692	138	281	3.67261	7.66556	1.06159	Up	2.92e-13	1.7e-11	LYST	K07295|1|9e-31|138|dpe:Dper_GL19043|nuclear receptor subfamily 2 group A	GO:0005856//cytoskeleton	GO:0005488//binding	GO:0006952//defense response;GO:0001562//response to protozoan;GO:0001909//leukocyte mediated cytotoxicity;GO:0050900//leukocyte migration;GO:0048753//pigment granule organization;GO:0033363//secretory granule organization;GO:0032509//endosome transport via multivesicular body sorting pathway	gi|146741332|dbj|BAF62321.1|/0/lysosomal trafficking regulator [Sus scrofa]
ENSSSCG00000003107	4579	202	411	12.5526	26.1799	1.06047	Up	1.12e-18	1.05e-16	ARHGAP35	K05732|1|0.0|2700|ssc:100514580|glucocorticoid receptor DNA-binding factor 1	GO:0043231//intracellular membrane-bounded organelle;GO:0005856//cytoskeleton;GO:0044444//cytoplasmic part	GO:0005099//Ras GTPase activator activity;GO:0003712//transcription cofactor activity;GO:0003676//nucleic acid binding	GO:0014020;GO:0035556//intracellular signal transduction;GO:0043114//regulation of vascular permeability;GO:0007420//brain development;GO:0042462//eye photoreceptor cell development;GO:0006935//chemotaxis;GO:0009966//regulation of signal transduction	gi|410982664|ref|XP_003997669.1|/0/PREDICTED: LOW QUALITY PROTEIN: rho GTPase-activating protein 35 [Felis catus]
ENSSSCG00000017582	75	90	183	341.457	711.683	1.05953	Up	4.21e-09	1.32e-07	Q95JA3_PIG	K06236|1|2e-07|54.7|ecb:100033877|collagen, type I/II/III/V/XI, alpha	-	-	-	gi|471380405|ref|XP_004377998.1|/1.60301e-06/PREDICTED: collagen alpha-1(I) chain isoform 3 [Trichechus manatus latirostris]
ENSSSCG00000009650	5301	63	128	3.38171	7.04286	1.05841	Up	9.31e-07	1.91e-05	DOCK5	K05727|1|0.0|3209|ssc:100510985|dedicator of cytokinesis 3/4/5	GO:0044424//intracellular part	GO:0032561//guanyl ribonucleotide binding;GO:0030695//GTPase regulator activity;GO:0019899//enzyme binding	-	gi|350592310|ref|XP_003132871.3|/0/PREDICTED: LOW QUALITY PROTEIN: dedicator of cytokinesis protein 5 [Sus scrofa]
ENSSSCG00000014173	4310	105	212	6.93212	14.3468	1.04936	Up	3.47e-10	1.32e-08	LNPEP	K01257|1|0.0|1900|ssc:100125826|cystinyl aminopeptidase [EC:3.4.11.3]	GO:0016021//integral to membrane	GO:0046914//transition metal ion binding;GO:0008238//exopeptidase activity	GO:0019538//protein metabolic process;GO:0022414//reproductive process;GO:0007154//cell communication	gi|157427709|ref|NP_001098761.1|/0/leucyl-cystinyl aminopeptidase [Sus scrofa]
ENSSSCG00000009505	1122	60	121	15.2164	31.455	1.04766	Up	2.25e-06	4.31e-05	MBNL2	K14943|1|2e-158|558|rno:680445|muscleblind	GO:0043231//intracellular membrane-bounded organelle	GO:0046914//transition metal ion binding;GO:0003676//nucleic acid binding	GO:0010468//regulation of gene expression;GO:0006396//RNA processing	gi|348583639|ref|XP_003477580.1|/1.06856e-159/PREDICTED: muscleblind-like protein 2 [Cavia porcellus]
ENSSSCG00000014267	4772	63	127	3.75659	7.76247	1.04709	Up	1.28e-06	2.56e-05	-	K08020|1|0.0|2595|ssc:100521255|Rap guanine nucleotide exchange factor (GEF) 6	GO:0044424//intracellular part;GO:0016020//membrane	GO:0031267//small GTPase binding	GO:0007264//small GTPase mediated signal transduction;GO:0033124//regulation of GTP catabolic process;GO:0009966//regulation of signal transduction	gi|350581076|ref|XP_003123965.3|/0/PREDICTED: rap guanine nucleotide exchange factor 6 isoform 1 [Sus scrofa]
ENSSSCG00000001680	2919	69	139	6.72619	13.8892	1.0461	Up	4.09e-07	8.94e-06	F1RRK8_PIG	K05674|1|0.0|1422|ecb:100067430|ATP-binding cassette, subfamily C (CFTR/MRP), member 10	-	-	-	gi|350586680|ref|XP_003482244.1|/0/PREDICTED: multidrug resistance-associated protein 7-like, partial [Sus scrofa]
ENSSSCG00000008873	1718	103	207	17.0596	35.1434	1.04267	Up	6.86e-10	2.5e-08	FAM198B	-	GO:0012505//endomembrane system;GO:0031224//intrinsic to membrane;GO:0043231//intracellular membrane-bounded organelle	-	-	gi|350587561|ref|XP_003482440.1|/0/PREDICTED: protein FAM198B [Sus scrofa]
ENSSSCG00000009056	1692	54	108	9.08129	18.6174	1.03569	Up	9.67e-06	0.000154417	-	K11837|1|9e-13|75.9|hsa:9098|ubiquitin carboxyl-terminal hydrolase 6/32 [EC:3.1.2.15]	GO:0044464//cell part	GO:0005099//Ras GTPase activator activity;GO:0046872//metal ion binding	GO:0032318//regulation of Ras GTPase activity	gi|350587783|ref|XP_003129230.3|/0/PREDICTED: TBC1 domain family member 9 [Sus scrofa]
ENSSSCG00000016237	5518	200	399	10.3134	21.0905	1.03207	Up	1.88e-17	1.57e-15	-	-	-	GO:0017016//Ras GTPase binding;GO:0032561//guanyl ribonucleotide binding;GO:0005088//Ras guanyl-nucleotide exchange factor activity	-	gi|350593942|ref|XP_003483796.1|/0/PREDICTED: dedicator of cytokinesis protein 10 isoform 2 [Sus scrofa]
ENSSSCG00000010494	2431	80	159	9.36395	19.0769	1.02664	Up	9.52e-08	2.38e-06	SORBS1	K06086|1|0.0|1134|bta:504625|sorbin and SH3 domain containing 1	GO:0031981//nuclear lumen;GO:0005815//microtubule organizing center;GO:0032432//actin filament bundle;GO:0005913//cell-cell adherens junction;GO:0005924//cell-substrate adherens junction;GO:0005901//caveola;GO:0005887//integral to plasma membrane	GO:0005102//receptor binding;GO:0030674//protein binding, bridging;GO:0008092//cytoskeletal protein binding;GO:0019900//kinase binding	GO:0003012//muscle system process;GO:0032868//response to insulin stimulus;GO:0008610//lipid biosynthetic process;GO:0051017//actin filament bundle assembly;GO:0007044//cell-substrate junction assembly;GO:0007169//transmembrane receptor protein tyrosine kinase signaling pathway;GO:0005979//regulation of glycogen biosynthetic process;GO:0031589//cell-substrate adhesion;GO:0048522//positive regulat…	gi|466001386|ref|XP_004268420.1|/0/PREDICTED: sorbin and SH3 domain-containing protein 1 isoform 3 [Orcinus orca]
ENSSSCG00000016956	7110	65	129	2.60135	5.29196	1.02454	Up	1.62e-06	3.17e-05	MAST4	K08789|1|0.0|4077|ssc:100514689|microtubule-associated serine/threonine kinase [EC:2.7.11.1]	-	-	-	gi|350594368|ref|XP_003483885.1|/0/PREDICTED: microtubule-associated serine/threonine-protein kinase 4-like [Sus scrofa]
ENSSSCG00000013870	2559	149	295	16.568	33.6239	1.02109	Up	4.39e-13	2.47e-11	Q29067_PIG	K10360|1|0.0|975|aml:100473414|myosin IX	GO:0044444//cytoplasmic part;GO:0005884//actin filament;GO:0044444//cytoplasmic part;GO:0005884//actin filament	GO:0008092//cytoskeletal protein binding;GO:0005099//Ras GTPase activator activity;GO:0043169//cation binding;GO:0042802//identical protein binding;GO:0003774//motor activity;GO:0032559;GO:0008092//cytoskeletal protein binding;GO:0005099//Ras GTPase activator activity;GO:0043169//cation binding;GO:0042802//identical protein binding;GO:0003774//motor activity;GO:0032559	GO:0007265//Ras protein signal transduction;GO:0009207;GO:0009966//regulation of signal transduction;GO:0030029//actin filament-based process;GO:0007265//Ras protein signal transduction;GO:0009207;GO:0009966//regulation of signal transduction;GO:0030029//actin filament-based process	gi|335282891|ref|XP_003123558.2|/0/PREDICTED: myosin-IXb-like [Sus scrofa]
ENSSSCG00000004138	7320	186	368	7.2303	14.6634	1.02009	Up	6.2e-16	4.46e-14	HIVEP2	K09239|1|0.0|4263|ssc:100525369|human immunodeficiency virus type I enhancer-binding protein	GO:0043231//intracellular membrane-bounded organelle	GO:0046914//transition metal ion binding;GO:0003676//nucleic acid binding	GO:0006351//transcription, DNA-dependent	gi|350578096|ref|XP_003121218.3|/0/PREDICTED: LOW QUALITY PROTEIN: transcription factor HIVEP2 [Sus scrofa]
ENSSSCG00000004124	4815	121	239	7.15061	14.4777	1.01769	Up	8.05e-11	3.35e-09	-	K10366|1|0.0|821|gga:396236|dystrophin	GO:0031981//nuclear lumen;GO:0016020//membrane	GO:0005488//binding	GO:0032501//multicellular organismal process;GO:0001952//regulation of cell-matrix adhesion	gi|465973527|ref|XP_004263793.1|/0/PREDICTED: utrophin [Orcinus orca]
ENSSSCG00000011239	3633	142	280	11.1219	22.4796	1.01522	Up	2.18e-12	1.18e-10	TRANK1	K06236|1|2e-06|56.2|mdo:100028423|collagen, type I/II/III/V/XI, alpha	-	GO:0003676//nucleic acid binding;GO:0003678//DNA helicase activity;GO:0032559	GO:0006259//DNA metabolic process	gi|350591051|ref|XP_003483191.1|/0/PREDICTED: TPR and ankyrin repeat-containing protein 1-like [Sus scrofa]
ENSSSCG00000005343	2022	119	234	16.7463	33.7545	1.01123	Up	1.58e-10	6.28e-09	RNF38	K13201|1|2e-46|187|bfo:BRAFLDRAFT_124262|nucleolysin TIA-1/TIAR;K15692|3|3e-11|71.2|dsi:Dsim_GD19873|E3 ubiquitin-protein ligase RNF13 [EC:6.3.2.19]	-	GO:0046914//transition metal ion binding	-	gi|344271622|ref|XP_003407636.1|/0/PREDICTED: hypothetical protein LOC100662830 [Loxodonta africana]
ENSSSCG00000003888	2616	50	98	5.43859	10.9266	1.00654	Up	3.87e-05	0.000513605	-	-	GO:0044444//cytoplasmic part	-	GO:0014020;GO:0006915//apoptotic process;GO:0009880//embryonic pattern specification;GO:0003143//embryonic heart tube morphogenesis;GO:0007420//brain development;GO:0040007//growth;GO:0009855//determination of bilateral symmetry;GO:0048568//embryonic organ development;GO:0007166//cell surface receptor signaling pathway	gi|350586229|ref|XP_003128063.3|/0/PREDICTED: SCL-interrupting locus protein [Sus scrofa]
ENSSSCG00000004999	1839	48	94	7.42701	14.9088	1.00531	Up	5.68e-05	0.00071974	MIS18BP1	-	GO:0044427//chromosomal part;GO:0031981//nuclear lumen	GO:0003676//nucleic acid binding	GO:0043486//histone exchange;GO:0000087//M phase of mitotic cell cycle	gi|350579046|ref|XP_003353524.2|/0/PREDICTED: mis18-binding protein 1-like [Sus scrofa]
ENSSSCG00000006760	2562	203	397	22.5461	45.1968	1.00334	Up	1.19e-16	9.07e-15	HIPK1	K08826|1|0.0|808|ptr:743043|homeodomain interacting protein kinase [EC:2.7.11.1]	GO:0043231//intracellular membrane-bounded organelle	GO:0004672//protein kinase activity;GO:0032559;GO:0004672//protein kinase activity;GO:0032559	GO:0006464//cellular protein modification process;GO:0006464//cellular protein modification process	gi|465969875|ref|XP_004263256.1|/0/PREDICTED: homeodomain-interacting protein kinase 1 isoform 1 [Orcinus orca]
ENSSSCG00000005240	3680	171	334	13.2222	26.4725	1.00154	Up	3.3e-14	2.07e-12	-	-	GO:0044444//cytoplasmic part	GO:0032561//guanyl ribonucleotide binding;GO:0030695//GTPase regulator activity;GO:0019899//enzyme binding	GO:0007599//hemostasis	gi|335280483|ref|XP_003121977.2|/0/PREDICTED: LOW QUALITY PROTEIN: dedicator of cytokinesis protein 8 isoform 2 [Sus scrofa]

## Sheet: YL, down-regulated alone
GeneID	Gene_length	YL-u-Expression	YL-i-Expression	YL-u-RPKM	YL-i-RPKM	log2 Ratio(YL-i/YL-u)	Up-Down-Regulation(YL-i/YL-u)	P-value	FDR	Symbol	KEGG Orthology	GO Component	GO Function	GO Process	Blast nr
ENSSSCG00000011258	1328	34	3	7.28509	0.6589	-3.46681	Down	9.91e-08	2.46e-06	EXOG	K15050|1|4e-171|600|ssc:100515859|nuclease EXOG, mitochondrial	GO:0019866//organelle inner membrane;GO:0043231//intracellular membrane-bounded organelle;GO:0019866//organelle inner membrane;GO:0043231//intracellular membrane-bounded organelle	GO:0043169//cation binding;GO:0004518//nuclease activity;GO:0043169//cation binding;GO:0004518//nuclease activity	-	gi|350591061|ref|XP_003132153.3|/3.53568e-170/PREDICTED: nuclease EXOG, mitochondrial [Sus scrofa]
ENSSSCG00000013369	411	79	9	54.694	6.38701	-3.09817	Down	5.53e-15	3.74e-13	F1S9C0_PIG	-	GO:0034358//plasma lipoprotein particle	-	GO:0002526//acute inflammatory response	gi|335282154|ref|XP_003122986.2|/2.7535e-67/PREDICTED: serum amyloid A protein-like [Sus scrofa]
ENSSSCG00000002662	630	42	10	18.9698	4.62973	-2.0347	Down	8.37e-06	0.000136541	C16orf74	-	-	-	-	gi|73957118|ref|XP_851776.1|/1.18597e-20/PREDICTED: uncharacterized protein C16orf74 [Canis lupus familiaris]
ENSSSCG00000016400	1739	109	38	17.8353	6.37354	-1.48457	Down	6.34e-09	1.94e-07	C2orf54	-	-	-	-	gi|311273467|ref|XP_003133881.1|/0/PREDICTED: uncharacterized protein C2orf54-like [Sus scrofa]
ENSSSCG00000017483	3518	96	37	7.76479	3.06763	-1.33982	Down	4.63e-07	9.99e-06	-	K15167|1|0.0|1853|ssc:100511100|mediator of RNA polymerase II transcription subunit 24	GO:0043234//protein complex;GO:0031981//nuclear lumen	GO:0004871//signal transducer activity;GO:0008134//transcription factor binding;GO:0003713//transcription coactivator activity	GO:0030518//intracellular steroid hormone receptor signaling pathway;GO:0006352//DNA-dependent transcription, initiation	gi|350590349|ref|XP_003483038.1|/0/PREDICTED: mediator of RNA polymerase II transcription subunit 24-like [Sus scrofa]
ENSSSCG00000010007	1096	95	41	24.6642	10.9111	-1.17662	Down	5.87e-06	0.000100391	MTFP1	-	GO:0019866//organelle inner membrane;GO:0043231//intracellular membrane-bounded organelle;GO:0031224//intrinsic to membrane	GO:0046914//transition metal ion binding;GO:0016836//hydro-lyase activity	GO:0012501//programmed cell death	gi|350592622|ref|XP_001929297.3|/3.26459e-89/PREDICTED: mitochondrial fission process protein 1-like [Sus scrofa]
ENSSSCG00000005673	1215	112	49	26.2299	11.763	-1.15696	Down	1.19e-06	2.4e-05	-	-	-	-	-	gi|68163553|ref|NP_001020212.1|/2.01148e-98/immediate early response gene 5-like protein [Rattus norvegicus]
ENSSSCG00000016856	1528	610	286	113.595	54.5933	-1.05711	Down	3.92e-26	5.82e-24	LOC100037951	K04000|1|0.0|830|ssc:100037951|complement component 9	GO:0005887//integral to plasma membrane;GO:0005887//integral to plasma membrane	-	GO:0006952//defense response;GO:0001897;GO:0006956//complement activation;GO:0006915//apoptotic process;GO:0043067//regulation of programmed cell death;GO:0006952//defense response;GO:0001897;GO:0006956//complement activation;GO:0006915//apoptotic process;GO:0043067//regulation of programmed cell death	gi|148233690|ref|NP_001090917.1|/0/complement component C9 precursor [Sus scrofa]
ENSSSCG00000013004	1650	313	147	53.9777	25.9854	-1.05466	Down	4.19e-14	2.62e-12	TM7SF2	K00222|1|0.0|734|ssc:100514510|delta14-sterol reductase [EC:1.3.1.70]	GO:0031090//organelle membrane;GO:0043231//intracellular membrane-bounded organelle;GO:0016021//integral to membrane	GO:0016628//oxidoreductase activity, acting on the CH-CH group of donors, NAD or NADP as acceptor	GO:0008203//cholesterol metabolic process	gi|311247345|ref|XP_003122590.1|/0/PREDICTED: delta(14)-sterol reductase [Sus scrofa]
ENSSSCG00000015084	431	338	159	223.148	107.601	-1.05231	Down	4.6e-15	3.14e-13	FXYD2	K01538|1|3e-31|134|ssc:541593|sodium/potassium-transporting ATPase subunit gamma (FXYD domain-containing ion transport regulator 2)	GO:0005887//integral to plasma membrane	GO:0008556//potassium-transporting ATPase activity	GO:0016049//cell growth;GO:0035725//sodium ion transmembrane transport;GO:0009207;GO:0008283//cell proliferation	gi|62177154|ref|NP_001014427.1|/2.08968e-30/sodium/potassium-transporting ATPase subunit gamma [Sus scrofa]
ENSSSCG00000007738	1563	110	52	20.0257	9.70378	-1.04523	Down	9.23e-06	0.00014863	F1RJH8_PIG	K01755|1|0.0|897|ptr:463444|argininosuccinate lyase [EC:4.3.2.1]	GO:0044444//cytoplasmic part	GO:0016842	GO:0006526//arginine biosynthetic process;GO:0006536//glutamate metabolic process;GO:0007275//multicellular organismal development;GO:0019627//urea metabolic process;GO:0007610//behavior	gi|311251192|ref|XP_003124491.1|/0/PREDICTED: argininosuccinate lyase-like isoform 1 [Sus scrofa]
ENSSSCG00000000194	1506	171	81	32.3091	15.6876	-1.04232	Down	3.31e-08	8.97e-07	F1SHC1_PIG	K07374|1|0.0|857|cfa:100856405|tubulin alpha	GO:0005874//microtubule	GO:0017111//nucleoside-triphosphatase activity;GO:0032561//guanyl ribonucleotide binding;GO:0005198//structural molecule activity	GO:0007010//cytoskeleton organization;GO:0043623//cellular protein complex assembly;GO:0009207;GO:0007017//microtubule-based process;GO:0006458//'de novo' protein folding	gi|335287713|ref|XP_003355423.1|/0/PREDICTED: tubulin alpha-1C chain isoform 1 [Sus scrofa]
ENSSSCG00000017059	1375	176	84	36.422	17.8186	-1.03143	Down	2.75e-08	7.55e-07	HAVCR2	K15148|1|7e-99|361|cfa:479318|mediator of RNA polymerase II transcription subunit 7	-	GO:0004871//signal transducer activity	-	gi|311274043|ref|XP_003134157.1|/1.57391e-158/PREDICTED: hepatitis A virus cellular receptor 2-like [Sus scrofa]

## Sheet: LW, up-regulated alone
GeneID	Gene_length	LW-u-Expression	LW-i-Expression	LW-u-RPKM	LW-i-RPKM	log2 Ratio(LW-i/LW-u)	Up-Down-Regulation(LW-i/LW-u)	P-value	FDR	Symbol	KEGG Orthology	GO Component	GO Function	GO Process	Blast nr
ENSSSCG00000015069	539	0	340	0.01	169.425	14.0484	Up	4.36e-109	3.11e-106	APOC3_PIG	K08759|1|4e-40|164|ssc:406187|apolipoprotein C-III	GO:0034385;GO:0034364//high-density lipoprotein particle	GO:0032934//sterol binding;GO:0070325//lipoprotein particle receptor binding;GO:0004857//enzyme inhibitor activity	GO:0007166//cell surface receptor signaling pathway;GO:0051004;GO:0044260;GO:0010982;GO:0016125//sterol metabolic process;GO:0007266//Rho protein signal transduction;GO:0034377;GO:0010985;GO:0031327;GO:0015914//phospholipid transport;GO:0045806//negative regulation of endocytosis;GO:0010915;GO:0009895;GO:0010901;GO:0071830;GO:0010896//regulation of triglyceride catabolic process;GO:0055092//stero…	gi|50657386|ref|NP_001002801.1|/2.90211e-39/apolipoprotein C-III precursor [Sus scrofa]
ENSSSCG00000011801	1710	0	347	0.01	54.503	12.4121	Up	2.56e-111	1.93e-108	HRG	K01194|1|6e-07|56.6|dpo:Dpse_GA24461|alpha,alpha-trehalase [EC:3.2.1.28]	GO:0031091//platelet alpha granule;GO:0016020//membrane	-	GO:0001775//cell activation;GO:0006887//exocytosis;GO:0030195//negative regulation of blood coagulation	gi|350591805|ref|XP_003483337.1|/0/PREDICTED: histidine-rich glycoprotein [Sus scrofa]
ENSSSCG00000017267	1199	0	171	0.01	38.3057	11.9033	Up	3.11e-55	9.8e-53	APOH	K06496|1|8e-23|108|xtr:100485005|selectin, platele;K06494|5|9e-22|105|mdo:100019509|selectin, endothelial cell	GO:0034385;GO:0044464//cell part	GO:0005515//protein binding;GO:0043498//cell surface binding;GO:0005539//glycosaminoglycan binding;GO:0008289//lipid binding;GO:0060229//lipase activator activity	GO:0001525//angiogenesis;GO:0051004;GO:0010594//regulation of endothelial cell migration;GO:0033028//myeloid cell apoptotic process;GO:0031638//zymogen activation;GO:0001935//endothelial cell proliferation;GO:0006639//acylglycerol metabolic process;GO:0010656//negative regulation of muscle cell apoptotic process;GO:0009887//organ morphogenesis;GO:0034196//acylglycerol transport;GO:0030194//positi…	gi|311266924|ref|XP_003131314.1|/0/PREDICTED: beta-2-glycoprotein 1-like [Sus scrofa]
ENSSSCG00000010780	1843	0	166	0.01	24.1919	11.2403	Up	1.22e-53	3.59e-51	F1SCT4_PIG	K07415|1|0.0|949|ssc:403216|cytochrome P450, family 2, subfamily E [EC:1.14.14.1]	GO:0005789//endoplasmic reticulum membrane	GO:0016712//oxidoreductase activity, acting on paired donors, with incorporation or reduction of molecular oxygen, reduced flavin or flavoprotein as one donor, and incorporation of one atom of oxygen;GO:0005515//protein binding;GO:0000166//nucleotide binding;GO:0005506//iron ion binding	GO:0009719;GO:0006721//terpenoid metabolic process;GO:0006639//acylglycerol metabolic process;GO:0010033//response to organic substance	gi|19071842|dbj|BAB85665.1|/0/cytochrome P450 2E1 [Sus scrofa]
ENSSSCG00000017704	743	0	46	0.01	16.6286	10.6995	Up	2.11e-15	1.65e-13	CCL16	K05514|1|4e-44|178|ssc:100516396|C-C motif chemokine, other	GO:0044421//extracellular region part	GO:0005125//cytokine activity	GO:0006952//defense response;GO:0007154//cell communication;GO:0002376//immune system process;GO:0006935//chemotaxis	gi|335298095|ref|XP_003131762.2|/1.5564e-42/PREDICTED: LOW QUALITY PROTEIN: c-C motif chemokine 16-like [Sus scrofa]
ENSSSCG00000008214	652	0	29	0.01	11.9464	10.2224	Up	5.51e-10	2.81e-08	FABPL_PIG	K08750|1|9e-53|206|ssc:445535|fatty acid-binding protein 1, liver	GO:0044448//cell cortex part;GO:0044439	GO:0005496//steroid binding;GO:0015245//fatty acid transporter activity	GO:0006635//fatty acid beta-oxidation;GO:0051234//establishment of localization;GO:0009653//anatomical structure morphogenesis;GO:0008283//cell proliferation;GO:0022600//digestive system process;GO:0043085//positive regulation of catalytic activity	gi|55742707|ref|NP_001004046.1|/6.32337e-52/fatty acid-binding protein, liver [Sus scrofa]
ENSSSCG00000005394	1330	0	47	0.01	9.49146	9.89049	Up	1.01e-15	8.18e-14	F1SSB5_PIG	K01623|1|3e-134|479|aml:100475506|fructose-bisphosphate aldolase, class I [EC:4.1.2.13]	GO:0005789//endoplasmic reticulum membrane;GO:0000323//lytic vacuole;GO:0005813//centrosome	GO:0005543//phospholipid binding;GO:0016832//aldehyde-lyase activity;GO:0048029//monosaccharide binding;GO:0019899//enzyme binding	GO:0043462//regulation of ATPase activity;GO:0032868//response to insulin stimulus;GO:0006007//glucose catabolic process;GO:0070070//proton-transporting V-type ATPase complex assembly;GO:0006000//fructose metabolic process;GO:0048513//organ development;GO:0007154//cell communication;GO:0034097//response to cytokine stimulus;GO:0010038//response to metal ion;GO:0001101//response to acid;GO:0009746…	gi|350579435|ref|XP_003122094.3|/4.682e-136/PREDICTED: fructose-bisphosphate aldolase B-like, partial [Sus scrofa]
ENSSSCG00000004038	2755	0	89	0.01	8.67672	9.76101	Up	4.19e-29	6.24e-27	F1SB81_PIG	K01315|1|0.0|1705|ssc:733660|plasminogen [EC:3.4.21.7]	GO:0009897//external side of plasma membrane;GO:0044421//extracellular region part	GO:0004175//endopeptidase activity;GO:0005515//protein binding	GO:0012502//induction of programmed cell death;GO:0060706//cell differentiation involved in embryonic placenta development;GO:0009888//tissue development;GO:0030194//positive regulation of blood coagulation;GO:0042692//muscle cell differentiation;GO:0019725//cellular homeostasis;GO:0007162//negative regulation of cell adhesion;GO:0019538//protein metabolic process;GO:0030195//negative regulation …	gi|113205806|ref|NP_001038055.1|/0/plasminogen precursor [Sus scrofa]
ENSSSCG00000016315	615	0	19	0.01	8.29785	9.69659	Up	8.47e-07	2.9e-05	SPP2	-	-	GO:0061135	GO:0010466//negative regulation of peptidase activity;GO:0048731;GO:0048771//tissue remodeling	gi|335308602|ref|XP_003361299.1|/6.47323e-109/PREDICTED: secreted phosphoprotein 24-like [Sus scrofa]
ENSSSCG00000014108	627	0	18	0.01	7.71067	9.59071	Up	1.76e-06	5.69e-05	BHMT1_PIG	K00544|1|7e-110|396|ssc:100739497|betaine-homocysteine S-methyltransferase [EC:2.1.1.5]	GO:0032991//macromolecular complex;GO:0044424//intracellular part	GO:0046914//transition metal ion binding;GO:0005515//protein binding;GO:0008172	GO:0008213;GO:0006730//one-carbon metabolic process;GO:0000097//sulfur amino acid biosynthetic process	gi|3915624|sp|Q95332.3|BHMT1_PIG/5.12696e-109/RecName: Full=Betaine--homocysteine S-methyltransferase 1
ENSSSCG00000014315	963	0	23	0.01	6.41488	9.32528	Up	4.5e-08	1.83e-06	LECT2	-	GO:0044421//extracellular region part;GO:0044424//intracellular part	-	GO:0048731;GO:0016055//Wnt receptor signaling pathway;GO:0042221//response to chemical stimulus	gi|311250189|ref|XP_003124014.1|/1.47597e-87/PREDICTED: leukocyte cell-derived chemotaxin-2-like [Sus scrofa]
ENSSSCG00000016519	621	0	14	0.01	6.05513	9.24201	Up	3.32e-05	0.000804426	AKR1D1	K00251|1|2e-100|364|bta:513855|3-oxo-5-beta-steroid 4-dehydrogenase [EC:1.3.1.3]	GO:0044444//cytoplasmic part	GO:0035671//enone reductase activity;GO:0008289//lipid binding;GO:0033765;GO:0016616//oxidoreductase activity, acting on the CH-OH group of donors, NAD or NADP as acceptor	GO:0006694//steroid biosynthetic process;GO:0032501//multicellular organismal process;GO:0008203//cholesterol metabolic process;GO:0006706//steroid catabolic process	gi|335305264|ref|XP_003134685.2|/4.91078e-112/PREDICTED: 3-oxo-5-beta-steroid 4-dehydrogenase-like [Sus scrofa]
ENSSSCG00000008948	2113	7	3100	0.821715	394.048	8.90552	Up	0	0	ALB	K01883|1|6e-130|465|xtr:448227|cysteinyl-tRNA synthetase [EC:6.1.1.16];K12258|2|6e-34|146|ptr:461270|vitamin D-binding protein	GO:0032991//macromolecular complex;GO:0044424//intracellular part;GO:0044421//extracellular region part	GO:0043169//cation binding;GO:0003676//nucleic acid binding;GO:0008289//lipid binding;GO:0005515//protein binding;GO:0048037//cofactor binding	GO:0001897;GO:0006915//apoptotic process;GO:0031669//cellular response to nutrient levels;GO:0051234//establishment of localization;GO:0051657	gi|52353352|ref|NP_001005208.1|/0/serum albumin precursor [Sus scrofa]
ENSSSCG00000011800	1419	0	25	0.01	4.732	8.88631	Up	1.04e-08	4.6e-07	FETUB	K03898|1|2e-12|74.3|xtr:100038066|kininogen	GO:0005576//extracellular region	-	-	gi|311269755|ref|XP_003132625.1|/0/PREDICTED: fetuin-B-like [Sus scrofa]
ENSSSCG00000003835	2088	0	33	0.01	4.24493	8.7296	Up	2.93e-11	1.69e-09	C8A	K03997|1|0.0|1117|ssc:100037953|complement component 8 subunit alpha	GO:0005887//integral to plasma membrane;GO:0044421//extracellular region part;GO:0005887//integral to plasma membrane;GO:0044421//extracellular region part	-	GO:0006952//defense response;GO:0006956//complement activation;GO:0002455//humoral immune response mediated by circulating immunoglobulin;GO:0008219//cell death;GO:0006952//defense response;GO:0006956//complement activation;GO:0002455//humoral immune response mediated by circulating immunoglobulin;GO:0008219//cell death	gi|147905213|ref|NP_001090919.1|/0/complement component C8 alpha chain precursor [Sus scrofa]
ENSSSCG00000008700	2077	0	31	0.01	4.00878	8.64702	Up	1.27e-10	6.84e-09	F1S8N1_PIG	K09631|1|0.0|1304|ssc:100739841|hepatocyte growth factor activator [EC:3.4.21.-]	GO:0044424//intracellular part;GO:0044421//extracellular region part	GO:0005488//binding;GO:0004175//endopeptidase activity	GO:0019538//protein metabolic process	gi|350587301|ref|XP_003482383.1|/0/PREDICTED: hepatocyte growth factor activator-like [Sus scrofa]
ENSSSCG00000002481	1628	0	24	0.01	3.95953	8.62919	Up	2.16e-08	9.19e-07	F1SCE2_PIG	K03913|1|4e-102|370|ssc:100153513|protein C inhibitor	GO:0044464//cell part;GO:0032991//macromolecular complex;GO:0044464//cell part;GO:0032991//macromolecular complex	GO:0005539//glycosaminoglycan binding;GO:0019899//enzyme binding;GO:0004866//endopeptidase inhibitor activity;GO:0005539//glycosaminoglycan binding;GO:0019899//enzyme binding;GO:0004866//endopeptidase inhibitor activity	GO:0010466//negative regulation of peptidase activity;GO:0007338//single fertilization;GO:0006508//proteolysis;GO:0048232//male gamete generation;GO:0010466//negative regulation of peptidase activity;GO:0007338//single fertilization;GO:0006508//proteolysis;GO:0048232//male gamete generation	gi|194038342|ref|XP_001928604.1|/0/PREDICTED: plasma serine protease inhibitor-like [Sus scrofa]
ENSSSCG00000013149	1338	0	18	0.01	3.61329	8.49717	Up	1.76e-06	5.7e-05	GLYAT	K00628|1|6e-164|577|ssc:100517514|glycine N-acyltransferase [EC:2.3.1.13];K15517|5|1e-119|430|aml:100476924|glycine N-phenylacetyltransferase [EC:2.3.1.192]	GO:0044429//mitochondrial part	GO:0016410//N-acyltransferase activity	GO:0006732//coenzyme metabolic process;GO:0042221//response to chemical stimulus	gi|311247687|ref|XP_003122749.1|/4.55174e-163/PREDICTED: glycine N-acyltransferase-like isoform 2 [Sus scrofa]
ENSSSCG00000010488	1958	0	21	0.01	2.88067	8.17026	Up	1.95e-07	7.55e-06	F1SC62_PIG	K07413|1|0.0|905|ssc:403215|cytochrome P450, family 2, subfamily C [EC:1.14.14.1]	GO:0031090//organelle membrane;GO:0043231//intracellular membrane-bounded organelle	GO:0005506//iron ion binding;GO:0016712//oxidoreductase activity, acting on paired donors, with incorporation or reduction of molecular oxygen, reduced flavin or flavoprotein as one donor, and incorporation of one atom of oxygen	GO:0044237//cellular metabolic process	gi|47523894|ref|NP_999585.1|/0/cytochrome P450 2C49 precursor [Sus scrofa]
ENSSSCG00000008868	1716	0	18	0.01	2.81736	8.1382	Up	1.76e-06	5.71e-05	TDO2	K00453|1|0.0|751|ssc:100301559|tryptophan 2,3-dioxygenase [EC:1.13.11.11]	GO:0044444//cytoplasmic part	GO:0016702//oxidoreductase activity, acting on single donors with incorporation of molecular oxygen, incorporation of two atoms of oxygen;GO:0031406//carboxylic acid binding;GO:0005506//iron ion binding	GO:0006084//acetyl-CoA metabolic process;GO:0006569//tryptophan catabolic process	gi|350587543|ref|XP_003129045.3|/0/PREDICTED: tryptophan 2,3-dioxygenase [Sus scrofa]
ENSSSCG00000003893	1558	0	16	0.01	2.75829	8.10763	Up	7.65e-06	0.00021235	F1S3W9_PIG	K07425|1|0.0|969|ssc:403327|cytochrome P450, family 4, subfamily A [EC:1.14.15.3]	GO:0031090//organelle membrane;GO:0043231//intracellular membrane-bounded organelle;GO:0031224//intrinsic to membrane	GO:0016709//oxidoreductase activity, acting on paired donors, with incorporation or reduction of molecular oxygen, NAD(P)H as one donor, and incorporation of one atom of oxygen;GO:0005506//iron ion binding;GO:0016713	GO:0008152//metabolic process	gi|47523904|ref|NP_999590.1|/0/taurochenodeoxycholic 6 alpha-hydroxylase [Sus scrofa]
ENSSSCG00000004001	1768	0	17	0.01	2.58258	8.01267	Up	3.67e-06	0.000110298	-	K06512|1|6e-23|109|bta:507024|leukocyte immunoglobulin-like receptor	-	-	-	gi|311259609|ref|XP_003128180.1|/0/PREDICTED: alpha-1B-glycoprotein-like [Sus scrofa]
ENSSSCG00000011799	1544	1	232	0.160648	40.3578	7.9728	Up	1.38e-72	5.87e-70	-	-	GO:0044421//extracellular region part	GO:0019210//kinase inhibitor activity;GO:0004866//endopeptidase inhibitor activity;GO:0005488//binding	GO:0032868//response to insulin stimulus;GO:0002526//acute inflammatory response;GO:0065008;GO:0009968//negative regulation of signal transduction;GO:0030279//negative regulation of ossification;GO:0016310//phosphorylation;GO:0048513//organ development;GO:0045807//positive regulation of endocytosis;GO:0031347//regulation of defense response	gi|311269753|ref|XP_003132624.1|/0/PREDICTED: alpha-2-HS-glycoprotein [Sus scrofa]
ENSSSCG00000003834	2505	0	21	0.01	2.25164	7.81483	Up	1.95e-07	7.57e-06	LOC100037954	K03998|1|0.0|1144|ssc:100037954|complement component 8 subunit beta	GO:0005887//integral to plasma membrane;GO:0044421//extracellular region part	GO:0005515//protein binding	GO:0006952//defense response;GO:0006956//complement activation;GO:0002455//humoral immune response mediated by circulating immunoglobulin;GO:0008219//cell death	gi|355390262|ref|NP_001090920.2|/0/complement component C8 beta chain precursor [Sus scrofa]
ENSSSCG00000002483	1591	2	250	0.311805	42.2043	7.0806	Up	1.81e-76	8.17e-74	F1SCD0_PIG	K04525|1|0.0|854|ssc:396685|serpin peptidase inhibitor, clade A, member 3	GO:0044421//extracellular region part;GO:0031410//cytoplasmic vesicle	GO:0004866//endopeptidase inhibitor activity	GO:0010466//negative regulation of peptidase activity;GO:0006508//proteolysis	gi|350587171|ref|XP_001928637.4|/0/PREDICTED: serpin A3-8, partial [Sus scrofa]
ENSSSCG00000008999	1066	1	116	0.232683	29.2272	6.9728	Up	6.45e-36	1.17e-33	Q6R6M8_PIG	K03905|1|3e-145|515|ssc:100627396|fibrinogen gamma chain	GO:0005615//extracellular space;GO:0009986//cell surface;GO:0031091//platelet alpha granule;GO:0016020//membrane	GO:0005515//protein binding;GO:0043498//cell surface binding	GO:0010038//response to metal ion;GO:0001775//cell activation;GO:0006887//exocytosis;GO:0023052//signaling;GO:0043623//cellular protein complex assembly;GO:0007599//hemostasis	gi|347300308|ref|NP_001231453.1|/1.99184e-144/fibrinogen gamma chain precursor [Sus scrofa]
ENSSSCG00000002476	1403	1	112	0.176793	21.4411	6.92218	Up	1.17e-34	2.07e-32	F1SCF0_PIG	K03984|1|0.0|804|ssc:397688|alpha-1-antitrypsin	GO:0044421//extracellular region part	GO:0019899//enzyme binding;GO:0004866//endopeptidase inhibitor activity	GO:0010466//negative regulation of peptidase activity;GO:0002526//acute inflammatory response;GO:0006508//proteolysis	gi|47523844|ref|NP_999560.1|/0/alpha-1-antitrypsin precursor [Sus scrofa]
ENSSSCG00000008998	1793	2	210	0.276676	31.4576	6.82907	Up	7.14e-64	2.77e-61	-	K03903|1|0.0|999|ssc:100514666|fibrinogen alpha chain	GO:0009986//cell surface;GO:0031091//platelet alpha granule;GO:0016020//membrane;GO:0044421//extracellular region part	GO:0005515//protein binding;GO:0043498//cell surface binding	GO:0009987//cellular process;GO:0010038//response to metal ion;GO:0007599//hemostasis	gi|470655136|ref|XP_004330120.1|/0/PREDICTED: fibrinogen alpha chain-like [Tursiops truncatus]
ENSSSCG00000002487	1527	1	90	0.162436	15.8303	6.60667	Up	9.71e-28	1.36e-25	Q9GMA6_PIG	K04525|1|0.0|769|ssc:396686|serpin peptidase inhibitor, clade A, member 3	GO:0044421//extracellular region part;GO:0030141//secretory granule;GO:0044421//extracellular region part;GO:0031410//cytoplasmic vesicle	GO:0004866//endopeptidase inhibitor activity;GO:0004866//endopeptidase inhibitor activity	GO:0010466//negative regulation of peptidase activity;GO:0006508//proteolysis;GO:0010466//negative regulation of peptidase activity;GO:0006508//proteolysis	gi|47523270|ref|NP_998952.1|/0/alpha-1-antichymotrypsin 2 precursor [Sus scrofa]
ENSSSCG00000005488	787	2	180	0.630344	61.4306	6.60667	Up	1.91e-54	5.9e-52	Q29014_PIG	-	GO:0044421//extracellular region part	-	GO:0002526//acute inflammatory response;GO:0002376//immune system process	gi|164302|gb|AAA30983.1|/3.22689e-89/alpha-1 acid glycoprotein, partial [Sus scrofa]
ENSSSCG00000010546	1978	1	86	0.1254	11.6778	6.54109	Up	1.75e-26	2.37e-24	F1S8V6_PIG	K07413|1|0.0|967|ssc:403107|cytochrome P450, family 2, subfamily C [EC:1.14.14.1]	GO:0043231//intracellular membrane-bounded organelle;GO:0031090//organelle membrane	GO:0008391//arachidonic acid monooxygenase activity;GO:0016712//oxidoreductase activity, acting on paired donors, with incorporation or reduction of molecular oxygen, reduced flavin or flavoprotein as one donor, and incorporation of one atom of oxygen;GO:0005506//iron ion binding	GO:0000038//very long-chain fatty acid metabolic process;GO:0048545//response to steroid hormone stimulus	gi|47523878|ref|NP_999579.1|/0/cytochrome P450 2C33 [Sus scrofa]
ENSSSCG00000016159	4589	1	77	0.0540511	4.50671	6.38161	Up	1.16e-23	1.32e-21	CPS1	K01948|1|0.0|2533|ssc:100157716|carbamoyl-phosphate synthase (ammonia) [EC:6.3.4.16]	GO:0032991//macromolecular complex;GO:0005759//mitochondrial matrix;GO:0019866//organelle inner membrane	GO:0070011//peptidase activity, acting on L-amino acid peptides;GO:0005515//protein binding;GO:0016597//amino acid binding;GO:0046872//metal ion binding;GO:0032559;GO:0008289//lipid binding	GO:0071363//cellular response to growth factor stimulus;GO:0033762//response to glucagon stimulus;GO:0050801//ion homeostasis;GO:0005977//glycogen metabolic process;GO:0042311//vasodilation;GO:0051384//response to glucocorticoid stimulus;GO:0044271//cellular nitrogen compound biosynthetic process;GO:0009064//glutamine family amino acid metabolic process;GO:0010038//response to metal ion;GO:000110…	gi|350593858|ref|XP_003133682.3|/0/PREDICTED: carbamoyl-phosphate synthase [ammonia], mitochondrial isoform 1 [Sus scrofa]
ENSSSCG00000008596	6966	2	131	0.0712146	5.05097	6.14824	Up	4.23e-39	9.41e-37	-	K14462|1|0.0|3443|bta:494004|apolipoprotein B	GO:0042627//chylomicron;GO:0034385;GO:0044432//endoplasmic reticulum part;GO:0044440;GO:0030665//clathrin-coated vesicle membrane	GO:0015248//sterol transporter activity;GO:0046983//protein dimerization activity;GO:0070325//lipoprotein particle receptor binding;GO:0005539//glycosaminoglycan binding;GO:0008289//lipid binding	GO:0010878//cholesterol storage;GO:0016125//sterol metabolic process;GO:0007599//hemostasis;GO:0010742//macrophage derived foam cell differentiation;GO:0034377;GO:0034369//plasma lipoprotein particle remodeling;GO:0034381//plasma lipoprotein particle clearance;GO:0015031//protein transport;GO:0042157//lipoprotein metabolic process;GO:0048870//cell motility;GO:0050810//regulation of steroid biosyn…	gi|350597081|ref|XP_003484354.1|/0/PREDICTED: LOW QUALITY PROTEIN: apolipoprotein B-100 [Sus scrofa]
ENSSSCG00000008997	1973	4	258	0.50287	35.122	6.12605	Up	8.48e-76	3.71e-73	FGB	K03904|1|0.0|979|ssc:100514354|fibrinogen beta chain	GO:0005615//extracellular space;GO:0009986//cell surface;GO:0031091//platelet alpha granule;GO:0016020//membrane	GO:0005515//protein binding;GO:0043498//cell surface binding	GO:0010038//response to metal ion;GO:0001775//cell activation;GO:0006887//exocytosis;GO:0023052//signaling;GO:0043623//cellular protein complex assembly;GO:0007599//hemostasis	gi|346421314|ref|NP_001231042.1|/0/fibrinogen beta chain precursor [Sus scrofa]
ENSSSCG00000000046	1682	2	116	0.294935	18.5233	5.9728	Up	2.01e-34	3.5e-32	F1SRG3_PIG	K07414|1|0.0|832|ssc:397687|cytochrome P450, family 2, subfamily D [EC:1.14.14.1]	GO:0043231//intracellular membrane-bounded organelle;GO:0031090//organelle membrane;GO:0043231//intracellular membrane-bounded organelle;GO:0031090//organelle membrane	GO:0016709//oxidoreductase activity, acting on paired donors, with incorporation or reduction of molecular oxygen, NAD(P)H as one donor, and incorporation of one atom of oxygen;GO:0016712//oxidoreductase activity, acting on paired donors, with incorporation or reduction of molecular oxygen, reduced flavin or flavoprotein as one donor, and incorporation of one atom of oxygen;GO:0005506//iron ion b…	GO:0055114//oxidation-reduction process;GO:0044092//negative regulation of molecular function;GO:0009698//phenylpropanoid metabolic process;GO:0006721//terpenoid metabolic process;GO:0090346//cellular organofluorine metabolic process;GO:0017144//drug metabolic process;GO:0009820//alkaloid metabolic process;GO:0055114//oxidation-reduction process;GO:0044092//negative regulation of molecular functi…	gi|40316432|dbj|BAD06181.1|/0/cytochrome P-450 [Sus scrofa domestica]
ENSSSCG00000002486	1557	1	55	0.159307	9.4877	5.89618	Up	8.61e-17	7.44e-15	F1SCC7_PIG	K04525|1|3e-179|628|ssc:396686|serpin peptidase inhibitor, clade A, member 3	GO:0044421//extracellular region part;GO:0030141//secretory granule	GO:0004866//endopeptidase inhibitor activity	GO:0010466//negative regulation of peptidase activity;GO:0006508//proteolysis	gi|194038353|ref|XP_001928879.1|/0/PREDICTED: serpin A3-6 [Sus scrofa]
ENSSSCG00000003086	721	1	51	0.344023	18.9986	5.78725	Up	1.51e-15	1.21e-13	APOC2	-	GO:0034385;GO:0034364//high-density lipoprotein particle	GO:0042802//identical protein binding;GO:0019899//enzyme binding;GO:0004857//enzyme inhibitor activity;GO:0060229//lipase activator activity	GO:0051004;GO:0055088//lipid homeostasis;GO:0015914//phospholipid transport;GO:0045806//negative regulation of endocytosis;GO:0010915;GO:0030301//cholesterol transport;GO:0071830;GO:0031331;GO:0009892//negative regulation of metabolic process;GO:0010896//regulation of triglyceride catabolic process;GO:0010517//regulation of phospholipase activity;GO:0046889//positive regulation of lipid biosynthe…	gi|293597641|ref|NP_001170799.1|/6.5719e-43/apolipoprotein C-II precursor [Sus scrofa]
ENSSSCG00000005485	1675	3	132	0.444252	21.1664	5.57425	Up	4.89e-38	9.9e-36	AMBP_PIG	K01830|1|5e-20|100|dre:336492|prostaglandin-H2 D-isomerase [EC:5.3.99.2];K03909|2|1e-19|98.6|oaa:100086245|tissue factor pathway inhibitor	GO:0016020//membrane	GO:0004866//endopeptidase inhibitor activity;GO:0005246//calcium channel regulator activity;GO:0042802//identical protein binding;GO:0019865//immunoglobulin binding;GO:0005506//iron ion binding	GO:0051704;GO:0002683//negative regulation of immune system process;GO:0006787;GO:0043409//negative regulation of MAPK cascade;GO:0051346//negative regulation of hydrolase activity;GO:0051234//establishment of localization;GO:0022414//reproductive process;GO:0006464//cellular protein modification process	gi|255683402|ref|NP_001157478.1|/0/protein AMBP precursor [Sus scrofa]
ENSSSCG00000009805	1437	1	43	0.17261	8.03709	5.54109	Up	4.55e-13	3.03e-11	F1RNR4_PIG	K00457|1|0.0|711|ssc:397443|4-hydroxyphenylpyruvate dioxygenase [EC:1.13.11.27]	GO:0012505//endomembrane system;GO:0031090//organelle membrane;GO:0043231//intracellular membrane-bounded organelle;GO:0044444//cytoplasmic part;GO:0012505//endomembrane system;GO:0031090//organelle membrane;GO:0043231//intracellular membrane-bounded organelle;GO:0044444//cytoplasmic part	GO:0043169//cation binding;GO:0016702//oxidoreductase activity, acting on single donors with incorporation of molecular oxygen, incorporation of two atoms of oxygen;GO:0043169//cation binding;GO:0016702//oxidoreductase activity, acting on single donors with incorporation of molecular oxygen, incorporation of two atoms of oxygen	GO:0006558//L-phenylalanine metabolic process;GO:0006570//tyrosine metabolic process;GO:0006558//L-phenylalanine metabolic process;GO:0006570//tyrosine metabolic process	gi|47523532|ref|NP_999389.1|/0/4-hydroxyphenylpyruvate dioxygenase [Sus scrofa]
ENSSSCG00000015493	1861	2	74	0.266567	10.68	5.32427	Up	2.04e-21	2.1e-19	F2Z5E2_PIG	K03911|1|0.0|919|ssc:100125972|antithrombin III	GO:0016020//membrane;GO:0044421//extracellular region part	GO:0004866//endopeptidase inhibitor activity;GO:0019899//enzyme binding;GO:0005539//glycosaminoglycan binding	GO:0031348//negative regulation of defense response;GO:0031667//response to nutrient levels;GO:0006508//proteolysis;GO:0010466//negative regulation of peptidase activity;GO:0007599//hemostasis	gi|194018664|ref|NP_001123430.1|/0/antithrombin-III precursor [Sus scrofa]
ENSSSCG00000006355	476	1	30	0.521093	16.9278	5.02171	Up	4.53e-09	2.12e-07	APOA2	K08758|1|2e-49|194|ssc:100153243|apolipoprotein A-II	GO:0034364//high-density lipoprotein particle;GO:0034385;GO:0044432//endoplasmic reticulum part	GO:0004857//enzyme inhibitor activity;GO:0070325//lipoprotein particle receptor binding;GO:0005543//phospholipid binding;GO:0032934//sterol binding;GO:0008047//enzyme activator activity;GO:0042802//identical protein binding;GO:0071813//lipoprotein particle binding;GO:0046983//protein dimerization activity;GO:0015248//sterol transporter activity	GO:0006954//inflammatory response;GO:0051704;GO:0042108//positive regulation of cytokine biosynthetic process;GO:0010608//posttranscriptional regulation of gene expression;GO:0046470//phosphatidylcholine metabolic process;GO:0015914//phospholipid transport;GO:0055092//sterol homeostasis;GO:0016125//sterol metabolic process;GO:0010872//regulation of cholesterol esterification;GO:0002374;GO:0031960…	gi|297747304|ref|NP_001173223.1|/1.04336e-48/apolipoprotein A-II precursor [Sus scrofa]
ENSSSCG00000014626	1543	7	176	1.12526	30.6361	4.7669	Up	1.07e-46	2.78e-44	HPX	K08003|1|3e-10|67.4|oaa:100084756|matrix metalloproteinase-25 (membrane-inserted) [EC:3.4.24.-];K07763|2|1e-09|65.5|dpo:Dpse_GA18484|matrix metalloproteinase-14 (membrane-inserted) [EC:3.4.24.80];K07993|5|1e-09|65.5|mmu:17385|matrix metalloproteinase-11 (stromelysin 3) [EC:3.4.24.-]	GO:0044421//extracellular region part	GO:0015929//hexosaminidase activity;GO:0043169//cation binding;GO:0051184	GO:0001961//positive regulation of cytokine-mediated signaling pathway;GO:0051181//cofactor transport;GO:0002455//humoral immune response mediated by circulating immunoglobulin;GO:0006778//porphyrin-containing compound metabolic process;GO:0002377//immunoglobulin production;GO:0042508//tyrosine phosphorylation of Stat1 protein;GO:0051704;GO:0060330//regulation of response to interferon-gamma;GO:0…	gi|47522736|ref|NP_999118.1|/0/hemopexin precursor [Sus scrofa]
ENSSSCG00000002475	1591	1	20	0.155902	3.37635	4.43675	Up	4.85e-06	0.000139311	F1SCF1_PIG	K04525|1|1e-87|324|oaa:100086374|serpin peptidase inhibitor, clade A, member 3;K03984|4|3e-85|316|tgu:100228673|alpha-1-antitrypsin	GO:0044421//extracellular region part	GO:0008289//lipid binding;GO:0004866//endopeptidase inhibitor activity	GO:0008207//C21-steroid hormone metabolic process;GO:0051234//establishment of localization;GO:0010466//negative regulation of peptidase activity;GO:0006508//proteolysis	gi|55742799|ref|NP_998977.1|/0/corticosteroid-binding globulin precursor [Sus scrofa]
ENSSSCG00000011450	2873	4	79	0.34534	7.38548	4.4186	Up	9.5e-21	9.62e-19	ITIH1	K05316|1|2e-08|62.4|bmy:Bm1_39935|voltage-dependent calcium channel alpha-2/delta, invertebrate	-	GO:0046872//metal ion binding;GO:0004866//endopeptidase inhibitor activity;GO:0004866//endopeptidase inhibitor activity	GO:0001775//cell activation;GO:0051346//negative regulation of hydrolase activity;GO:0030203//glycosaminoglycan metabolic process;GO:0030203//glycosaminoglycan metabolic process;GO:0051346//negative regulation of hydrolase activity	gi|47522638|ref|NP_999089.1|/0/inter-alpha-trypsin inhibitor heavy chain H1 precursor [Sus scrofa]
ENSSSCG00000015799	2281	2	34	0.217484	4.00351	4.20228	Up	2.66e-09	1.28e-07	F1RZN7_PIG	K01324|1|0.0|1306|ssc:397144|plasma kallikrein [EC:3.4.21.34]	GO:0044424//intracellular part;GO:0016020//membrane;GO:0044421//extracellular region part	GO:0004175//endopeptidase activity	GO:0031638//zymogen activation;GO:0002353//plasma kallikrein-kinin cascade;GO:0030195//negative regulation of blood coagulation	gi|47522962|ref|NP_999239.1|/0/plasma kallikrein [Sus scrofa]
ENSSSCG00000002736	2013	2	30	0.246439	4.00281	4.02171	Up	4e-08	1.64e-06	F1S3D1_PIG	K00815|1|0.0|933|ssc:100511756|tyrosine aminotransferase [EC:2.6.1.5]	GO:0043231//intracellular membrane-bounded organelle;GO:0044444//cytoplasmic part	GO:0070547;GO:0031406//carboxylic acid binding;GO:0016846//carbon-sulfur lyase activity;GO:0048037//cofactor binding	GO:0006558//L-phenylalanine metabolic process;GO:0010038//response to metal ion;GO:0043648//dicarboxylic acid metabolic process;GO:0006570//tyrosine metabolic process;GO:0009064//glutamine family amino acid metabolic process;GO:0008652//cellular amino acid biosynthetic process;GO:0031960//response to corticosteroid stimulus;GO:0009063//cellular amino acid catabolic process;GO:0006950//response to…	gi|350584897|ref|XP_003126932.3|/0/PREDICTED: tyrosine aminotransferase [Sus scrofa]
ENSSSCG00000009413	1584	3	36	0.469774	6.10428	3.69978	Up	4.84e-09	2.24e-07	CPB2	K01300|1|0.0|870|ssc:100155038|carboxypeptidase B2 [EC:3.4.17.20]	GO:0044421//extracellular region part	GO:0008235//metalloexopeptidase activity;GO:0046914//transition metal ion binding	GO:0019538//protein metabolic process;GO:0030195//negative regulation of blood coagulation;GO:0030194//positive regulation of blood coagulation;GO:0042221//response to chemical stimulus	gi|194040626|ref|XP_001929181.1|/0/PREDICTED: carboxypeptidase B2 [Sus scrofa]
ENSSSCG00000009179	3913	2	24	0.126778	1.64736	3.69978	Up	2.2e-06	6.94e-05	MTTP	K14463|1|0.0|1708|ssc:397381|microsomal triglyceride transfer protein large subunit	GO:0043231//intracellular membrane-bounded organelle	GO:0005488//binding;GO:0022892	GO:0051234//establishment of localization;GO:0010876//lipid localization	gi|47523450|ref|NP_999350.1|/0/microsomal triglyceride transfer protein large subunit precursor [Sus scrofa]
ENSSSCG00000002626	666	2	22	0.744866	8.87228	3.57425	Up	8.21e-06	0.000224958	F1S7C9_PIG	K00799|1|1e-100|365|ssc:396850|glutathione S-transferase [EC:2.5.1.18]	GO:0044444//cytoplasmic part	GO:0016765//transferase activity, transferring alkyl or aryl (other than methyl) groups	GO:0006790//sulfur compound metabolic process	gi|311261747|ref|XP_003128840.1|/3.20641e-115/PREDICTED: glutathione S-transferase A1-like [Sus scrofa]
ENSSSCG00000010093	2096	6	62	0.71004	7.94488	3.48405	Up	4.35e-14	3.14e-12	F1RKY2_PIG	K03912|1|0.0|942|ssc:100155945|heparin cofactor II	-	GO:0005539//glycosaminoglycan binding;GO:0004866//endopeptidase inhibitor activity	GO:0007599//hemostasis;GO:0010466//negative regulation of peptidase activity;GO:0042221//response to chemical stimulus;GO:0006508//proteolysis	gi|194043402|ref|XP_001929601.1|/0/PREDICTED: heparin cofactor 2 [Sus scrofa]
ENSSSCG00000006040	2051	4	27	0.483745	3.53578	2.86971	Up	7.16e-06	0.000199491	DPYS	K01464|1|0.0|1035|ssc:100156500|dihydropyrimidinase [EC:3.5.2.2]	GO:0044444//cytoplasmic part	GO:0046914//transition metal ion binding;GO:0016812//hydrolase activity, acting on carbon-nitrogen (but not peptide) bonds, in cyclic amides;GO:0002061;GO:0031406//carboxylic acid binding	GO:0006213//pyrimidine nucleoside metabolic process;GO:0051260//protein homooligomerization;GO:0006520//cellular amino acid metabolic process;GO:0006208//pyrimidine nucleobase catabolic process	gi|311253507|ref|XP_001925286.2|/0/PREDICTED: dihydropyrimidinase [Sus scrofa]
ENSSSCG00000001901	1551	22	137	3.5183	23.7244	2.75342	Up	8.46e-24	9.81e-22	F1SJ26_PIG	K07409|1|0.0|984|ssc:100152910|cytochrome P450, family 1, subfamily A, polypeptide 2 [EC:1.14.14.1]	GO:0043231//intracellular membrane-bounded organelle;GO:0031090//organelle membrane	GO:0033695;GO:0016712//oxidoreductase activity, acting on paired donors, with incorporation or reduction of molecular oxygen, reduced flavin or flavoprotein as one donor, and incorporation of one atom of oxygen;GO:0005515//protein binding;GO:0005506//iron ion binding	GO:0019752//carboxylic acid metabolic process;GO:0030323//respiratory tube development;GO:0033013//tetrapyrrole metabolic process;GO:0006730//one-carbon metabolic process;GO:0018904;GO:0009404//toxin metabolic process;GO:0015980//energy derivation by oxidation of organic compounds;GO:0006721//terpenoid metabolic process;GO:0042743//hydrogen peroxide metabolic process;GO:0042493//response to drug;…	gi|227430405|ref|NP_001153086.1|/0/cytochrome P450 1A2 [Sus scrofa]
ENSSSCG00000003891	2192	5	28	0.565786	3.43087	2.60025	Up	1.42e-05	0.000374517	F1S3X1_PIG	K07425|1|0.0|884|ssc:403326|cytochrome P450, family 4, subfamily A [EC:1.14.15.3]	GO:0031090//organelle membrane;GO:0043231//intracellular membrane-bounded organelle;GO:0031224//intrinsic to membrane	GO:0016709//oxidoreductase activity, acting on paired donors, with incorporation or reduction of molecular oxygen, NAD(P)H as one donor, and incorporation of one atom of oxygen;GO:0005506//iron ion binding;GO:0016713	GO:0008152//metabolic process	gi|75054174|sp|Q8SPK1.1|CP4AO_PIG/0/RecName: Full=Cytochrome P450 4A24; AltName: Full=CYPIVA24; AltName: Full=Fatty acid omega-hydroxylase
ENSSSCG00000000659	4267	7	37	0.40691	2.32898	2.51692	Up	8.64e-07	2.95e-05	-	K03910|1|0.0|986|gga:418251|alpha-2-macroglobulin	-	-	-	gi|256000762|ref|NP_001157496.1|/0/ovostatin 2 precursor [Bos taurus]
ENSSSCG00000003148	1260	18	92	3.54344	19.6112	2.46846	Up	1.03e-14	7.75e-13	DBP	K09056|1|7e-52|205|ssc:100524747|albumin D box-binding protein	-	-	GO:0009987//cellular process	gi|335289903|ref|XP_003127334.2|/1.94729e-51/PREDICTED: D site-binding protein-like [Sus scrofa]
ENSSSCG00000008935	1587	7	35	1.08995	5.90119	2.43675	Up	2.69e-06	8.27e-05	F1RUR0_PIG	K00699|1|0.0|924|ssc:100738495|glucuronosyltransferase [EC:2.4.1.17]	GO:0031090//organelle membrane;GO:0043231//intracellular membrane-bounded organelle;GO:0031224//intrinsic to membrane;GO:0031090//organelle membrane;GO:0043231//intracellular membrane-bounded organelle;GO:0031224//intrinsic to membrane;GO:0031090//organelle membrane;GO:0043231//intracellular membrane-bounded organelle;GO:0031224//intrinsic to membrane	GO:0008194//UDP-glycosyltransferase activity;GO:0016757//transferase activity, transferring glycosyl groups;GO:0016757//transferase activity, transferring glycosyl groups;GO:0008194//UDP-glycosyltransferase activity;GO:0005501//retinoid binding;GO:0008194//UDP-glycosyltransferase activity	GO:0044237//cellular metabolic process;GO:0006706//steroid catabolic process	gi|350587633|ref|XP_003482454.1|/0/PREDICTED: UDP-glucuronosyltransferase 2B4 isoform 2 [Sus scrofa]
ENSSSCG00000010363	3019	16	73	1.31456	6.49452	2.30465	Up	3.98e-11	2.26e-09	-	K10352|1|8e-06|53.9|mcc:707468|myosin heavy chain	GO:0044421//extracellular region part	-	-	gi|194042266|ref|XP_001927212.1|/0/PREDICTED: multimerin-2 [Sus scrofa]
ENSSSCG00000011128	1449	8	36	1.36944	6.673	2.28475	Up	4.59e-06	0.00013314	ITIH2_PIG	K04860|1|7e-07|55.8|mgp:100546053|voltage-dependent calcium channel alpha-2/delta-3;K04861|5|1e-06|55.1|xtr:100488361|voltage-dependent calcium channel alpha-2/delta-4	-	GO:0004866//endopeptidase inhibitor activity;GO:0004866//endopeptidase inhibitor activity	GO:0010466//negative regulation of peptidase activity;GO:0030203//glycosaminoglycan metabolic process;GO:0010466//negative regulation of peptidase activity;GO:0030203//glycosaminoglycan metabolic process	gi|47522678|ref|NP_999068.1|/0/inter-alpha-trypsin inhibitor heavy chain H2 precursor [Sus scrofa]
ENSSSCG00000013099	961	10	45	2.58107	12.577	2.28475	Up	2.79e-07	1.05e-05	MS4A2	K08090|1|1e-124|446|ssc:397166|membrane-spanning 4-domains, subfamily A, member 2	GO:0043231//intracellular membrane-bounded organelle;GO:0016021//integral to membrane;GO:0009986//cell surface;GO:0032997	GO:0019904//protein domain specific binding;GO:0019763//immunoglobulin receptor activity;GO:0019900//kinase binding	GO:0009306//protein secretion;GO:0010863//positive regulation of phospholipase C activity;GO:0007186//G-protein coupled receptor signaling pathway;GO:0010522//regulation of calcium ion transport into cytosol;GO:0006952//defense response;GO:0033008	gi|47522994|ref|NP_999257.1|/9.73436e-124/high affinity immunoglobulin epsilon receptor subunit beta [Sus scrofa]
ENSSSCG00000001228	318	13	57	10.14	48.1432	2.24727	Up	9.69e-09	4.37e-07	F1S1N2_PIG	K06751|1|5e-42|169|ssc:100135029|major histocompatibility complex, class I	GO:0042611;GO:0031224//intrinsic to membrane	-	GO:0048002//antigen processing and presentation of peptide antigen	gi|2281488|gb|AAB64113.1|/8.53512e-45/MHC class I SLA-PG6II [Sus scrofa]
ENSSSCG00000015780	2642	8	32	0.751069	3.25315	2.11482	Up	3.93e-05	0.000937883	STOX2	-	-	-	GO:0001890//placenta development	gi|194044052|ref|XP_001925454.1|/0/PREDICTED: storkhead-box protein 2 isoform 2 [Sus scrofa]
ENSSSCG00000017324	5064	12	46	0.587774	2.43978	2.05342	Up	1.19e-06	3.95e-05	-	K04306|1|1e-10|70.9|mgp:100548436|leucine-rich repeat-containing G protein-coupled receptor 7;K08399|3|2e-10|69.7|gga:421173|leucine-rich repeat-containing G protein-coupled receptor 6;K06839|4|2e-10|69.7|tad:TRIADDRAFT_58750|slit 2	-	-	-	gi|410043686|ref|XP_003951659.1|/0/PREDICTED: LOW QUALITY PROTEIN: leucine-rich repeat-containing protein 37A-like [Pan troglodytes]
ENSSSCG00000006255	6369	13	41	0.506285	1.72902	1.77193	Up	3.33e-05	0.000805401	RP1	K08805|1|2e-15|86.7|spu:587664|doublecortin and CaM kinase-like 1 [EC:2.7.11.1]	GO:0005856//cytoskeleton;GO:0031513//nonmotile primary cilium;GO:0044422	-	GO:0007602//phototransduction	gi|335286501|ref|XP_003355106.1|/0/PREDICTED: LOW QUALITY PROTEIN: oxygen-regulated protein 1-like [Sus scrofa]
ENSSSCG00000010479	1142	43	130	9.33953	30.5748	1.71092	Up	3.92e-13	2.62e-11	F1SC80_PIG	-	GO:0044421//extracellular region part	GO:0005501//retinoid binding;GO:0051183//vitamin transporter activity	GO:0001501//skeletal system development;GO:0007423//sensory organ development;GO:0001523//retinoid metabolic process;GO:0048136;GO:0060343;GO:0033500//carbohydrate homeostasis;GO:0014706//striated muscle tissue development;GO:0033189//response to vitamin A;GO:0008406//gonad development;GO:0050796//regulation of insulin secretion;GO:0009584//detection of visible light;GO:0008285//negative regulati…	gi|3041715|sp|P27485.2|RET4_PIG/1.96043e-108/RecName: Full=Retinol-binding protein 4; AltName: Full=Plasma retinol-binding protein; Short=PRBP; Short=RBP; Flags: Precursor
ENSSSCG00000001454	883	33	99	9.26992	30.1135	1.69978	Up	3e-10	1.57e-08	-	K06752|1|4e-62|236|ssc:100153386|major histocompatibility complex, class II	GO:0042611;GO:0031224//intrinsic to membrane;GO:0042611;GO:0031224//intrinsic to membrane	-	GO:0019882//antigen processing and presentation;GO:0019882//antigen processing and presentation	gi|168828763|gb|ACA33868.1|/8.07005e-67/MHC class II antigen beta chain variant 2 [Sus scrofa]
ENSSSCG00000011802	1608	32	95	4.93613	15.8681	1.68468	Up	8.78e-10	4.41e-08	KNG1	K03898|1|0.0|874|ssc:396568|kininogen	GO:0016020//membrane;GO:0031091//platelet alpha granule;GO:0044421//extracellular region part	GO:0046914//transition metal ion binding;GO:0005515//protein binding;GO:0005539//glycosaminoglycan binding;GO:0004866//endopeptidase inhibitor activity	GO:0007155//cell adhesion;GO:0003014//renal system process;GO:0006936//muscle contraction;GO:0006887//exocytosis;GO:0051480//cytosolic calcium ion homeostasis;GO:0007596//blood coagulation;GO:0006915//apoptotic process;GO:0001775//cell activation;GO:0006952//defense response;GO:0050880//regulation of blood vessel size;GO:0072376	gi|350591801|ref|XP_003483336.1|/0/PREDICTED: kininogen-1 [Sus scrofa]
ENSSSCG00000010366	374	206	538	136.621	386.365	1.49978	Up	3.15e-41	7.36e-39	C10orf116	-	-	-	-	gi|343960709|dbj|BAK61944.1|/6.7063e-13/hypothetical protein [Pan troglodytes]
ENSSSCG00000015386	627	23	60	9.09877	25.7022	1.49815	Up	8.08e-06	0.000222253	FAM126A	-	GO:0044424//intracellular part	GO:0060089	GO:0023052//signaling	gi|335295512|ref|XP_003357521.1|/3.66571e-115/PREDICTED: hyccin-like [Sus scrofa]
ENSSSCG00000016861	2522	40	102	3.93403	10.8628	1.46532	Up	9.57e-09	4.33e-07	C6	K03995|1|0.0|1559|ssc:100037952|complement component 6	GO:0005887//integral to plasma membrane	-	GO:0006952//defense response;GO:0008219//cell death;GO:0043009//chordate embryonic development;GO:0002455//humoral immune response mediated by circulating immunoglobulin;GO:0002699//positive regulation of immune effector process;GO:0001905;GO:0045765//regulation of angiogenesis	gi|148226535|ref|NP_001090918.1|/0/complement component C6 precursor [Sus scrofa]
ENSSSCG00000006413	882	148	357	41.6213	108.714	1.38515	Up	6.1e-25	7.73e-23	FCER1A	K08089|1|8e-141|499|ssc:100152827|Fc receptor, IgE, high affinity I, alpha polypeptide	GO:0044425//membrane part	GO:0019865//immunoglobulin binding;GO:0004872//receptor activity	GO:0002699//positive regulation of immune effector process;GO:0006810//transport;GO:0050776//regulation of immune response;GO:0007154//cell communication;GO:0080134//regulation of response to stress;GO:0002703;GO:0042108//positive regulation of cytokine biosynthetic process;GO:0048584;GO:0000187//activation of MAPK activity	gi|194035869|ref|XP_001929174.1|/6.45481e-140/PREDICTED: high affinity immunoglobulin epsilon receptor subunit alpha-like [Sus scrofa]
ENSSSCG00000002983	562	26	61	11.4752	29.1528	1.34512	Up	3.34e-05	0.000805508	B7U2G5_PIG	K13334|1|9e-43|172|pon:100439076|eosinophil lysophospholipase (galectin-10) [EC:3.1.1.5];K10096|4|2e-34|145|mcc:699292|galectin-13	-	GO:0016787//hydrolase activity;GO:0030246//carbohydrate binding;GO:0016787//hydrolase activity;GO:0030246//carbohydrate binding	GO:0032501//multicellular organismal process;GO:0032501//multicellular organismal process	gi|218664489|ref|NP_001136313.1|/2.13057e-77/galactoside-binding soluble lectin 13 [Sus scrofa]
ENSSSCG00000011451	2859	93	204	8.06847	19.1647	1.24809	Up	6.64e-13	4.38e-11	ITIH3	-	-	GO:0004866//endopeptidase inhibitor activity	GO:0010466//negative regulation of peptidase activity;GO:0030203//glycosaminoglycan metabolic process	gi|329744607|ref|NP_001193278.1|/0/inter-alpha-trypsin inhibitor heavy chain H3 precursor [Sus scrofa]
ENSSSCG00000010808	1244	32	70	6.38046	15.1135	1.2441	Up	2.84e-05	0.000698092	RGS18	K07524|1|9e-39|161|gga:395110|regulator of G-protein signalling 3	GO:0016020//membrane;GO:0044424//intracellular part	GO:0060089;GO:0008047//enzyme activator activity	GO:0007186//G-protein coupled receptor signaling pathway	gi|345197266|ref|NP_001230822.1|/6.00568e-122/regulator of G-protein signaling 18 [Sus scrofa]
ENSSSCG00000012472	1563	61	132	9.6804	22.6831	1.22848	Up	1.17e-08	5.13e-07	-	K06833|1|3e-42|173|mdo:100032993|disintegrin and metalloproteinase domain-containing protein 2 [EC:3.4.24.-];K14005|2|6e-32|139|mdo:100010628|protein transport protein SEC31;K15043|3|9e-28|125|mdo:100029583|importin subunit alpha-2;K11322|5|7e-23|109|ssc:100521573|enhancer of polycomb-like protein	GO:0044423	GO:0003676//nucleic acid binding;GO:0004175//endopeptidase activity;GO:0016891//endoribonuclease activity, producing 5'-phosphomonoesters;GO:0046914//transition metal ion binding;GO:0034061	GO:0019067//viral assembly, maturation, egress, and release;GO:0006260//DNA replication;GO:0019538//protein metabolic process	gi|338173806|gb|AEI83452.1|/0/gag protein [Sus scrofa]
ENSSSCG00000012071	1336	40	85	7.42636	17.0883	1.20228	Up	6.99e-06	0.000196348	IGSF5	K06786|1|6e-142|504|bta:511594|junction adhesion molecule 4	GO:0043296//apical junction complex	GO:0019904//protein domain specific binding	GO:0007155//cell adhesion	gi|465979037|ref|XP_004264703.1|/2.67224e-147/PREDICTED: immunoglobulin superfamily member 5 [Orcinus orca]
ENSSSCG00000012121	1931	60	118	7.70711	16.413	1.09057	Up	9.52e-07	3.21e-05	EGFL6	K06824|1|1e-118|427|pon:100172375|nephronectin	GO:0044464//cell part;GO:0005578//proteinaceous extracellular matrix	GO:0046872//metal ion binding;GO:0005102//receptor binding	GO:0032501//multicellular organismal process;GO:0048869//cellular developmental process	gi|350595529|ref|XP_003134995.3|/0/PREDICTED: EGF-like-domain, multiple 6 [Sus scrofa]
ENSSSCG00000009486	2529	55	107	5.39432	11.3638	1.07493	Up	4e-06	0.00011917	SLITRK6	K06838|1|6e-27|123|dre:556123|slit 1;K06850|4|5e-26|120|hsa:6586|slit 3	GO:0031224//intrinsic to membrane	-	GO:0048667//cell morphogenesis involved in neuron differentiation	gi|350589984|ref|XP_003482968.1|/0/PREDICTED: SLIT and NTRK-like family, member 6 [Sus scrofa]

## Sheet: LW, down-regulated alone
GeneID	Gene_length	LW-u-Expression	LW-i-Expression	LW-u-RPKM	LW-i-RPKM	log2 Ratio(LW-i/LW-u)	Up-Down-Regulation(LW-i/LW-u)	P-value	FDR	Symbol	KEGG Orthology	GO Component	GO Function	GO Process	Blast nr
ENSSSCG00000014982	1251	112	4	22.2067	0.858795	-4.69253	Down	6.47e-27	8.95e-25	MMP7	K01397|1|4e-130|465|mcc:703072|matrix metalloproteinase-7 (matrilysin, uterine) [EC:3.4.24.23]	GO:0031012//extracellular matrix	GO:0004175//endopeptidase activity;GO:0046914//transition metal ion binding	GO:0019538//protein metabolic process;GO:0008283//cell proliferation;GO:0032963//collagen metabolic process	gi|5771541|dbj|BAA83518.1|/8.39212e-156/matrilysin [Sus scrofa]
ENSSSCG00000017445	1631	22	1	3.34573	0.164677	-4.34461	Down	7.04e-06	0.000196964	F1S0K1_PIG	K07604|1|7e-164|577|ssc:100515166|type I keratin, acidic	GO:0043234//protein complex	-	GO:0009887//organ morphogenesis;GO:0009628//response to abiotic stimulus;GO:0009888//tissue development;GO:0032526//response to retinoic acid	gi|311267270|ref|XP_003131484.1|/5.90441e-163/PREDICTED: keratin, type I cytoskeletal 13-like [Sus scrofa]
ENSSSCG00000007387	670	22	1	8.14461	0.400878	-4.34461	Down	7.04e-06	0.000197371	LOC396757	-	-	GO:0004866//endopeptidase inhibitor activity;GO:0004866//endopeptidase inhibitor activity	GO:0051346//negative regulation of hydrolase activity;GO:0051346//negative regulation of hydrolase activity	gi|178057358|ref|NP_001116687.1|/3.49447e-85/elafin precursor [Sus scrofa]
ENSSSCG00000016227	864	70	5	20.0959	1.55433	-3.69253	Down	6.87e-15	5.27e-13	SGPP2	K04717|1|2e-123|442|ssc:100524832|sphingosine-1-phosphate phosphotase 2 [EC:3.1.3.-]	GO:0031090//organelle membrane;GO:0043231//intracellular membrane-bounded organelle;GO:0031224//intrinsic to membrane	GO:0016791//phosphatase activity	GO:0006066//alcohol metabolic process;GO:0006643//membrane lipid metabolic process;GO:0006796//phosphate-containing compound metabolic process	gi|335303425|ref|XP_003133728.2|/1.17797e-122/PREDICTED: sphingosine-1-phosphate phosphatase 2-like [Sus scrofa]
ENSSSCG00000008957	1489	34	3	5.66379	0.541145	-3.38768	Down	2.33e-07	8.91e-06	AMC2_PIG	K05506|1|9e-44|178|ssc:396900|C-X-C motif chemokine 5/6	GO:0005576//extracellular region	GO:0005125//cytokine activity	GO:0006952//defense response;GO:0008283//cell proliferation;GO:0042221//response to chemical stimulus;GO:0023052//signaling;GO:0007154//cell communication	gi|47523110|ref|NP_999041.1|/7.10283e-43/alveolar macrophage chemotactic factor 2 precursor [Sus scrofa]
ENSSSCG00000009216	1459	976	97	165.927	17.8568	-3.216	Down	9.24e-169	1.25e-165	OSTP_PIG	K06250|1|5e-126|451|ssc:397087|secreted phosphoprotein 1	GO:0044421//extracellular region part;GO:0044424//intracellular part;GO:0044421//extracellular region part;GO:0044424//intracellular part	GO:0005102//receptor binding;GO:0005102//receptor binding	GO:0010810//regulation of cell-substrate adhesion;GO:0032501//multicellular organismal process;GO:0009888//tissue development;GO:0033273//response to vitamin;GO:0010810//regulation of cell-substrate adhesion;GO:0032501//multicellular organismal process;GO:0009888//tissue development;GO:0033273//response to vitamin	gi|47522868|ref|NP_999188.1|/7.18755e-125/osteopontin precursor [Sus scrofa]
ENSSSCG00000014801	1247	30	3	5.96729	0.646163	-3.20711	Down	2.29e-06	7.18e-05	-	-	-	GO:0019955//cytokine binding;GO:0005102//receptor binding	GO:0002460//adaptive immune response based on somatic recombination of immune receptors built from immunoglobulin superfamily domains;GO:0007165//signal transduction	gi|311263393|ref|XP_003129666.1|/9.62258e-120/PREDICTED: interleukin-18-binding protein-like isoform 2 [Sus scrofa]
ENSSSCG00000000181	757	69	9	22.6087	3.19326	-2.82378	Down	8.38e-12	5.05e-10	F1SPN0_PIG	K07531|1|1e-123|442|ssc:100737739|Rho family GTPase 1	GO:0070161;GO:0043232;GO:0044444//cytoplasmic part	GO:0017111//nucleoside-triphosphatase activity;GO:0032561//guanyl ribonucleotide binding;GO:0005515//protein binding	GO:0035556//intracellular signal transduction;GO:0006935//chemotaxis;GO:0042551//neuron maturation;GO:0030036//actin cytoskeleton organization;GO:0009207;GO:0007155//cell adhesion	gi|350583896|ref|XP_003481615.1|/9.29303e-123/PREDICTED: rho-related GTP-binding protein Rho6-like [Sus scrofa]
ENSSSCG00000014987	1456	217	30	36.9676	5.5341	-2.73984	Down	3.12e-33	5.23e-31	MMP12	K01413|1|0.0|867|ssc:100101475|matrix metalloproteinase-12 (macrophage elastase) [EC:3.4.24.65]	GO:0031012//extracellular matrix	GO:0004175//endopeptidase activity;GO:0046914//transition metal ion binding	GO:0050679//positive regulation of epithelial cell proliferation;GO:0019538//protein metabolic process;GO:0044319//wound healing, spreading of cells	gi|153791308|ref|NP_001093408.1|/0/macrophage metalloelastase precursor [Sus scrofa]
ENSSSCG00000017508	1242	34	5	6.79016	1.08127	-2.65071	Down	4.48e-06	0.000130289	STAC2	K06114|1|3e-09|63.5|nvi:100116996|spectrin alpha;K04364|2|5e-08|59.7|dvi:Dvir_GJ19679|growth factor receptor-binding protein 2	-	GO:0043169//cation binding	GO:0007165//signal transduction	gi|311267436|ref|XP_003131556.1|/0/PREDICTED: SH3 and cysteine-rich domain-containing protein 2 [Sus scrofa]
ENSSSCG00000012277	745	1710	262	569.328	94.4565	-2.59154	Down	6.82e-236	1.54e-232	TIMP1	-	GO:0031091//platelet alpha granule;GO:0005578//proteinaceous extracellular matrix	GO:0043169//cation binding;GO:0004866//endopeptidase inhibitor activity	GO:0048469//cell maturation;GO:0007599//hemostasis;GO:0008283//cell proliferation;GO:0006887//exocytosis;GO:0031330;GO:0006915//apoptotic process;GO:0001775//cell activation;GO:0009725//response to hormone stimulus	gi|12643979|sp|P35624.2|TIMP1_PIG/1.48886e-109/RecName: Full=Metalloproteinase inhibitor 1; AltName: Full=Tissue inhibitor of metalloproteinases 1; Short=TIMP-1; Flags: Precursor
ENSSSCG00000004195	860	749	121	216.026	37.7897	-2.51514	Down	6.2e-101	4.01e-98	F1S3N2_PIG	K01476|1|7e-94|343|ssc:397115|arginase [EC:3.5.3.1]	GO:0044444//cytoplasmic part	GO:0043169//cation binding;GO:0016813//hydrolase activity, acting on carbon-nitrogen (but not peptide) bonds, in linear amidines	GO:0006525//arginine metabolic process;GO:0019627//urea metabolic process	gi|47522912|ref|NP_999213.1|/5.62939e-93/arginase-1 [Sus scrofa]
ENSSSCG00000006793	942	100	17	26.3313	4.84713	-2.44157	Down	2.64e-14	1.92e-12	F1S635_PIG	K01183|1|3e-159|561|ssc:100621421|chitinase [EC:3.2.1.14]	-	GO:0003824//catalytic activity	GO:0005975//carbohydrate metabolic process	gi|350583533|ref|XP_003355301.2|/2.00997e-158/PREDICTED: acidic mammalian chitinase-like isoform 1 [Sus scrofa]
ENSSSCG00000016868	540	35	6	16.0767	2.98431	-2.4295	Down	9.16e-06	0.000247675	C5orf39	-	-	-	-	gi|397479470|ref|XP_003811042.1|/8.89688e-36/PREDICTED: annexin-2 receptor [Pan paniscus]
ENSSSCG00000009210	867	460	79	131.602	24.4734	-2.42689	Down	3.54e-60	1.23e-57	-	K10615|1|2e-44|166|nvi:100118443|E3 ubiquitin-protein ligase HERC4 [EC:6.3.2.19]	GO:0044464//cell part	GO:0019787//small conjugating protein ligase activity	GO:0016567//protein ubiquitination	gi|345795569|ref|XP_535652.3|/1.79955e-101/PREDICTED: E3 ISG15--protein ligase HERC5 [Canis lupus familiaris]
ENSSSCG00000008088	1460	212	38	36.0168	6.99065	-2.36517	Down	9.12e-28	1.29e-25	IL1B_PIG	K04519|1|9e-145|514|ssc:397122|interleukin 1 beta	GO:0016023//cytoplasmic membrane-bounded vesicle;GO:0044421//extracellular region part	GO:0005126//cytokine receptor binding	GO:0042108//positive regulation of cytokine biosynthetic process;GO:0043405//regulation of MAP kinase activity;GO:0001660//fever generation;GO:0051091//positive regulation of sequence-specific DNA binding transcription factor activity;GO:0045765//regulation of angiogenesis;GO:0009895;GO:0030073//insulin secretion;GO:0046888//negative regulation of hormone secretion;GO:0030595//leukocyte chemotaxi…	gi|47522926|ref|NP_999220.1|/6.93331e-144/interleukin-1 beta precursor [Sus scrofa]
ENSSSCG00000012077	2454	3129	575	316.267	62.9333	-2.32925	Down	0	0	B7NZV3_PIG	K14754|1|0.0|1184|ssc:397128|interferon-induced GTP-binding protein Mx1	GO:0044444//cytoplasmic part;GO:0044444//cytoplasmic part	GO:0000166//nucleotide binding;GO:0017111//nucleoside-triphosphatase activity;GO:0032561//guanyl ribonucleotide binding	GO:0012502//induction of programmed cell death;GO:0019221//cytokine-mediated signaling pathway;GO:0006950//response to stress;GO:0012502//induction of programmed cell death;GO:0051707//response to other organism;GO:0019221//cytokine-mediated signaling pathway;GO:0009207;GO:0006950//response to stress	gi|156720190|dbj|BAF76736.1|/1.86112e-73/Mx1 [Sus scrofa]
ENSSSCG00000000291	969	203	41	51.9631	11.3644	-2.19296	Down	1.89e-24	2.29e-22	-	K08421|1|1e-161|569|ptr:467012|G protein-coupled receptor 84	GO:0031224//intrinsic to membrane	GO:0004888//transmembrane signaling receptor activity	-	gi|385137152|ref|NP_001245230.1|/1.1394e-180/G protein-coupled receptor 84 [Sus scrofa]
ENSSSCG00000010452	1479	1669	344	279.905	62.4708	-2.16368	Down	3.95e-186	5.95e-183	IFIT3	K14217|1|2e-92|340|ecb:100066067|interferon-induced protein with tetratricopeptide repeats 1	-	GO:0005488//binding	GO:0019221//cytokine-mediated signaling pathway	gi|324123893|ref|NP_001191324.1|/0/interferon-induced protein with tetratricopeptide repeats 3 [Sus scrofa]
ENSSSCG00000006580	872	319	72	90.7396	22.177	-2.03267	Down	3e-34	5.08e-32	S100A2	K10384|1|2e-08|60.5|hsa:388698|filaggrin	-	GO:0046872//metal ion binding	GO:0016477//cell migration	gi|194036155|ref|XP_001929591.1|/1.14014e-48/PREDICTED: protein S100-A2-like isoform 1 [Sus scrofa]
ENSSSCG00000010453	1422	2198	499	383.399	94.2514	-2.02426	Down	1.09e-224	2.12e-221	IFIT1	K14217|1|0.0|951|ssc:100153038|interferon-induced protein with tetratricopeptide repeats 1	GO:0044424//intracellular part	GO:0005488//binding	GO:0051095;GO:0043393//regulation of protein binding;GO:0034340//response to type I interferon;GO:0050687//negative regulation of defense response to virus;GO:0019221//cytokine-mediated signaling pathway;GO:0045069//regulation of viral genome replication;GO:0043330//response to exogenous dsRNA	gi|346986269|ref|NP_001231292.1|/0/interferon-induced protein with tetratricopeptide repeats 1 [Sus scrofa]
ENSSSCG00000006416	1054	125	30	29.4166	7.64483	-1.94407	Down	1.4e-13	9.8e-12	DARC	K06574|1|5e-149|527|ssc:100154447|Duffy blood group glycoprotein	-	GO:0004871//signal transducer activity	GO:0050896//response to stimulus	gi|346644701|ref|NP_001231024.1|/3.83915e-148/Duffy antigen/chemokine receptor [Sus scrofa]
ENSSSCG00000014565	1548	1737	425	278.324	73.7403	-1.91624	Down	1.11e-165	1.37e-162	-	K06566|1|2e-65|250|ssc:100519082|interferon induced transmembrane protein	GO:0031224//intrinsic to membrane	GO:0005488//binding	GO:0019221//cytokine-mediated signaling pathway;GO:0002682//regulation of immune system process;GO:0006952//defense response;GO:0008283//cell proliferation;GO:0051707//response to other organism	gi|311250760|ref|XP_003124283.1|/2.02789e-64/PREDICTED: interferon-induced transmembrane protein 1-like [Sus scrofa]
ENSSSCG00000010461	1684	392	102	57.7386	16.2684	-1.82746	Down	1.97e-36	3.66e-34	ANKR1_PIG	K15503|1|4e-22|107|aag:AaeL_AAEL014668|serine/threonine-protein phosphatase 6 regulatory ankyrin repeat subunit B	GO:0043231//intracellular membrane-bounded organelle;GO:0043234//protein complex;GO:0030017//sarcomere	GO:0003712//transcription cofactor activity;GO:0003676//nucleic acid binding	GO:0006629//lipid metabolic process;GO:0006355//regulation of transcription, DNA-dependent;GO:0023052//signaling;GO:0006950//response to stress	gi|47522642|ref|NP_999087.1|/5.98693e-150/ankyrin repeat domain-containing protein 1 [Sus scrofa]
ENSSSCG00000007508	1604	284	75	43.9174	12.5587	-1.80611	Down	2e-26	2.69e-24	ZBP1	K12965|1|0.0|750|ssc:100144524|Z-DNA binding protein 1	-	GO:0043566//structure-specific DNA binding	-	gi|178056532|ref|NP_001116688.1|/0/Z-DNA-binding protein 1 [Sus scrofa]
ENSSSCG00000004051	1682	2382	639	351.268	102.038	-1.78346	Down	1.37e-205	2.32e-202	F1SB60_PIG	K04564|1|1e-118|427|ssc:100154319|superoxide dismutase, Fe-Mn family [EC:1.15.1.1]	GO:0019866//organelle inner membrane;GO:0044429//mitochondrial part	GO:0046914//transition metal ion binding;GO:0016209//antioxidant activity;GO:0003824//catalytic activity	GO:0003068;GO:0008637//apoptotic mitochondrial changes;GO:0009611//response to wounding;GO:0033483;GO:0045596//negative regulation of cell differentiation;GO:0055080//cation homeostasis;GO:0006355//regulation of transcription, DNA-dependent;GO:0048534;GO:0031328//positive regulation of cellular biosynthetic process;GO:0048468//cell development;GO:0022900//electron transport chain;GO:0008285//nega…	gi|312283580|ref|NP_999292.2|/7.87339e-118/superoxide dismutase [Mn], mitochondrial [Sus scrofa]
ENSSSCG00000010451	1398	1133	314	201.023	60.3267	-1.73649	Down	2.94e-95	1.66e-92	IFIT2	K14217|1|5e-104|378|ecb:100066067|interferon-induced protein with tetratricopeptide repeats 1	-	GO:0005488//binding	GO:0043393//regulation of protein binding;GO:0019221//cytokine-mediated signaling pathway;GO:0035455//response to interferon-alpha;GO:0051707//response to other organism	gi|311271606|ref|XP_001928706.2|/0/PREDICTED: interferon-induced protein with tetratricopeptide repeats 2 [Sus scrofa]
ENSSSCG00000014566	692	655	186	234.778	72.1928	-1.70137	Down	2.75e-54	8.3e-52	-	K06566|1|7e-66|250|ssc:100627004|interferon induced transmembrane protein	GO:0031224//intrinsic to membrane	GO:0005488//binding	GO:0019221//cytokine-mediated signaling pathway;GO:0002682//regulation of immune system process;GO:0006952//defense response;GO:0008283//cell proliferation;GO:0051707//response to other organism	gi|335283909|ref|XP_003354456.1|/1.48227e-65/PREDICTED: interferon-induced transmembrane protein 1-like isoform 1 [Sus scrofa]
ENSSSCG00000016396	787	74	22	23.3227	7.50819	-1.6352	Down	4.79e-07	1.72e-05	TNFAIP6	K05502|1|3e-10|66.2|spu:373360|bone morphogenetic protein 1 [EC:3.4.24.19];K14616|2|6e-10|65.1|cqu:CpipJ_CPIJ002327|cubilin;K13046|4|1e-09|63.9|dpe:Dper_GL13621|tolkin [EC:3.4.24.-]	-	GO:0005539//glycosaminoglycan binding	GO:0006952//defense response;GO:0007154//cell communication;GO:0023052//signaling	gi|227430390|ref|NP_001153079.1|/1.01953e-34/tumor necrosis factor-inducible gene 6 protein precursor [Sus scrofa]
ENSSSCG00000013396	1559	117	35	18.615	6.02988	-1.62626	Down	2.55e-10	1.33e-08	ARNTL	K02296|1|0.0|694|ssc:100037286|aryl hydrocarbon receptor nuclear translocator-like protein 1	GO:0043231//intracellular membrane-bounded organelle;GO:0043234//protein complex;GO:0043231//intracellular membrane-bounded organelle	GO:0031072//heat shock protein binding;GO:0003676//nucleic acid binding;GO:0060089;GO:0001071//nucleic acid binding transcription factor activity;GO:0005102//receptor binding;GO:0060089;GO:0003676//nucleic acid binding;GO:0001071//nucleic acid binding transcription factor activity	GO:0006357//regulation of transcription from RNA polymerase II promoter;GO:0006606//protein import into nucleus;GO:0009894;GO:0048511//rhythmic process;GO:0023052//signaling;GO:0006351//transcription, DNA-dependent;GO:0023052//signaling	gi|395815284|ref|XP_003781161.1|/0/PREDICTED: aryl hydrocarbon receptor nuclear translocator-like protein 1 isoform 3 [Otolemur garnettii]
ENSSSCG00000017416	2407	438	137	45.1357	15.2873	-1.56193	Down	8.48e-33	1.4e-30	DHX58	K12649|1|0.0|1210|ssc:100524520|ATP-dependent RNA helicase DHX58 [EC:3.6.3.14]	GO:0044424//intracellular part	GO:0046914//transition metal ion binding;GO:0003676//nucleic acid binding;GO:0017111//nucleoside-triphosphatase activity;GO:0032559	GO:0006952//defense response	gi|312284067|ref|NP_001186061.1|/0/probable ATP-dependent RNA helicase DHX58 [Sus scrofa]
ENSSSCG00000003079	1414	57	18	9.9988	3.41909	-1.54814	Down	2.26e-05	0.00056773	PVR	K06539|1|5e-156|551|ssc:100525346|poliovirus receptor	-	-	-	gi|350585317|ref|XP_003127269.3|/3.77495e-155/PREDICTED: poliovirus receptor-like [Sus scrofa]
ENSSSCG00000000774	1271	407	131	79.4276	27.683	-1.52064	Down	1.77e-29	2.67e-27	USP18	K11846|1|4e-142|504|ssc:396777|ubiquitin carboxyl-terminal hydrolase 18/41 [EC:3.1.2.15]	GO:0043231//intracellular membrane-bounded organelle;GO:0044444//cytoplasmic part	GO:0016790//thiolester hydrolase activity;GO:0019783//small conjugating protein-specific protease activity	GO:0019941//modification-dependent protein catabolic process;GO:0001959//regulation of cytokine-mediated signaling pathway;GO:0006464//cellular protein modification process	gi|47523196|ref|NP_998991.1|/3.49583e-141/ubl carboxyl-terminal hydrolase 18 [Sus scrofa]
ENSSSCG00000008977	1135	1336	448	291.967	106.015	-1.46153	Down	1.02e-87	5.14e-85	CXCL10	K12671|1|2e-52|207|ssc:494019|C-X-C motif chemokine 10	GO:0044421//extracellular region part	GO:0019887//protein kinase regulator activity;GO:0005125//cytokine activity	GO:0006952//defense response;GO:0008283//cell proliferation;GO:0002376//immune system process;GO:0003013;GO:0007165//signal transduction;GO:0042221//response to chemical stimulus;GO:0048513//organ development;GO:0007154//cell communication	gi|56711368|ref|NP_001008691.1|/1.28101e-51/C-X-C motif chemokine 10 precursor [Sus scrofa]
ENSSSCG00000006796	1248	357	120	70.9539	25.8258	-1.45807	Down	1.41e-24	1.74e-22	F1S632_PIG	K01183|1|4e-107|388|mdo:100015954|chitinase [EC:3.2.1.14]	GO:0044421//extracellular region part	GO:0004553//hydrolase activity, hydrolyzing O-glycosyl compounds;GO:0043167//ion binding	GO:0006026	gi|350583537|ref|XP_003481539.1|/0/PREDICTED: chitinase 3-like 2 isoform A [Sus scrofa]
ENSSSCG00000004807	1126	126	43	27.7559	10.2569	-1.43619	Down	2.05e-09	9.91e-08	SCG5	-	GO:0016023//cytoplasmic membrane-bounded vesicle	GO:0030234//enzyme regulator activity;GO:0032561//guanyl ribonucleotide binding;GO:0005515//protein binding	GO:0007186//G-protein coupled receptor signaling pathway;GO:0010646//regulation of cell communication;GO:0015031//protein transport	gi|426232934|ref|XP_004010473.1|/1.48425e-76/PREDICTED: neuroendocrine protein 7B2 isoform 2 [Ovis aries]
ENSSSCG00000015299	2071	281	97	33.6549	12.5799	-1.41969	Down	5.83e-19	5.57e-17	STEAP4	K14738|1|3e-120|433|mmu:74051|metalloreductase STEAP2 [EC:1.16.1.-]	GO:0012505//endomembrane system;GO:0043231//intracellular membrane-bounded organelle;GO:0031224//intrinsic to membrane	GO:0046914//transition metal ion binding;GO:0050662//coenzyme binding;GO:0003824//catalytic activity	GO:0030154//cell differentiation;GO:0008152//metabolic process;GO:0000041//transition metal ion transport	gi|323366573|gb|ADX43860.1|/0/STEAP family member 4 [Sus scrofa]
ENSSSCG00000011876	2408	365	128	37.5975	14.2771	-1.39693	Down	1.25e-23	1.41e-21	DTX3L	K06058|1|0.0|966|ssc:100520459|deltex	GO:0043231//intracellular membrane-bounded organelle	GO:0005515//protein binding;GO:0019787//small conjugating protein ligase activity	GO:0006513//protein monoubiquitination;GO:0033554//cellular response to stress	gi|311269921|ref|XP_003132689.1|/0/PREDICTED: E3 ubiquitin-protein ligase DTX3L-like [Sus scrofa]
ENSSSCG00000009623	1894	91	32	11.9175	4.53792	-1.39297	Down	6.72e-07	2.34e-05	SLC39A14	K14720|1|0.0|874|ssc:100152468|solute carrier family 39 (zinc transporter), member 14	GO:0031252//cell leading edge;GO:0043231//intracellular membrane-bounded organelle;GO:0031224//intrinsic to membrane	GO:0005381//iron ion transmembrane transporter activity	GO:0006829//zinc ion transport;GO:0006826//iron ion transport	gi|311270318|ref|XP_001925732.2|/0/PREDICTED: zinc transporter ZIP14 [Sus scrofa]
ENSSSCG00000009469	1527	85	30	13.8071	5.27678	-1.38768	Down	1.69e-06	5.51e-05	IRG1	-	-	-	-	gi|311266398|ref|XP_003131080.1|/0/PREDICTED: immune-responsive gene 1 protein homolog [Sus scrofa]
ENSSSCG00000015897	2238	592	210	65.6121	25.2027	-1.38039	Down	1.07e-36	2.02e-34	IFIH1	K12647|1|0.0|1058|ssc:100101927|interferon-induced helicase C domain-containing protein 1 [EC:3.6.4.13]	GO:0043231//intracellular membrane-bounded organelle;GO:0044444//cytoplasmic part;GO:0043231//intracellular membrane-bounded organelle;GO:0044444//cytoplasmic part	GO:0017111//nucleoside-triphosphatase activity;GO:0003676//nucleic acid binding;GO:0046914//transition metal ion binding;GO:0032559;GO:0017111//nucleoside-triphosphatase activity;GO:0003676//nucleic acid binding;GO:0046914//transition metal ion binding;GO:0032559	GO:0006952//defense response;GO:0051707//response to other organism;GO:0006915//apoptotic process;GO:0001818//negative regulation of cytokine production;GO:0006952//defense response;GO:0051707//response to other organism;GO:0006915//apoptotic process;GO:0001818//negative regulation of cytokine production	gi|154147577|ref|NP_001093664.1|/0/interferon-induced helicase C domain-containing protein 1 [Sus scrofa]
ENSSSCG00000008489	591	93	33	39.0318	14.9973	-1.37994	Down	6.08e-07	2.15e-05	F1S4R0_PIG	K07410|1|3e-103|374|ssc:100625479|cytochrome P450, family 1, subfamily B, polypeptide 1 [EC:1.14.14.1]	-	GO:0016491//oxidoreductase activity;GO:0005506//iron ion binding	GO:0019748//secondary metabolic process	gi|350582507|ref|XP_003481286.1|/1.53098e-109/PREDICTED: cytochrome P450 1B1-like, partial [Sus scrofa]
ENSSSCG00000015549	2217	155	55	17.3416	6.66322	-1.37994	Down	1.08e-10	5.86e-09	RNASEL	K01165|1|0.0|1380|ssc:100048946|ribonuclease L	GO:0044424//intracellular part	GO:0003676//nucleic acid binding;GO:0004672//protein kinase activity;GO:0004521//endoribonuclease activity;GO:0032559	GO:0006396//RNA processing;GO:0019221//cytokine-mediated signaling pathway;GO:0006464//cellular protein modification process	gi|147899900|ref|NP_001090981.1|/0/2-5A-dependent ribonuclease [Sus scrofa]
ENSSSCG00000003047	1164	83	30	17.6867	6.92238	-1.35333	Down	3.48e-06	0.000104895	-	K06499|1|1e-152|540|ssc:100738786|carcinoembryonic antigen-related cell adhesion molecule	-	-	-	gi|350585254|ref|XP_003481916.1|/8.67904e-152/PREDICTED: carcinoembryonic antigen-related cell adhesion molecule 1-like [Sus scrofa]
ENSSSCG00000012853	1736	785	285	112.161	44.0943	-1.34691	Down	2.07e-46	5.29e-44	A0ZVR0_PIG	K09447|1|0.0|827|ssc:100037289|interferon regulatory factor 7	GO:0031981//nuclear lumen;GO:0031090//organelle membrane;GO:0044444//cytoplasmic part	GO:0001071//nucleic acid binding transcription factor activity;GO:0005488//binding	GO:0032481//positive regulation of type I interferon production;GO:0019724//B cell mediated immunity;GO:0042089//cytokine biosynthetic process;GO:0002224//toll-like receptor signaling pathway;GO:0019221//cytokine-mediated signaling pathway	gi|148229132|ref|NP_001090897.1|/0/interferon regulatory factor 7 [Sus scrofa]
ENSSSCG00000007436	2297	394	144	42.5459	16.8379	-1.33731	Down	7.4e-24	8.73e-22	MMP9	K01403|1|0.0|1231|ssc:654325|matrix metalloproteinase-9 (gelatinase B) [EC:3.4.24.35]	GO:0031012//extracellular matrix;GO:0031012//extracellular matrix	GO:0004175//endopeptidase activity;GO:0046914//transition metal ion binding;GO:0004175//endopeptidase activity;GO:0046914//transition metal ion binding	GO:0043062//extracellular structure organization;GO:0006915//apoptotic process;GO:0019538//protein metabolic process;GO:0032963//collagen metabolic process;GO:0030335//positive regulation of cell migration;GO:0043062//extracellular structure organization;GO:0048731;GO:0006915//apoptotic process;GO:0019538//protein metabolic process;GO:0032963//collagen metabolic process;GO:0030335//positive regul…	gi|83921637|ref|NP_001033093.1|/0/matrix metalloproteinase-9 precursor [Sus scrofa]
ENSSSCG00000000245	1689	128	47	18.7976	7.47404	-1.33059	Down	1.19e-08	5.19e-07	F1SGG9_PIG	K07605|1|0.0|698|ssc:100737483|type II keratin, basic	GO:0005882//intermediate filament	-	-	gi|350583965|ref|XP_003481632.1|/0/PREDICTED: keratin, type II cytoskeletal 6A-like [Sus scrofa]
ENSSSCG00000016530	561	76	28	33.6026	13.4055	-1.32575	Down	1.25e-05	0.000331218	TMEM140	-	-	-	-	gi|311275355|ref|XP_003134698.1|/4.2286e-63/PREDICTED: transmembrane protein 140-like [Sus scrofa]
ENSSSCG00000009871	1505	568	214	93.6126	38.1913	-1.29346	Down	4.35e-32	7.03e-30	-	K01752|1|1e-160|566|ssc:100155595|L-serine dehydratase [EC:4.3.1.17]	GO:0044424//intracellular part	GO:0016841//ammonia-lyase activity;GO:0042802//identical protein binding;GO:0048037//cofactor binding	GO:0001101//response to acid;GO:0033273//response to vitamin;GO:0006090//pyruvate metabolic process;GO:0006563//L-serine metabolic process;GO:0006006//glucose metabolic process	gi|194043013|ref|XP_001928337.1|/9.40067e-160/PREDICTED: L-serine dehydratase/L-threonine deaminase [Sus scrofa]
ENSSSCG00000011393	3248	622	237	47.5004	19.5983	-1.27721	Down	2.45e-34	4.22e-32	F1SPR0_PIG	K10698|1|0.0|1920|ssc:100512631|ubiquitin-activating enzyme E1-like [EC:6.3.2.19]	GO:0044444//cytoplasmic part	GO:0008641//small protein activating enzyme activity;GO:0032559	GO:0001818//negative regulation of cytokine production;GO:0006464//cellular protein modification process;GO:0051603//proteolysis involved in cellular protein catabolic process	gi|311268921|ref|XP_003132262.1|/0/PREDICTED: ubiquitin-like modifier activating enzyme 7 [Sus scrofa]
ENSSSCG00000001963	1040	75	29	17.8875	7.48948	-1.25602	Down	3.16e-05	0.000773094	EGLN3	K09592|1|4e-130|464|ssc:100152368|hypoxia-inducible factor prolyl hydroxylase [EC:1.14.11.-]	GO:0043231//intracellular membrane-bounded organelle	GO:0046914//transition metal ion binding;GO:0019842//vitamin binding;GO:0016701//oxidoreductase activity, acting on single donors with incorporation of molecular oxygen	GO:0008283//cell proliferation;GO:0006950//response to stress;GO:0012501//programmed cell death;GO:0008152//metabolic process	gi|335292486|ref|XP_001928542.3|/2.98599e-129/PREDICTED: egl nine homolog 3-like [Sus scrofa]
ENSSSCG00000003763	1977	735	285	92.2154	38.7191	-1.25196	Down	4.31e-39	9.42e-37	IFI44	-	GO:0044424//intracellular part	-	GO:0051707//response to other organism	gi|350534920|ref|NP_001233134.1|/0/interferon-induced protein 44 [Sus scrofa]
ENSSSCG00000006043	1707	79	31	11.4793	4.8777	-1.23476	Down	2.49e-05	0.000620336	TM7SF4	-	GO:0031224//intrinsic to membrane	-	GO:0002573//myeloid leukocyte differentiation	gi|297632385|ref|NP_001172079.1|/0/transmembrane 7 superfamily member 4 [Sus scrofa]
ENSSSCG00000010163	1738	106	42	15.1279	6.49063	-1.22078	Down	1.24e-06	4.11e-05	F1RGV1_PIG	K04912|1|1e-149|530|ssc:100156432|potassium channel subfamily K member 1	GO:0043231//intracellular membrane-bounded organelle;GO:0005903//brush border;GO:0005887//integral to plasma membrane	GO:0005488//binding;GO:0005249//voltage-gated potassium channel activity	GO:0014070//response to organic cyclic compound;GO:0034220//ion transmembrane transport;GO:0030001//metal ion transport	gi|194042580|ref|XP_001928067.1|/9.01299e-149/PREDICTED: potassium channel subfamily K member 1 [Sus scrofa]
ENSSSCG00000014564	785	1813	726	572.863	248.401	-1.20552	Down	1.49e-88	7.79e-86	A9QW81_PIG	K06566|1|9e-56|217|ssc:100127358|interferon induced transmembrane protein	GO:0031224//intrinsic to membrane	-	GO:0050896//response to stimulus	gi|161701441|gb|ABX75538.1|/6.73974e-55/ifitm1-like protein [Sus scrofa]
ENSSSCG00000009240	840	224	90	66.1441	28.7773	-1.20068	Down	3.05e-12	1.87e-10	PLAC8	-	-	-	-	gi|311262886|ref|XP_003129400.1|/2.3533e-64/PREDICTED: placenta-specific gene 8 protein-like isoform 1 [Sus scrofa]
ENSSSCG00000004454	2202	86	35	9.68732	4.26911	-1.18216	Down	2.11e-05	0.000533322	F1RQM4_PIG	K00029|1|0.0|1092|ssc:397538|malate dehydrogenase (oxaloacetate-decarboxylating)(NADP+) [EC:1.1.1.40]	GO:0043231//intracellular membrane-bounded organelle;GO:0044444//cytoplasmic part	GO:0046914//transition metal ion binding;GO:0004470//malic enzyme activity;GO:0032559	GO:0006629//lipid metabolic process;GO:0043648//dicarboxylic acid metabolic process;GO:0051259//protein oligomerization;GO:0006739//NADP metabolic process;GO:0009719;GO:0010033//response to organic substance	gi|311244403|ref|XP_001924368.2|/0/PREDICTED: NADP-dependent malic enzyme [Sus scrofa]
ENSSSCG00000001561	2001	171	71	21.1969	9.53012	-1.15328	Down	3.67e-09	1.73e-07	F1RY95_PIG	K03211|1|1e-83|311|bta:504512|ETS translocation variant 6/7	GO:0005634//nucleus	GO:0005515//protein binding	-	gi|350584378|ref|XP_001924633.3|/3.49779e-83/PREDICTED: transcription factor ETV6 [Sus scrofa]
ENSSSCG00000010454	1446	1068	453	183.2	84.1428	-1.12251	Down	2.07e-47	5.51e-45	IFIT5	K14217|1|6e-141|501|aml:100475782|interferon-induced protein with tetratricopeptide repeats 1	-	-	-	gi|311271611|ref|XP_001925987.2|/0/PREDICTED: interferon-induced protein with tetratricopeptide repeats 5 [Sus scrofa]
ENSSSCG00000015594	899	113	48	31.1775	14.3406	-1.1204	Down	2.9e-06	8.89e-05	F1S2W2_PIG	K09034|1|1e-47|190|ssc:100524332|ATF-like basic leucine zipper transcriptional factor	-	GO:0003712//transcription cofactor activity;GO:0046983//protein dimerization activity	GO:0006351//transcription, DNA-dependent	gi|350589146|ref|XP_003482796.1|/1.11692e-46/PREDICTED: LOW QUALITY PROTEIN: basic leucine zipper transcriptional factor ATF-like 3-like [Sus scrofa]
ENSSSCG00000008953	1487	552	236	92.0769	42.6273	-1.11106	Down	6.51e-25	8.17e-23	IL8_PIG	K10030|1|3e-40|167|ssc:100620730|interleukin 8	GO:0044421//extracellular region part	GO:0005125//cytokine activity;GO:0045236//CXCR chemokine receptor binding	GO:0006952//defense response;GO:0022402//cell cycle process;GO:0050927//positive regulation of positive chemotaxis;GO:0007155//cell adhesion;GO:0045069//regulation of viral genome replication;GO:0002274;GO:0030595//leukocyte chemotaxis	gi|47523124|ref|NP_999032.1|/2.13265e-39/interleukin-8 precursor [Sus scrofa]
ENSSSCG00000006590	505	491	210	241.164	111.69	-1.11051	Down	2.57e-22	2.72e-20	S100A8	K14734|1|7e-07|53.5|bta:281658|S100 calcium binding protein G;K10384|4|9e-07|53.1|aml:100480898|filaggrin	GO:0016020//membrane;GO:0043232	GO:0046872//metal ion binding	GO:0042221//response to chemical stimulus	gi|237681310|ref|NP_001153743.1|/3.80785e-45/protein S100-A8 [Sus scrofa]
ENSSSCG00000004670	772	240	103	77.111	35.835	-1.10557	Down	1.37e-11	8.08e-10	C15orf48	-	GO:0043231//intracellular membrane-bounded organelle	-	-	gi|194034801|ref|XP_001925712.1|/6.35807e-34/PREDICTED: normal mucosa of esophagus-specific gene 1 protein-like isoform 1 [Sus scrofa]
ENSSSCG00000001252	909	178	78	48.5712	23.0472	-1.07551	Down	1.27e-08	5.55e-07	-	K12157|1|5e-86|318|ssc:100294688|ubiquitin D	GO:0043231//intracellular membrane-bounded organelle;GO:0016234//inclusion body	GO:0032403//protein complex binding	GO:0006915//apoptotic process;GO:0032446//protein modification by small protein conjugation;GO:0019941//modification-dependent protein catabolic process;GO:0001773//myeloid dendritic cell activation;GO:0034097//response to cytokine stimulus;GO:0000236//mitotic prometaphase;GO:0007249//I-kappaB kinase/NF-kappaB cascade;GO:0070841	gi|229892838|ref|NP_001153560.1|/3.61539e-85/ubiquitin D [Sus scrofa]
ENSSSCG00000017420	1429	381	168	66.1326	31.5765	-1.06651	Down	1.22e-16	1.04e-14	CNP	K01121|1|0.0|844|ssc:100511587|2',3'-cyclic-nucleotide 3'-phosphodiesterase [EC:3.1.4.37]	GO:0048770;GO:0044421//extracellular region part	GO:0004112//cyclic-nucleotide phosphodiesterase activity;GO:0032559	GO:0009125;GO:0007267//cell-cell signaling;GO:0048667//cell morphogenesis involved in neuron differentiation;GO:0044260;GO:0007626//locomotory behavior	gi|335297640|ref|XP_003131468.2|/0/PREDICTED: 2',3'-cyclic-nucleotide 3'-phosphodiesterase [Sus scrofa]
ENSSSCG00000011807	1665	278	123	41.4146	19.8417	-1.06161	Down	1.88e-12	1.19e-10	RTP4	K04989|1|7e-08|59.7|mmu:244646|polycystin 1L3;K13172|3|2e-07|58.5|oaa:100075123|serine/arginine repetitive matrix protein 2	GO:0016020//membrane;GO:0044424//intracellular part	GO:0005488//binding	GO:0050912//detection of chemical stimulus involved in sensory perception of taste;GO:0006605//protein targeting	gi|115495043|ref|NP_001069429.1|/0/receptor-transporting protein 4 [Bos taurus]
ENSSSCG00000009169	1610	731	324	112.62	54.0513	-1.05906	Down	3.62e-30	5.64e-28	SLC39A8	K14714|1|0.0|868|ssc:100524695|solute carrier family 39 (zinc transporter), member 8	GO:0031224//intrinsic to membrane	GO:0046915//transition metal ion transmembrane transporter activity	GO:0006829//zinc ion transport	gi|350587935|ref|XP_003129343.3|/0/PREDICTED: zinc transporter ZIP8-like [Sus scrofa]
ENSSSCG00000014249	1649	117	52	17.599	8.46973	-1.0551	Down	5.77e-06	0.000163803	2013-03-03	K10658|1|3e-148|526|ssc:100513526|E3 ubiquitin-protein ligase MARCH3 [EC:6.3.2.19]	GO:0005769//early endosome;GO:0000323//lytic vacuole;GO:0012506//vesicle membrane;GO:0031224//intrinsic to membrane	GO:0046914//transition metal ion binding;GO:0003824//catalytic activity	GO:0016192//vesicle-mediated transport	gi|348605270|ref|NP_001231760.1|/2.06896e-147/membrane-associated ring finger (C3HC4) 3 [Sus scrofa]
ENSSSCG00000008519	1105	101	45	22.6716	10.938	-1.05154	Down	2.69e-05	0.000665144	YIPF4	-	GO:0031224//intrinsic to membrane;GO:0043231//intracellular membrane-bounded organelle	GO:0005488//binding	-	gi|410955499|ref|XP_003984390.1|/1.03386e-70/PREDICTED: protein YIPF4 [Felis catus]
ENSSSCG00000007327	683	244	109	88.6118	42.864	-1.04773	Down	6.73e-11	3.71e-09	SAMHD1	K12830|1|2e-32|139|smm:Smp_147300|splicing factor 3B subunit 3	-	-	-	gi|470646266|ref|XP_004326976.1|/2.25989e-119/PREDICTED: SAM domain and HD domain-containing protein 1-like, partial [Tursiops truncatus]
ENSSSCG00000000253	1245	695	311	138.464	67.0931	-1.04528	Down	3.44e-28	4.97e-26	F1SGG1_PIG	K07604|1|0.0|676|ssc:100126286|type I keratin, acidic	GO:0005813//centrosome;GO:0005882//intermediate filament	GO:0005488//binding	GO:0006915//apoptotic process;GO:0051704;GO:0043001//Golgi to plasma membrane protein transport;GO:0019221//cytokine-mediated signaling pathway;GO:0032502//developmental process	gi|350584002|ref|XP_003126228.3|/0/PREDICTED: keratin, type I cytoskeletal 18 [Sus scrofa]
ENSSSCG00000012006	3975	243	109	15.1632	7.36506	-1.04181	Down	8.99e-11	4.94e-09	F1SK59_PIG	K05665|1|0.0|1212|hsa:4363|ATP-binding cassette, subfamily C (CFTR/MRP), member 1;K05666|5|0.0|1192|dre:393561|ATP-binding cassette, subfamily C (CFTR/MRP), member 2	GO:0016021//integral to membrane;GO:0031981//nuclear lumen	GO:0017111//nucleoside-triphosphatase activity;GO:0015405;GO:0032559	GO:0006810//transport;GO:0009058//biosynthetic process;GO:0009207;GO:0042221//response to chemical stimulus;GO:0006691//leukotriene metabolic process	gi|194226138|ref|XP_001498570.2|/0/PREDICTED: multidrug resistance-associated protein 1-like [Equus caballus]
ENSSSCG00000016554	2166	129	58	14.7725	7.19211	-1.03843	Down	2.58e-06	7.96e-05	B2KL28_PIG	-	GO:0031090//organelle membrane;GO:0043231//intracellular membrane-bounded organelle;GO:0031224//intrinsic to membrane	GO:0005488//binding;GO:0003824//catalytic activity	GO:0033189//response to vitamin A;GO:0009888//tissue development;GO:0019915//lipid storage	gi|466021144|ref|XP_004272239.1|/0/PREDICTED: mesoderm-specific transcript homolog protein isoform 1 [Orcinus orca]
ENSSSCG00000000252	1711	1905	873	276.164	137.041	-1.01092	Down	1.96e-70	8.04e-68	F1SGG2_PIG	K07605|1|0.0|640|ssc:100152077|type II keratin, basic	GO:0031981//nuclear lumen;GO:0005737//cytoplasm;GO:0005882//intermediate filament	GO:0005488//binding	GO:0050896//response to stimulus;GO:0006996//organelle organization	gi|227430407|ref|NP_001153087.1|/0/keratin, type II cytoskeletal 8 [Sus scrofa]
ENSSSCG00000010966	735	609	280	205.519	102.319	-1.00619	Down	1.73e-23	1.92e-21	CCL19	K05512|1|7e-41|167|ssc:494464|C-C motif chemokine 19	GO:0009986//cell surface;GO:0044421//extracellular region part	GO:0005125//cytokine activity	GO:0002376//immune system process	gi|281427376|ref|NP_001163987.1|/5.44179e-40/C-C motif chemokine 19 precursor [Sus scrofa]

## Sheet: YL and LW, both up-regulated
GeneID	Gene_length	YL-u-Expression	YL-i-Expression	YL-u-RPKM	YL-i-RPKM	log2 Ratio(YL-i/YL-u)	Up-Down-Regulation(YL-i/YL-u)	P-value	FDR	Symbol	KEGG Orthology	GO Component	GO Function	GO Process	Blast nr
ENSSSCG00000006373	1230	3	389	0.694017	92.2446	7.05435	Up	8.12e-114	6.1e-111	ITLN2	-	-	GO:0030246//carbohydrate binding;GO:0005515//protein binding;GO:0030246//carbohydrate binding;GO:0005515//protein binding	GO:0023052//signaling;GO:0023052//signaling	gi|190360641|ref|NP_001121925.1|/6.48244e-179/intelectin-2 precursor [Sus scrofa]
ENSSSCG00000001832	7237	6	287	0.23591	11.567	5.61563	Up	1.63e-78	6.5e-76	ACAN	K06792|1|0.0|665|ssc:397255|aggrecan 1	GO:0044421//extracellular region part;GO:0005576//extracellular region;GO:0005578//proteinaceous extracellular matrix	GO:0005488//binding;GO:0030246//carbohydrate binding;GO:0046872//metal ion binding;GO:0005539//glycosaminoglycan binding	GO:0007155//cell adhesion;GO:0051216//cartilage development;GO:0016337//cell-cell adhesion;GO:0006029//proteoglycan metabolic process;GO:0002062//chondrocyte differentiation;GO:0030198//extracellular matrix organization	gi|257467621|ref|NP_001158124.1|/0/aggrecan core protein precursor [Sus scrofa]
ENSSSCG00000006857	5984	11	251	0.523065	12.2343	4.5478	Up	5.92e-62	1.82e-59	COL11A1	K06236|1|0.0|1014|ssc:397175|collagen, type I/II/III/V/XI, alpha	GO:0005581//collagen	-	GO:0050954//sensory perception of mechanical stimulus	gi|6165882|gb|AAF04725.1|/0/collagen type XI alpha-1 isoform A [Homo sapiens]
ENSSSCG00000011186	7800	262	1665	9.55787	62.261	2.70357	Up	3.86e-257	5.8e-254	COL6A5	K06238|1|0.0|1892|mcc:719319|collagen, type VI, alpha	GO:0005576//extracellular region	-	GO:0006935//chemotaxis;GO:0009987//cellular process	gi|311268548|ref|XP_003132103.1|/0/PREDICTED: collagen alpha-5(VI) chain [Sus scrofa]
ENSSSCG00000002993	1781	23	66	3.67467	10.8088	1.55652	Up	2.16e-06	4.15e-05	Q8SQ68_PIG	K07411|1|0.0|919|ssc:403149|cytochrome P450, family 2, subfamily A [EC:1.14.14.1]	GO:0043231//intracellular membrane-bounded organelle;GO:0031090//organelle membrane;GO:0043231//intracellular membrane-bounded organelle;GO:0031090//organelle membrane	GO:0016712//oxidoreductase activity, acting on paired donors, with incorporation or reduction of molecular oxygen, reduced flavin or flavoprotein as one donor, and incorporation of one atom of oxygen;GO:0005515//protein binding;GO:0005506//iron ion binding;GO:0016712//oxidoreductase activity, acting on paired donors, with incorporation or reduction of molecular oxygen, reduced flavin or flavoprot…	GO:0006629//lipid metabolic process;GO:0009804//coumarin metabolic process;GO:0042493//response to drug;GO:0006629//lipid metabolic process;GO:0009804//coumarin metabolic process;GO:0042493//response to drug	gi|19071834|dbj|BAB85661.1|/0/cytochorme P450 2A19 [Sus scrofa]

## Sheet: YL and LW, both down-regulated
GeneID	Gene_length	YL-u-Expression	YL-i-Expression	YL-u-RPKM	YL-i-RPKM	log2 Ratio(YL-i/YL-u)	Up-Down-Regulation(YL-i/YL-u)	P-value	FDR	Symbol	KEGG Orthology	GO Component	GO Function	GO Process	Blast nr
ENSSSCG00000008634	1564	58	16	10.5523	2.98387	-1.8223	Down	1.04e-06	2.12e-05	ATP6V1C2	K02148|1|0.0|814|ssc:100512277|V-type H+-transporting ATPase subunit C [EC:3.6.3.14]	GO:0033176;GO:0044444//cytoplasmic part	GO:0015662//ATPase activity, coupled to transmembrane movement of ions, phosphorylative mechanism	GO:0007169//transmembrane receptor protein tyrosine kinase signaling pathway;GO:0006875//cellular metal ion homeostasis;GO:0015988//energy coupled proton transmembrane transport, against electrochemical gradient;GO:0015031//protein transport	gi|311253127|ref|XP_003125435.1|/0/PREDICTED: V-type proton ATPase subunit C 2 [Sus scrofa]
ENSSSCG00000013370	393	317	98	229.52	72.7328	-1.65794	Down	4.98e-27	7.66e-25	F1S9B8_PIG	-	GO:0034358//plasma lipoprotein particle;GO:0034358//plasma lipoprotein particle;GO:0034358//plasma lipoprotein particle	-	GO:0002526//acute inflammatory response;GO:0002526//acute inflammatory response;GO:0002526//acute inflammatory response	gi|113205658|ref|NP_001038017.1|/4.32074e-73/serum amyloid A2 precursor [Sus scrofa]
ENSSSCG00000003497	866	228	79	74.9154	26.6076	-1.49342	Down	2.76e-17	2.26e-15	F1SUN4_PIG	K01047|1|1e-90|333|ssc:100512662|phospholipase A2 [EC:3.1.1.4]	-	GO:0046872//metal ion binding;GO:0004091//carboxylesterase activity	GO:0006952//defense response;GO:0019637//organophosphate metabolic process;GO:0006629//lipid metabolic process	gi|347658997|ref|NP_001231624.1|/1.0065e-89/phospholipase A2, group IID precursor [Sus scrofa]
ENSSSCG00000005688	1175	254	118	61.5106	29.2914	-1.07036	Down	5.74e-12	2.92e-10	Q2TJZ7_PIG	K15729|1|1e-81|304|ssc:654407|microsomal prostaglandin-E synthase 1 [EC:5.3.99.3]	GO:0031224//intrinsic to membrane	GO:0042277//peptide binding;GO:0016860//intramolecular oxidoreductase activity	GO:0006693//prostaglandin metabolic process;GO:0023052//signaling	gi|84490433|ref|NP_001033720.1|/8.05008e-81/prostaglandin E synthase [Sus scrofa]

## Sheet: YL up-regualted,LW down
GeneID	Gene_length	YL-u-Expression	YL-i-Expression	YL-u-RPKM	YL-i-RPKM	log2 Ratio(YL-i/YL-u)	Up-Down-Regulation(YL-i/YL-u)	P-value	FDR	Symbol	KEGG Orthology	GO Component	GO Function	GO Process	Blast nr
ENSSSCG00000015363	786	20	159	7.24039	59.0026	3.02664	Up	4.54e-29	7.48e-27	AGR2	K05360|1|2e-11|69.7|ssc:100517534|protein-disulfide reductase (glutathione) [EC:1.8.4.2]	GO:0043231//intracellular membrane-bounded organelle	GO:0005488//binding	GO:0007589//body fluid secretion	gi|350276234|ref|NP_001231897.1|/4.48942e-75/anterior gradient protein 2 homolog precursor [Sus scrofa]
ENSSSCG00000010370	1587	19	58	3.40668	10.6598	1.64574	Up	3.85e-06	6.91e-05	F1SEN1_PIG	-	-	GO:0046872//metal ion binding;GO:0005543//phospholipid binding	GO:0007599//hemostasis	gi|343790945|ref|NP_001230528.1|/2.64507e-176/annexin A8 [Sus scrofa]
ENSSSCG00000012076	2680	177	459	18.7929	49.9545	1.41043	Up	1.7e-31	3.07e-29	F1SG66_PIG	K14754|1|0.0|721|ssc:397128|interferon-induced GTP-binding protein Mx1	GO:0043231//intracellular membrane-bounded organelle	GO:0017111//nucleoside-triphosphatase activity;GO:0032561//guanyl ribonucleotide binding	GO:0051707//response to other organism;GO:0019221//cytokine-mediated signaling pathway;GO:0009207;GO:0006950//response to stress	gi|206557741|sp|A7VK00.1|MX2_PIG/0/RecName: Full=Interferon-induced GTP-binding protein Mx2; AltName: Full=Myxovirus resistance protein 2
ENSSSCG00000008648	1409	71	183	14.3384	37.8823	1.40164	Up	2.35e-13	1.4e-11	IRG6	K15045|1|0.0|689|ssc:396752|radical S-adenosyl methionine domain-containing protein 2	GO:0031090//organelle membrane;GO:0043231//intracellular membrane-bounded organelle	GO:0043169//cation binding;GO:0051540	GO:0002252;GO:0001503//ossification;GO:0051707//response to other organism	gi|443665852|gb|AGC96537.1|/0/inflammatory response protein 6 [Sus scrofa]
ENSSSCG00000010607	4693	22	56	1.33391	3.48044	1.38361	Up	6.53e-05	0.000815669	COL17A1	K07603|1|0.0|1105|ssc:414914|collagen, type XVII, alpha 1	GO:0030054//cell junction;GO:0016021//integral to membrane	-	GO:0031589//cell-substrate adhesion;GO:0009888//tissue development;GO:0007044//cell-substrate junction assembly	gi|194041979|ref|XP_001929475.1|/0/PREDICTED: collagen alpha-1(XVII) chain isoform 1 [Sus scrofa]
ENSSSCG00000009720	5277	61	127	3.28925	7.01961	1.09363	Up	5.22e-07	1.12e-05	DDX60	K01529|1|1e-116|422|cel:C28H8.3|[EC:3.6.1.-];K02349|3|4e-16|89.0|xtr:733897|DNA polymerase theta subunit [EC:2.7.7.7]	-	GO:0003676//nucleic acid binding;GO:0032559;GO:0042623//ATPase activity, coupled	-	gi|350592375|ref|XP_001927668.3|/0/PREDICTED: LOW QUALITY PROTEIN: probable ATP-dependent RNA helicase DDX60 [Sus scrofa]
ENSSSCG00000008647	816	46	94	16.0406	33.5996	1.06671	Up	2.38e-05	0.000338477	CMPK2	K13809|1|3e-139|494|ssc:100623872|UMP-CMP kinase 2, mitochondrial [EC:2.7.4.14]	GO:0043231//intracellular membrane-bounded organelle	GO:0009041//uridylate kinase activity;GO:0032559	GO:0009197;GO:0032496//response to lipopolysaccharide	gi|350582742|ref|XP_003354983.2|/2.37077e-138/PREDICTED: UMP-CMP kinase 2, mitochondrial-like [Sus scrofa]

## Sheet: LW up-regulated, YL down
GeneID	Gene_length	YL-u-Expression	YL-i-Expression	YL-u-RPKM	YL-i-RPKM	log2 Ratio(YL-i/YL-u)	Up-Down-Regulation(YL-i/YL-u)	P-value	FDR	Symbol	KEGG Orthology	GO Component	GO Function	GO Process	Blast nr
ENSSSCG00000005701	1551	111	46	20.3641	8.65053	-1.23517	Down	3.53e-07	7.84e-06	F1S0X9_PIG	K01940|1|0.0|797|ptr:743223|argininosuccinate synthase [EC:6.3.4.5]	GO:0043005//neuron projection;GO:0000323//lytic vacuole;GO:0031966//mitochondrial membrane;GO:0043025//neuronal cell body	GO:0032559;GO:0016879//ligase activity, forming carbon-nitrogen bonds	GO:0032496//response to lipopolysaccharide;GO:0060538//skeletal muscle organ development;GO:0006575//cellular modified amino acid metabolic process;GO:0002526//acute inflammatory response;GO:0033762//response to glucagon stimulus;GO:0043627//response to estrogen stimulus;GO:0034612//response to tumor necrosis factor;GO:0010038//response to metal ion;GO:0006525//arginine metabolic process;GO:00196…	gi|335281104|ref|XP_003353734.1|/0/PREDICTED: argininosuccinate synthase [Sus scrofa]
